# Supplementary material for: Stochastic gene expression in auxin signaling in the floral meristem of Arabidopsis thaliana
Source: Nat Commun. 2025 May 20;16:4682. doi: 10.1038/s41467-025-59943-4 (PMC12092670; doi:10.1038/s41467-025-59943-4)
Supplement: Supplementary file 6 — Supplementary Data 4 [file 41467_2025_59943_MOESM6_ESM.txt]

gaattcgagctcggtacccggggatcctctagagtcgacctgcaggcatgcaagctcaactttgtatagaaaagttggac
ttataataaagaacgattattgcatgttttctttacactgtcatgtcacattgcatatcattttaatcaaatcacatcac
agtatcaatacctatatatctagaagaactatatcaaattatcaactatcgtttgattagttagcaagaaagagagagga
taatttagcccaacaatgttgttttttccacgtaagtttgtagttgatttcatttgggtcataacaaaatccgcccatat
atggtttcgtttcatagactcggcttggggtttgtttagcagggtgtcagattcacatctaaaatacaacagtcacaaat
ctcttatgttaaggcccatggtccaaggggtatacatattaggcccattagaaatacggaccagaaggtaaatgacgaaa
acaccctttcaaaaggaaacagagaaggactgagactcagagaggaaaaggacaaaaagaatgggataaagagagaaggt
gtgtcagaatttgaccagattagaccggtcggtacacagagtaaggacggctctgaaccagtgtagacacgtcttggcac
atacttctcacatgtctctctccaaaatgttggatgctttttggtgtgaaagggagtgaagatttgcatgcttcttaact
cctagcttctccgtatccattctttacccgacaaccttcgcttctgtctcttcacaaaacgaatctcttctgtctctttt
gactgtttttagcctccccaattttacaattactaccctctcttctttcctgtggaacaaatcacatttgtcacactctc
tctctctaccttaaagatccatttgtcttgttcctcaagatcatgttaagtcagaattcacccgactattgttattctgt
cttcatggtattgtctagatttttactttttatagctcctaaacaacataagatttataatctattattacaccgtaatg
ataaaacaaattgaaaacattgtcttaatcttgatgcatgctgagagataagataagaccataacaaaacttaaaattga
taatcaagttggtttaacgtaaaactgttgagtacttttacttgatgttttaaatgtagtttttttgaggacctgaacgc
attgattctgcatttatactggtattctattaaggacctgtagtgattggtagcacatctacacacaccatcaatctctt
aggtccatataccatttaatccttctttttttggaaaagatgcacacaacaaattaggctaatgagccctcctaaacact
taacaatataatggctgtattattgggaactgctttacatcgataagctcaatagtctctactacatgtagcctactctc
ttcacagttcagtcttcacttcccgtagacacgtacttttgacataaaatttaatgtatttcttaaaacaaatattgcat
gtagaaaccttttttaacttttaactcagaaattcgacgtgtataacaccataattaaaattaaaatttcaaaagcattg
ttagtcagcaaatgtaatcatatgatttttctttcacttatttatcataagttattttcaattttggtttcttccaacat
tcactaatgtctatgccatcaaaacgtgtgacagattatggatggagagattagagaatcgtggttttatttcaaaacag
aaaatcttgaaagaagagccaccagctacgtataatgaagtaaagaaacagagcatatctattctctctctatgttcaca
ataaacccaacatactctgtcaaaaagcttcactttcttctccttccccatctctctctctctccctctcctccataaaa
ggaaactcttactctatcacaaagttccaacctttaactctccaaagcttcaaaaactctcaactttcagataacctctc
ttctcaacaaccaagtttgtacaaaaaagcaggctaaaaatggtgtctaagggagaggaggataacatggcttctcttcc
agctacacatgagttgcacatctttggatctatcaacggagtggactttgacatggttggacaaggaaccggaaatccaa
atgatggttacgaggagttgaacctcaagtctaccaagggagacctccagttctctccttggattcttgttcctcatatc
ggatacggattccatcagtaccttccataccctgacggaatgtctcctttccaagctgccatggttgatggatctggata
ccaagtccatcgtactatgcagttcgaagatggtgcctcccttactgttaactaccgttacacctacgagggaagccaca
tcaagggagaggctcaggtgaagggaactggtttccctgctgacggtcctgtgatgaccaactctcttaccgctgctgac
tggtgcagatctaagaagacttaccctaacgacaagaccatcatctctaccttcaagtggtcttacactactggaaatgg
aaagcgttaccgtagcactgctcgtaccacctacaccttcgctaagccaatggctgctaactaccttaagaaccagccaa
tgtacgtgttccgtaagactgagctcaagcactctaagaccgagctcaacttcaaggaatggcaaaaggcttttaccgat
gtgatgggaatggacgagctttacaagattgctgcagcggccgaattcaagcgtgaagagcaagcaaggaaagctaaggt
gaacaatgagaaaaagacggaaatagtgaaaccagagagttgtagcaatgaaggagatgtcaaggatctgaaaagaaagg
actctgaggatggaaacgagggtgaggaagaagaagcttcttcgaaaccgaaaaagccaaaagttgctctttctcatctt
caggacattgacgacacagaagctgatcaagaagaagagtaatagagactatcggatcagcttctacttcatcggagggt
ttcaatctatcttcttcttcttttagcttctctaccctaactttcagttttagttgatctggttcttatttagttaggtt
acttgtgaacgaaacttcaaatcagagaaacgtttgtttgtttgtttgtttttttggctctatttaatgtcaattccaac
tttagaaatcttggaaaacagaacagtccacgttgtttaggaaatgcaagtctgaaatttatatacaacacatcacttat
atacaacaaagcatagataaggtaacattatccatcgacgaggagagggtaacatataatatatttacacagaaaatgta
actaggaaagtgttgattggagttaggctgcaccaagaaacatcaaagtgtatatgtactaagttaagtggaaaatggaa
tacccagctttcttgtacaaagtgggaaccgcaacgttgaaggagccactgagccgcgggtttctggagtttaatgagct
aagcacatacgtcagaaaccattattgcgcgttcaaaagtcgcctaaggtcactatcagctagcaaatatttcttgtcaa
aaatgctccactgacgttccataaattcccctcggtatccaattagagtctcatattcactctcaatccaaataatctgc
aaaaaatgagcccagaacgacgcccggccgacatccgccgtgccaccgaggcggacatgccggcggtctgcaccatcgtc
aaccactacatcgagacaagcacggtcaacttccgtaccgagccgcaggaaccgcaggagtggacggacgacctcgtccg
tctgcgggagcgctatccctggctcgtcgccgaggtggacggcgaggtcgccggcatcgcctacgcgggtccctggaagg
cacgcaacgcctacgactggacggccgagtcgaccgtgtacgtctccccccgccaccagcggacgggactgggctccacg
ctctacacccacctgctgaagtccctggaggcacagggcttcaagagcgtggtcgctgtcatcgggctgcccaacgaccc
gagcgtgcgcatgcacgaggcgctcggatatgccccccgcggcatgctgcgggcggccggcttcaagcacgggaactggc
atgacgtgggtttctggcagctggacttcagcctgccggtgccgccccgtccggtcctgcccgtcaccgaaatctgacaa
ctttattatacatagttgagctcgaatttccccgatcgttcaaacatttggcaataaagtttcttaagattgaatcctgt
tgccggtcttgcgatgattatcatataatttctgttgaattacgttaagcatgtaataattaacatgtaatgcatgacgt
tatttatgagatgggtttttatgattagagtcccgcaattatacatttaatacgcgatagaaaacaaaatatagcgcgca
aactaggataaattatcgcgcgcggtgtcatctatgttactagatcgggaaagcttttaaactatcagtgtttgacagga
tatattggcgggtaaacctaagagaaaagagcgtttattagaataatcggatatttaaaagggcgtgaaaaggtttatcc
gttcgtccatttgtatgtgcatgccaaccacagggttcccctcgggatcaaagtactttgatccaacccctccgctgcta
tagtgcagtcggcttctgacgttcagtgcagccgtcttctgaaaacgacatgtcgcacaagtcctaagttacgcgacagg
ctgccgccctgcccttttcctggcgttttcttgtcgcgtgttttagtcgcataaagtagaatacttgcgactagaaccgg
agacattacgccatgaacaagagcgccgccgctggcctgctgggctatgcccgcgtcagcaccgacgaccaggacttgac
caaccaacgggccgaactgcacgcggccggctgcaccaagctgttttccgagaagatcaccggcaccaggcgcgaccgcc
cggagctggccaggatgcttgaccacctacgccctggcgacgttgtgacagtgaccaggctagaccgcctggcccgcagc
acccgcgacctactggacattgccgagcgcatccaggaggccggcgcgggcctgcgtagcctggcagagccgtgggccga
caccaccacgccggccggccgcatggtgttgaccgtgttcgccggcattgccgagttcgagcgttccctaatcatcgacc
gcacccggagcgggcgcgaggccgccaaggcccgaggcgtgaagtttggcccccgccctaccctcaccccggcacagatc
gcgcacgcccgcgagctgatcgaccaggaaggccgcaccgtgaaagaggcggctgcactgcttggcgtgcatcgctcgac
cctgtaccgcgcacttgagcgcagcgaggaagtgacgcccaccgaggccaggcggcgcggtgccttccgtgaggacgcat
tgaccgaggccgacgccctggcggccgccgagaatgaacgccaagaggaacaagcatgaaaccgcaccaggacggccagg
acgaaccgtttttcattaccgaagagatcgaggcggagatgatcgcggccgggtacgtgttcgagccgcccgcgcacgtc
tcaaccgtgcggctgcatgaaatcctggccggtttgtctgatgccaagctggcggcctggccggccagcttggccgctga
agaaaccgagcgccgccgtctaaaaaggtgatgtgtatttgagtaaaacagcttgcgtcatgcggtcgctgcgtatatga
tgcgatgagtaaataaacaaatacgcaaggggaacgcatgaaggttatcgctgtacttaaccagaaaggcgggtcaggca
agacgaccatcgcaacccatctagcccgcgccctgcaactcgccggggccgatgttctgttagtcgattccgatccccag
ggcagtgcccgcgattgggcggccgtgcgggaagatcaaccgctaaccgttgtcggcatcgaccgcccgacgattgaccg
cgacgtgaaggccatcggccggcgcgacttcgtagtgatcgacggagcgccccaggcggcggacttggctgtgtccgcga
tcaaggcagccgacttcgtgctgattccggtgcagccaagcccttacgacatatgggccaccgccgacctggtggagctg
gttaagcagcgcattgaggtcacggatggaaggctacaagcggcctttgtcgtgtcgcgggcgatcaaaggcacgcgcat
cggcggtgaggttgccgaggcgctggccgggtacgagctgcccattcttgagtcccgtatcacgcagcgcgtgagctacc
caggcactgccgccgccggcacaaccgttcttgaatcagaacccgagggcgacgctgcccgcgaggtccaggcgctggcc
gctgaaattaaatcaaaactcatttgagttaatgaggtaaagagaaaatgagcaaaagcacaaacacgctaagtgccggc
cgtccgagcgcacgcagcagcaaggctgcaacgttggccagcctggcagacacgccagccatgaagcgggtcaactttca
gttgccggcggaggatcacaccaagctgaagatgtacgcggtacgccaaggcaagaccattaccgagctgctatctgaat
acatcgcgcagctaccagagtaaatgagcaaatgaataaatgagtagatgaattttagcggctaaaggaggcggcatgga
aaatcaagaacaaccaggcaccgacgccgtggaatgccccatgtgtggaggaacgggcggttggccaggcgtaagcggct
gggttgcctgccggccctgcaatggcactggaacccccaagcccgaggaatcggcgtgagcggtcgcaaaccatccggcc
cggtacaaatcggcgcggcgctgggtgatgacctggtggagaagttgaaggccgcgcaggccgcccagcggcaacgcatc
gaggcagaagcacgccccggtgaatcgtggcaagcggccgctgatcgaatccgcaaagaatcccggcaaccgccggcagc
cggtgcgccgtcgattaggaagccgcccaagggcgacgagcaaccagattttttcgttccgatgctctatgacgtgggca
cccgcgatagtcgcagcatcatggacgtggccgttttccgtctgtcgaagcgtgaccgacgagctggcgaggtgatccgc
tacgagcttccagacgggcacgtagaggtttccgcagggccggccggcatggccagtgtgtgggattacgacctggtact
gatggcggtttcccatctaaccgaatccatgaaccgataccgggaagggaagggagacaagcccggccgcgtgttccgtc
cacacgttgcggacgtactcaagttctgccggcgagccgatggcggaaagcagaaagacgacctggtagaaacctgcatt
cggttaaacaccacgcacgttgccatgcagcgtacgaagaaggccaagaacggccgcctggtgacggtatccgagggtga
agccttgattagccgctacaagatcgtaaagagcgaaaccgggcggccggagtacatcgagatcgagctagctgattgga
tgtaccgcgagatcacagaaggcaagaacccggacgtgctgacggttcaccccgattactttttgatcgatcccggcatc
ggccgttttctctaccgcctggcacgccgcgccgcaggcaaggcagaagccagatggttgttcaagacgatctacgaacg
cagtggcagcgccggagagttcaagaagttctgtttcaccgtgcgcaagctgatcgggtcaaatgacctgccggagtacg
atttgaaggaggaggcggggcaggctggcccgatcctagtcatgcgctaccgcaacctgatcgagggcgaagcatccgcc
ggttcctaatgtacggagcagatgctagggcaaattgccctagcaggggaaaaaggtcgaaaaggtctctttcctgtgga
tagcacgtacattgggaacccaaagccgtacattgggaaccggaacccgtacattgggaacccaaagccgtacattggga
accggtcacacatgtaagtgactgatataaaagagaaaaaaggcgatttttccgcctaaaactctttaaaacttattaaa
actcttaaaacccgcctggcctgtgcataactgtctggccagcgcacagccgaagagctgcaaaaagcgcctacccttcg
gtcgctgcgctccctacgccccgccgcttcgcgtcggcctatcgcggccgctggccgctcaaaaatggctggcctacggc
caggcaatctaccagggcgcggacaagccgcgccgtcgccactcgaccgccggcgcccacatcaaggcaccctgcctcgc
gcgtttcggtgatgacggtgaaaacctctgacacatgcagctcccggagacggtcacagcttgtctgtaagcggatgccg
ggagcagacaagcccgtcagggcgcgtcagcgggtgttggcgggtgtcggggcgcagccatgacccagtcacgtagcgat
agcggagtgtatactggcttaactatgcggcatcagagcagattgtactgagagtgcaccatatgcggtgtgaaataccg
cacagatgcgtaaggagaaaataccgcatcaggcgctcttccgcttcctcgctcactgactcgctgcgctcggtcgttcg
gctgcggcgagcggtatcagctcactcaaaggcggtaatacggttatccacagaatcaggggataacgcaggaaagaaca
tgtgagcaaaaggccagcaaaaggccaggaaccgtaaaaaggccgcgttgctggcgtttttccataggctccgcccccct
gacgagcatcacaaaaatcgacgctcaagtcagaggtggcgaaacccgacaggactataaagataccaggcgtttccccc
tggaagctccctcgtgcgctctcctgttccgaccctgccgcttaccggatacctgtccgcctttctcccttcgggaagcg
tggcgctttctcatagctcacgctgtaggtatctcagttcggtgtaggtcgttcgctccaagctgggctgtgtgcacgaa
ccccccgttcagcccgaccgctgcgccttatccggtaactatcgtcttgagtccaacccggtaagacacgacttatcgcc
actggcagcagccactggtaacaggattagcagagcgaggtatgtaggcggtgctacagagttcttgaagtggtggccta
actacggctacactagaaggacagtatttggtatctgcgctctgctgaagccagttaccttcggaaaaagagttggtagc
tcttgatccggcaaacaaaccaccgctggtagcggtggtttttttgtttgcaagcagcagattacgcgcagaaaaaaagg
atctcaagaagatcctttgatcttttctacggggtctgacgctcagtggaacgaaaactcacgttaagggattttggtca
tgcattctaggtactaaaacaattcatccagtaaaatataatattttattttctcccaatcaggcttgatccccagtaag
tcaaaaaatagctcgacatactgttcttccccgatatcctccctgatcgaccggacgcagaaggcaatgtcataccactt
gtccgccctgccgcttctcccaagatcaataaagccacttactttgccatctttcacaaagatgttgctgtctcccaggt
cgccgtgggaaaagacaagttcctcttcgggcttttccgtctttaaaaaatcatacagctcgcgcggatctttaaatgga
gtgtcttcttcccagttttcgcaatccacatcggccagatcgttattcagtaagtaatccaattcggctaagcggctgtc
taagctattcgtatagggacaatccgatatgtcgatggagtgaaagagcctgatgcactccgcatacagctcgataatct
tttcagggctttgttcatcttcatactcttccgagcaaaggacgccatcggcctcactcatgagcagattgctccagcca
tcatgccgttcaaagtgcaggacctttggaacaggcagctttccttccagccatagcatcatgtccttttcccgttccac
atcataggtggtccctttataccggctgtccgtcatttttaaatataggttttcattttctcccaccagcttatatacct
tagcaggagacattccttccgtatcttttacgcagcggtatttttcgatcagttttttcaattccggtgatattctcatt
ttagccatttattatttccttcctcttttctacagtatttaaagataccccaagaagctaattataacaagacgaactcc
aattcactgttccttgcattctaaaaccttaaataccagaaaacagctttttcaaagttgttttcaaagttggcgtataa
catagtatcgacggagccgattttgaaaccgcggtgatcacaggcagcaacgctctgtcatcgttacaatcaacatgcta
ccctccgcgagatcatccgtgtttcaaacccggcagcttagttgccgttcttccgaatagcatcggtaacatgagcaaag
tctgccgccttacaacggctctcccgctgacgccgtcccggactgatgggctgcctgtatcgagtggtgattttgtgccg
agctgccggtcggggagctgttggctggctggtggcaggatatattgtggtgtaaacaaattgacgcttagacaacttaa
taacacattgcggacgtttttaatgtactgaattaacgccgaatt
