# Supplementary material for: Stochastic gene expression in auxin signaling in the floral meristem of Arabidopsis thaliana
Source: Nat Commun. 2025 May 20;16:4682. doi: 10.1038/s41467-025-59943-4 (PMC12092670; doi:10.1038/s41467-025-59943-4)
Supplement: Supplementary file 7 — Supplementary Data 5 [file 41467_2025_59943_MOESM7_ESM.txt]

gaattcgagctcggtacccggggatcctctagagtcgacctgcaggcatgcaagctcaactttgtatagaaaagttggac
ttataataaagaacgattattgcatgttttctttacactgtcatgtcacattgcatatcattttaatcaaatcacatcac
agtatcaatacctatatatctagaagaactatatcaaattatcaactatcgtttgattagttagcaagaaagagagagga
taatttagcccaacaatgttgttttttccacgtaagtttgtagttgatttcatttgggtcataacaaaatccgcccatat
atggtttcgtttcatagactcggcttggggtttgtttagcagggtgtcagattcacatctaaaatacaacagtcacaaat
ctcttatgttaaggcccatggtccaaggggtatacatattaggcccattagaaatacggaccagaaggtaaatgacgaaa
acaccctttcaaaaggaaacagagaaggactgagactcagagaggaaaaggacaaaaagaatgggataaagagagaaggt
gtgtcagaatttgaccagattagaccggtcggtacacagagtaaggacggctctgaaccagtgtagacacgtcttggcac
atacttctcacatgtctctctccaaaatgttggatgctttttggtgtgaaagggagtgaagatttgcatgcttcttaact
cctagcttctccgtatccattctttacccgacaaccttcgcttctgtctcttcacaaaacgaatctcttctgtctctttt
gactgtttttagcctccccaattttacaattactaccctctcttctttcctgtggaacaaatcacatttgtcacactctc
tctctctaccttaaagatccatttgtcttgttcctcaagatcatgttaagtcagaattcacccgactattgttattctgt
cttcatggtattgtctagatttttactttttatagctcctaaacaacataagatttataatctattattacaccgtaatg
ataaaacaaattgaaaacattgtcttaatcttgatgcatgctgagagataagataagaccataacaaaacttaaaattga
taatcaagttggtttaacgtaaaactgttgagtacttttacttgatgttttaaatgtagtttttttgaggacctgaacgc
attgattctgcatttatactggtattctattaaggacctgtagtgattggtagcacatctacacacaccatcaatctctt
aggtccatataccatttaatccttctttttttggaaaagatgcacacaacaaattaggctaatgagccctcctaaacact
taacaatataatggctgtattattgggaactgctttacatcgataagctcaatagtctctactacatgtagcctactctc
ttcacagttcagtcttcacttcccgtagacacgtacttttgacataaaatttaatgtatttcttaaaacaaatattgcat
gtagaaaccttttttaacttttaactcagaaattcgacgtgtataacaccataattaaaattaaaatttcaaaagcattg
ttagtcagcaaatgtaatcatatgatttttctttcacttatttatcataagttattttcaattttggtttcttccaacat
tcactaatgtctatgccatcaaaacgtgtgacagattatggatggagagattagagaatcgtggttttatttcaaaacag
aaaatcttgaaagaagagccaccagctacgtataatgaagtaaagaaacagagcatatctattctctctctatgttcaca
ataaacccaacatactctgtcaaaaagcttcactttcttctccttccccatctctctctctctccctctcctccataaaa
ggaaactcttactctatcacaaagttccaacctttaactctccaaagcttcaaaaactctcaactttcagataacctctc
ttctcaacaaccaagtttgtacaaaaaagcaggctaaaaatggtgtctaaaggagaagcagtaatcaaggagttcatgag
attcaaagtccatatggagggaagcatgaatggtcacgagtttgagattgaaggagaaggcgaaggcagaccatatgaag
ggactcagaccgcaaagctcaaagtgacaaagggaggacctttgccattcagctgggacatccttagtccgcagtttatg
tacggatcacgtgcattcatcaaacatcctgctgacattccagactactacaaacagagcttcccagaagggttcaagtg
ggagagagtcatgaactttgaagatggaggagctgttactgttactcaggatacttcgcttgaagatggtacactgatct
acaaagtgaaattgagaggaaccaacttcccgcctgacggtccagttatgcagaagaagacgatgggttgggaagctagt
actgagagactctatcctgaagatggcgttctaaaaggggatatcaagatggccttaaggcttaaggatggcggaagata
ccttgctgatttcaagacaacgtataaggcaaagaaacctgtccaaatgccaggagcctataacgtcgataggaagttgg
acattacatcccacaatgaggattacaccgttgttgagcaatatgaacgttctgagggccgtcattctacaggtggcatg
gacgagctttacaaaattgctgcagcggccgaattcaagcgtgaagagcaagcaaggaaagctaaggtgaacaatgagaa
aaagacggaaatagtgaaaccagagagttgtagcaatgaaggagatgtcaaggatctgaaaagaaaggactctgaggatg
gaaacgagggtgaggaagaagaagcttcttcgaaaccgaaaaagccaaaagttgctctttctcatcttcaggacattgac
gacacagaagctgatcaagaagaagagtaatagagactatcggatcagcttctacttcatcggagggtttcaatctatct
tcttcttcttttagcttctctaccctaactttcagttttagttgatctggttcttatttagttaggttacttgtgaacga
aacttcaaatcagagaaacgtttgtttgtttgtttgtttttttggctctatttaatgtcaattccaactttagaaatctt
ggaaaacagaacagtccacgttgtttaggaaatgcaagtctgaaatttatatacaacacatcacttatatacaacaaagc
atagataaggtaacattatccatcgacgaggagagggtaacatataatatatttacacagaaaatgtaactaggaaagtg
ttgattggagttaggctgcaccaagaaacatcaaagtgtatatgtactaagttaagtggaaaatggaatacccagctttc
ttgtacaaagtgggaaccgcaacgttgaaggagccactgagccgcgggtttctggagtttaatgagctaagcacatacgt
cagaaaccattattgcgcgttcaaaagtcgcctaaggtcactatcagctagcaaatatttcttgtcaaaaatgctccact
gacgttccataaattcccctcggtatccaattagagtctcatattcactctcaatccaaataatctgcaaaaaatgattg
aacaagatggattgcacgcaggttctccggccgcttgggtggagaggctattcggctatgactgggcacaacagacaatc
ggctgctctgatgccgccgtgtttcggctgtcagcgcaggggcgcccggttctttttgtcaagaccgacctgtccggtgc
cctgaatgaactccaggacgaggcagcgcggctatcgtggctggccacgacgggcgttccttgcgcagctgtgctcgacg
ttgtcactgaagcgggaagggactggctgctattgggcgaagtgccggggcaggatctcctgtcatctcaccttgctcct
gccgagaaagtatccatcatggctgatgcaatgcggcggctgcatacgcttgatccggctacctgcccattcgaccacca
agcgaaacatcgcatcgagcgagcacgtactcggatggaagccggtcttgtcgatcaggatgatctggacgaagagcatc
aggggctcgcgccagccgaactgttcgccaggctcaaggcgcgcatgcccgacggcgaggatctcgtcgtgacacatggc
gatgcctgcttgccgaatatcatggtggaaaatggccgcttttctggattcatcgactgtggccggctgggtgtggcgga
ccgctatcaggacatagcgttggctacccgtgatattgctgaagagcttggcggcgaatgggctgaccgcttcctcgtgc
tttacggtatcgccgctcccgattcgcagcgcatcgccttctatcgccttcttgacgagttcttctgacaactttattat
acatagttgagctcgaatttccccgatcgttcaaacatttggcaataaagtttcttaagattgaatcctgttgccggtct
tgcgatgattatcatataatttctgttgaattacgttaagcatgtaataattaacatgtaatgcatgacgttatttatga
gatgggtttttatgattagagtcccgcaattatacatttaatacgcgatagaaaacaaaatatagcgcgcaaactaggat
aaattatcgcgcgcggtgtcatctatgttactagatcgggaaagcttttaaactatcagtgtttgacaggatatattggc
gggtaaacctaagagaaaagagcgtttattagaataatcggatatttaaaagggcgtgaaaaggtttatccgttcgtcca
tttgtatgtgcatgccaaccacagggttcccctcgggatcaaagtactttgatccaacccctccgctgctatagtgcagt
cggcttctgacgttcagtgcagccgtcttctgaaaacgacatgtcgcacaagtcctaagttacgcgacaggctgccgccc
tgcccttttcctggcgttttcttgtcgcgtgttttagtcgcataaagtagaatacttgcgactagaaccggagacattac
gccatgaacaagagcgccgccgctggcctgctgggctatgcccgcgtcagcaccgacgaccaggacttgaccaaccaacg
ggccgaactgcacgcggccggctgcaccaagctgttttccgagaagatcaccggcaccaggcgcgaccgcccggagctgg
ccaggatgcttgaccacctacgccctggcgacgttgtgacagtgaccaggctagaccgcctggcccgcagcacccgcgac
ctactggacattgccgagcgcatccaggaggccggcgcgggcctgcgtagcctggcagagccgtgggccgacaccaccac
gccggccggccgcatggtgttgaccgtgttcgccggcattgccgagttcgagcgttccctaatcatcgaccgcacccgga
gcgggcgcgaggccgccaaggcccgaggcgtgaagtttggcccccgccctaccctcaccccggcacagatcgcgcacgcc
cgcgagctgatcgaccaggaaggccgcaccgtgaaagaggcggctgcactgcttggcgtgcatcgctcgaccctgtaccg
cgcacttgagcgcagcgaggaagtgacgcccaccgaggccaggcggcgcggtgccttccgtgaggacgcattgaccgagg
ccgacgccctggcggccgccgagaatgaacgccaagaggaacaagcatgaaaccgcaccaggacggccaggacgaaccgt
ttttcattaccgaagagatcgaggcggagatgatcgcggccgggtacgtgttcgagccgcccgcgcacgtctcaaccgtg
cggctgcatgaaatcctggccggtttgtctgatgccaagctggcggcctggccggccagcttggccgctgaagaaaccga
gcgccgccgtctaaaaaggtgatgtgtatttgagtaaaacagcttgcgtcatgcggtcgctgcgtatatgatgcgatgag
taaataaacaaatacgcaaggggaacgcatgaaggttatcgctgtacttaaccagaaaggcgggtcaggcaagacgacca
tcgcaacccatctagcccgcgccctgcaactcgccggggccgatgttctgttagtcgattccgatccccagggcagtgcc
cgcgattgggcggccgtgcgggaagatcaaccgctaaccgttgtcggcatcgaccgcccgacgattgaccgcgacgtgaa
ggccatcggccggcgcgacttcgtagtgatcgacggagcgccccaggcggcggacttggctgtgtccgcgatcaaggcag
ccgacttcgtgctgattccggtgcagccaagcccttacgacatatgggccaccgccgacctggtggagctggttaagcag
cgcattgaggtcacggatggaaggctacaagcggcctttgtcgtgtcgcgggcgatcaaaggcacgcgcatcggcggtga
ggttgccgaggcgctggccgggtacgagctgcccattcttgagtcccgtatcacgcagcgcgtgagctacccaggcactg
ccgccgccggcacaaccgttcttgaatcagaacccgagggcgacgctgcccgcgaggtccaggcgctggccgctgaaatt
aaatcaaaactcatttgagttaatgaggtaaagagaaaatgagcaaaagcacaaacacgctaagtgccggccgtccgagc
gcacgcagcagcaaggctgcaacgttggccagcctggcagacacgccagccatgaagcgggtcaactttcagttgccggc
ggaggatcacaccaagctgaagatgtacgcggtacgccaaggcaagaccattaccgagctgctatctgaatacatcgcgc
agctaccagagtaaatgagcaaatgaataaatgagtagatgaattttagcggctaaaggaggcggcatggaaaatcaaga
acaaccaggcaccgacgccgtggaatgccccatgtgtggaggaacgggcggttggccaggcgtaagcggctgggttgcct
gccggccctgcaatggcactggaacccccaagcccgaggaatcggcgtgagcggtcgcaaaccatccggcccggtacaaa
tcggcgcggcgctgggtgatgacctggtggagaagttgaaggccgcgcaggccgcccagcggcaacgcatcgaggcagaa
gcacgccccggtgaatcgtggcaagcggccgctgatcgaatccgcaaagaatcccggcaaccgccggcagccggtgcgcc
gtcgattaggaagccgcccaagggcgacgagcaaccagattttttcgttccgatgctctatgacgtgggcacccgcgata
gtcgcagcatcatggacgtggccgttttccgtctgtcgaagcgtgaccgacgagctggcgaggtgatccgctacgagctt
ccagacgggcacgtagaggtttccgcagggccggccggcatggccagtgtgtgggattacgacctggtactgatggcggt
ttcccatctaaccgaatccatgaaccgataccgggaagggaagggagacaagcccggccgcgtgttccgtccacacgttg
cggacgtactcaagttctgccggcgagccgatggcggaaagcagaaagacgacctggtagaaacctgcattcggttaaac
accacgcacgttgccatgcagcgtacgaagaaggccaagaacggccgcctggtgacggtatccgagggtgaagccttgat
tagccgctacaagatcgtaaagagcgaaaccgggcggccggagtacatcgagatcgagctagctgattggatgtaccgcg
agatcacagaaggcaagaacccggacgtgctgacggttcaccccgattactttttgatcgatcccggcatcggccgtttt
ctctaccgcctggcacgccgcgccgcaggcaaggcagaagccagatggttgttcaagacgatctacgaacgcagtggcag
cgccggagagttcaagaagttctgtttcaccgtgcgcaagctgatcgggtcaaatgacctgccggagtacgatttgaagg
aggaggcggggcaggctggcccgatcctagtcatgcgctaccgcaacctgatcgagggcgaagcatccgccggttcctaa
tgtacggagcagatgctagggcaaattgccctagcaggggaaaaaggtcgaaaaggtctctttcctgtggatagcacgta
cattgggaacccaaagccgtacattgggaaccggaacccgtacattgggaacccaaagccgtacattgggaaccggtcac
acatgtaagtgactgatataaaagagaaaaaaggcgatttttccgcctaaaactctttaaaacttattaaaactcttaaa
acccgcctggcctgtgcataactgtctggccagcgcacagccgaagagctgcaaaaagcgcctacccttcggtcgctgcg
ctccctacgccccgccgcttcgcgtcggcctatcgcggccgctggccgctcaaaaatggctggcctacggccaggcaatc
taccagggcgcggacaagccgcgccgtcgccactcgaccgccggcgcccacatcaaggcaccctgcctcgcgcgtttcgg
tgatgacggtgaaaacctctgacacatgcagctcccggagacggtcacagcttgtctgtaagcggatgccgggagcagac
aagcccgtcagggcgcgtcagcgggtgttggcgggtgtcggggcgcagccatgacccagtcacgtagcgatagcggagtg
tatactggcttaactatgcggcatcagagcagattgtactgagagtgcaccatatgcggtgtgaaataccgcacagatgc
gtaaggagaaaataccgcatcaggcgctcttccgcttcctcgctcactgactcgctgcgctcggtcgttcggctgcggcg
agcggtatcagctcactcaaaggcggtaatacggttatccacagaatcaggggataacgcaggaaagaacatgtgagcaa
aaggccagcaaaaggccaggaaccgtaaaaaggccgcgttgctggcgtttttccataggctccgcccccctgacgagcat
cacaaaaatcgacgctcaagtcagaggtggcgaaacccgacaggactataaagataccaggcgtttccccctggaagctc
cctcgtgcgctctcctgttccgaccctgccgcttaccggatacctgtccgcctttctcccttcgggaagcgtggcgcttt
ctcatagctcacgctgtaggtatctcagttcggtgtaggtcgttcgctccaagctgggctgtgtgcacgaaccccccgtt
cagcccgaccgctgcgccttatccggtaactatcgtcttgagtccaacccggtaagacacgacttatcgccactggcagc
agccactggtaacaggattagcagagcgaggtatgtaggcggtgctacagagttcttgaagtggtggcctaactacggct
acactagaaggacagtatttggtatctgcgctctgctgaagccagttaccttcggaaaaagagttggtagctcttgatcc
ggcaaacaaaccaccgctggtagcggtggtttttttgtttgcaagcagcagattacgcgcagaaaaaaaggatctcaaga
agatcctttgatcttttctacggggtctgacgctcagtggaacgaaaactcacgttaagggattttggtcatgcattcta
ggtactaaaacaattcatccagtaaaatataatattttattttctcccaatcaggcttgatccccagtaagtcaaaaaat
agctcgacatactgttcttccccgatatcctccctgatcgaccggacgcagaaggcaatgtcataccacttgtccgccct
gccgcttctcccaagatcaataaagccacttactttgccatctttcacaaagatgttgctgtctcccaggtcgccgtggg
aaaagacaagttcctcttcgggcttttccgtctttaaaaaatcatacagctcgcgcggatctttaaatggagtgtcttct
tcccagttttcgcaatccacatcggccagatcgttattcagtaagtaatccaattcggctaagcggctgtctaagctatt
cgtatagggacaatccgatatgtcgatggagtgaaagagcctgatgcactccgcatacagctcgataatcttttcagggc
tttgttcatcttcatactcttccgagcaaaggacgccatcggcctcactcatgagcagattgctccagccatcatgccgt
tcaaagtgcaggacctttggaacaggcagctttccttccagccatagcatcatgtccttttcccgttccacatcataggt
ggtccctttataccggctgtccgtcatttttaaatataggttttcattttctcccaccagcttatataccttagcaggag
acattccttccgtatcttttacgcagcggtatttttcgatcagttttttcaattccggtgatattctcattttagccatt
tattatttccttcctcttttctacagtatttaaagataccccaagaagctaattataacaagacgaactccaattcactg
ttccttgcattctaaaaccttaaataccagaaaacagctttttcaaagttgttttcaaagttggcgtataacatagtatc
gacggagccgattttgaaaccgcggtgatcacaggcagcaacgctctgtcatcgttacaatcaacatgctaccctccgcg
agatcatccgtgtttcaaacccggcagcttagttgccgttcttccgaatagcatcggtaacatgagcaaagtctgccgcc
ttacaacggctctcccgctgacgccgtcccggactgatgggctgcctgtatcgagtggtgattttgtgccgagctgccgg
tcggggagctgttggctggctggtggcaggatatattgtggtgtaaacaaattgacgcttagacaacttaataacacatt
gcggacgtttttaatgtactgaattaacgccgaatt
