# Supplementary material for: Stochastic gene expression in auxin signaling in the floral meristem of Arabidopsis thaliana
Source: Nat Commun. 2025 May 20;16:4682. doi: 10.1038/s41467-025-59943-4 (PMC12092670; doi:10.1038/s41467-025-59943-4)
Supplement: Supplementary file 10 — Source Data [file 41467_2025_59943_MOESM10_ESM.xlsx]

## Sheet: Fig. 2
Data for single-reporter DR5::mScarlet-I-N7 line 239 and pATML1::H2B-TFP in the upper epidermis, used in Fig. 2
Bud ID	Inflorescence ID	Reporter	Stage	Cell ID	signal	x	y	z
WT DR5 239 10 1	WT DR5 239 10	DR5	1a	WT DR5 239 10 1 18	250.989	-24.4743	-2.38377	1.66554
WT DR5 239 10 1	WT DR5 239 10	DR5	1a	WT DR5 239 10 1 88	5800.51	4.52338	-8.88644	8.10506
WT DR5 239 10 1	WT DR5 239 10	DR5	1a	WT DR5 239 10 1 17	1020.65	10.3366	13.7849	6.56573
WT DR5 239 10 1	WT DR5 239 10	DR5	1a	WT DR5 239 10 1 90	816.824	-3.50339	-14.7239	8.80379
WT DR5 239 10 1	WT DR5 239 10	DR5	1a	WT DR5 239 10 1 96	673.896	0.507506	-16.1222	7.90689
WT DR5 239 10 1	WT DR5 239 10	DR5	1a	WT DR5 239 10 1 15	52.8278	-20.9495	1.69991	2.88388
WT DR5 239 10 1	WT DR5 239 10	DR5	1a	WT DR5 239 10 1 89	816.652	17.2987	-11.3096	3.85314
WT DR5 239 10 1	WT DR5 239 10	DR5	1a	WT DR5 239 10 1 85	6547.89	-14.2672	-15.929	9.10794
WT DR5 239 10 1	WT DR5 239 10	DR5	1a	WT DR5 239 10 1 86	5198.5	-11.7282	-13.8269	10.2973
WT DR5 239 10 1	WT DR5 239 10	DR5	1a	WT DR5 239 10 1 87	2247.86	-3.46429	-10.4146	9.47954
WT DR5 239 10 1	WT DR5 239 10	DR5	1a	WT DR5 239 10 1 19	109.934	16.1676	12.5441	1.86757
WT DR5 239 10 1	WT DR5 239 10	DR5	1a	WT DR5 239 10 1 20	218.821	-11.3862	9.00516	9.15438
WT DR5 239 10 1	WT DR5 239 10	DR5	1a	WT DR5 239 10 1 21	103.029	-8.33669	10.1655	10.815
WT DR5 239 10 1	WT DR5 239 10	DR5	1a	WT DR5 239 10 1 91	9623.36	2.40407	-12.7268	9.46195
WT DR5 239 10 1	WT DR5 239 10	DR5	1a	WT DR5 239 10 1 92	2954.25	12.7699	-12.4034	4.77054
WT DR5 239 10 1	WT DR5 239 10	DR5	1a	WT DR5 239 10 1 93	1110.56	-8.36175	-16.3213	10.573
WT DR5 239 10 1	WT DR5 239 10	DR5	1a	WT DR5 239 10 1 94	13109.2	7.66472	-12.8812	6.95348
WT DR5 239 10 1	WT DR5 239 10	DR5	1a	WT DR5 239 10 1 95	12181.9	4.41152	-15.0618	6.74809
WT DR5 239 10 1	WT DR5 239 10	DR5	1a	WT DR5 239 10 1 14	1660.61	13.4032	14.4122	4.47388
WT DR5 239 10 1	WT DR5 239 10	DR5	1a	WT DR5 239 10 1 16	160.137	-16.0363	5.8691	5.28707
WT DR5 239 10 1	WT DR5 239 10	DR5	1a	WT DR5 239 10 1 56	1968.41	-6.60725	-1.2763	12.3157
WT DR5 239 10 1	WT DR5 239 10	DR5	1a	WT DR5 239 10 1 57	1106.98	0.337563	1.34167	10.7266
WT DR5 239 10 1	WT DR5 239 10	DR5	1a	WT DR5 239 10 1 58	64.9263	-21.8941	-12.4902	7.40927
WT DR5 239 10 1	WT DR5 239 10	DR5	1a	WT DR5 239 10 1 4	112.935	-13.7928	16.2271	0.445269
WT DR5 239 10 1	WT DR5 239 10	DR5	1a	WT DR5 239 10 1 5	91.7488	5.35816	21.4735	2.47353
WT DR5 239 10 1	WT DR5 239 10	DR5	1a	WT DR5 239 10 1 6	57.1111	0.841025	19.8895	2.89359
WT DR5 239 10 1	WT DR5 239 10	DR5	1a	WT DR5 239 10 1 7	234.321	-14.4692	12.5097	1.76697
WT DR5 239 10 1	WT DR5 239 10	DR5	1a	WT DR5 239 10 1 8	25.7	-10.5836	16.7591	4.62539
WT DR5 239 10 1	WT DR5 239 10	DR5	1a	WT DR5 239 10 1 9	1478.86	9.52464	17.9196	1.75859
WT DR5 239 10 1	WT DR5 239 10	DR5	1a	WT DR5 239 10 1 10	25.7	-1.45825	17.5224	6.07903
WT DR5 239 10 1	WT DR5 239 10	DR5	1a	WT DR5 239 10 1 12	182.762	-7.36445	15.1342	6.63203
WT DR5 239 10 1	WT DR5 239 10	DR5	1a	WT DR5 239 10 1 13	106.906	4.39446	14.4779	6.58607
WT DR5 239 10 1	WT DR5 239 10	DR5	1a	WT DR5 239 10 1 55	223.41	-13.4361	-4.48238	9.88868
WT DR5 239 10 1	WT DR5 239 10	DR5	1a	WT DR5 239 10 1 84	3386.01	14.3084	-8.81327	5.04713
WT DR5 239 10 1	WT DR5 239 10	DR5	1a	WT DR5 239 10 1 2	64.25	-4.80593	21.9719	-0.17511
WT DR5 239 10 1	WT DR5 239 10	DR5	1a	WT DR5 239 10 1 3	42.8333	-9.4453	18.9237	0.856938
WT DR5 239 10 1	WT DR5 239 10	DR5	1a	WT DR5 239 10 1 72	2434.61	9.30836	-6.52892	6.8468
WT DR5 239 10 1	WT DR5 239 10	DR5	1a	WT DR5 239 10 1 59	3397.82	-3.74829	-0.550157	11.1154
WT DR5 239 10 1	WT DR5 239 10	DR5	1a	WT DR5 239 10 1 60	1067.55	6.62087	-0.717386	7.96954
WT DR5 239 10 1	WT DR5 239 10	DR5	1a	WT DR5 239 10 1 61	2615.81	21.9046	-4.45295	-1.36012
WT DR5 239 10 1	WT DR5 239 10	DR5	1a	WT DR5 239 10 1 62	806.502	13.7395	-1.14722	5.74467
WT DR5 239 10 1	WT DR5 239 10	DR5	1a	WT DR5 239 10 1 63	681.995	2.27414	-2.21807	9.64933
WT DR5 239 10 1	WT DR5 239 10	DR5	1a	WT DR5 239 10 1 22	189.38	5.12136	12.1439	7.89919
WT DR5 239 10 1	WT DR5 239 10	DR5	1a	WT DR5 239 10 1 23	596.127	18.922	9.81752	0.527844
WT DR5 239 10 1	WT DR5 239 10	DR5	1a	WT DR5 239 10 1 24	640.002	-26.8605	-7.2606	1.64156
WT DR5 239 10 1	WT DR5 239 10	DR5	1a	WT DR5 239 10 1 54	1112.3	25.7544	-1.82622	-2.52843
WT DR5 239 10 1	WT DR5 239 10	DR5	1a	WT DR5 239 10 1 82	5157.1	7.46912	-7.13142	7.99441
WT DR5 239 10 1	WT DR5 239 10	DR5	1a	WT DR5 239 10 1 83	3073.73	9.83912	-9.28912	6.19758
WT DR5 239 10 1	WT DR5 239 10	DR5	1a	WT DR5 239 10 1 41	318.315	1.28286	6.42299	10.6791
WT DR5 239 10 1	WT DR5 239 10	DR5	1a	WT DR5 239 10 1 42	418.398	20.5861	1.57445	0.455656
WT DR5 239 10 1	WT DR5 239 10	DR5	1a	WT DR5 239 10 1 73	1664.16	23.7876	-8.29676	-1.90132
WT DR5 239 10 1	WT DR5 239 10	DR5	1a	WT DR5 239 10 1 74	5755.07	-10.472	-9.55151	10.1281
WT DR5 239 10 1	WT DR5 239 10	DR5	1a	WT DR5 239 10 1 75	13112.7	5.21756	-4.51736	9.4731
WT DR5 239 10 1	WT DR5 239 10	DR5	1a	WT DR5 239 10 1 76	7691.67	6.95245	-5.95834	7.39097
WT DR5 239 10 1	WT DR5 239 10	DR5	1a	WT DR5 239 10 1 77	548.172	17.8533	-6.07324	3.30148
WT DR5 239 10 1	WT DR5 239 10	DR5	1a	WT DR5 239 10 1 78	2531.05	-2.7839	-6.69382	11.0028
WT DR5 239 10 1	WT DR5 239 10	DR5	1a	WT DR5 239 10 1 79	1254.85	20.5967	-9.37866	3.0747
WT DR5 239 10 1	WT DR5 239 10	DR5	1a	WT DR5 239 10 1 80	26972.3	-6.52974	-10.7505	10.6947
WT DR5 239 10 1	WT DR5 239 10	DR5	1a	WT DR5 239 10 1 81	1518.2	0.339625	-10.3139	8.62968
WT DR5 239 10 1	WT DR5 239 10	DR5	1a	WT DR5 239 10 1 52	596.85	20.2236	-2.32994	0.672281
WT DR5 239 10 1	WT DR5 239 10	DR5	1a	WT DR5 239 10 1 68	7690.5	-8.42827	-8.11694	10.9125
WT DR5 239 10 1	WT DR5 239 10	DR5	1a	WT DR5 239 10 1 69	1430.11	13.0971	-4.18033	5.33479
WT DR5 239 10 1	WT DR5 239 10	DR5	1a	WT DR5 239 10 1 70	1573.37	-17.5238	-13.2926	8.13258
WT DR5 239 10 1	WT DR5 239 10	DR5	1a	WT DR5 239 10 1 43	255.894	-17.6729	-5.39305	8.19568
WT DR5 239 10 1	WT DR5 239 10	DR5	1a	WT DR5 239 10 1 44	560.361	-2.95474	3.8256	12.907
WT DR5 239 10 1	WT DR5 239 10	DR5	1a	WT DR5 239 10 1 45	955.62	7.82158	4.69067	9.84882
WT DR5 239 10 1	WT DR5 239 10	DR5	1a	WT DR5 239 10 1 46	957.767	-10.7565	-1.66653	11.0282
WT DR5 239 10 1	WT DR5 239 10	DR5	1a	WT DR5 239 10 1 47	1619.51	12.7435	1.91925	6.06893
WT DR5 239 10 1	WT DR5 239 10	DR5	1a	WT DR5 239 10 1 48	202.599	17.2126	1.0158	3.53085
WT DR5 239 10 1	WT DR5 239 10	DR5	1a	WT DR5 239 10 1 49	62.6437	-20.1317	-10.0742	6.79024
WT DR5 239 10 1	WT DR5 239 10	DR5	1a	WT DR5 239 10 1 50	342.408	0.984418	3.71752	11.2761
WT DR5 239 10 1	WT DR5 239 10	DR5	1a	WT DR5 239 10 1 51	1833.84	10.3519	3.0819	7.22176
WT DR5 239 10 1	WT DR5 239 10	DR5	1a	WT DR5 239 10 1 67	2253.36	-5.86324	-4.90348	10.7167
WT DR5 239 10 1	WT DR5 239 10	DR5	1a	WT DR5 239 10 1 39	1304.75	-9.37137	3.23597	11.4431
WT DR5 239 10 1	WT DR5 239 10	DR5	1a	WT DR5 239 10 1 40	149.466	-14.5483	-2.46013	9.20462
WT DR5 239 10 1	WT DR5 239 10	DR5	1a	WT DR5 239 10 1 26	75.1193	-18.8287	-0.431228	6.38658
WT DR5 239 10 1	WT DR5 239 10	DR5	1a	WT DR5 239 10 1 71	3823.23	-0.406257	-5.98691	9.24232
WT DR5 239 10 1	WT DR5 239 10	DR5	1a	WT DR5 239 10 1 29	636.618	-22.8584	-3.04671	6.82925
WT DR5 239 10 1	WT DR5 239 10	DR5	1a	WT DR5 239 10 1 31	280.332	-13.464	2.7836	9.26997
WT DR5 239 10 1	WT DR5 239 10	DR5	1a	WT DR5 239 10 1 32	27.8041	0.581238	10.2249	11.636
WT DR5 239 10 1	WT DR5 239 10	DR5	1a	WT DR5 239 10 1 33	885.296	-8.00676	6.72347	12.0467
WT DR5 239 10 1	WT DR5 239 10	DR5	1a	WT DR5 239 10 1 34	1594.04	7.58419	8.85797	8.5105
WT DR5 239 10 1	WT DR5 239 10	DR5	1a	WT DR5 239 10 1 64	2094.88	10.0573	-1.74028	7.29267
WT DR5 239 10 1	WT DR5 239 10	DR5	1a	WT DR5 239 10 1 65	516.239	17.4439	-2.67957	3.655
WT DR5 239 10 1	WT DR5 239 10	DR5	1a	WT DR5 239 10 1 66	495.346	-14.9357	-8.86958	10.0339
WT DR5 239 10 1	WT DR5 239 10	DR5	1a	WT DR5 239 10 1 38	1411.19	13.2621	6.36817	4.73831
WT DR5 239 10 1	WT DR5 239 10	DR5	1a	WT DR5 239 10 1 28	1945.16	9.71393	8.44529	5.71398
WT DR5 239 10 1	WT DR5 239 10	DR5	1a	WT DR5 239 10 1 25	235.711	16.0128	9.34388	2.71685
WT DR5 239 10 1	WT DR5 239 10	DR5	1a	WT DR5 239 10 1 36	253.834	21.3223	5.22223	1.53581
WT DR5 239 10 1	WT DR5 239 10	DR5	1a	WT DR5 239 10 1 27	87.287	3.61458	10.1396	9.64197
WT DR5 239 10 1	WT DR5 239 10	DR5	1a	WT DR5 239 10 1 35	204.017	17.4518	5.4507	1.48549
WT DR5 239 10 1	WT DR5 239 10	DR5	1a	WT DR5 239 10 1 37	298.415	-3.47962	8.12561	12.6094
WT DR5 239 10 2	WT DR5 239 10	DR5	1a	WT DR5 239 10 2 3	177.312	-14.8371	16.3539	-2.36408
WT DR5 239 10 2	WT DR5 239 10	DR5	1a	WT DR5 239 10 2 5	14.2778	-9.98147	15.6376	-3.51897
WT DR5 239 10 2	WT DR5 239 10	DR5	1a	WT DR5 239 10 2 9	113.888	14.4805	15.5773	-2.68497
WT DR5 239 10 2	WT DR5 239 10	DR5	1a	WT DR5 239 10 2 6	77.1	11.1302	19.1447	-1.31849
WT DR5 239 10 2	WT DR5 239 10	DR5	1a	WT DR5 239 10 2 7	337.448	-3.86066	18.9673	-1.10405
WT DR5 239 10 2	WT DR5 239 10	DR5	1a	WT DR5 239 10 2 8	115.574	-7.30486	17.1467	-0.457092
WT DR5 239 10 2	WT DR5 239 10	DR5	1a	WT DR5 239 10 2 2	139.847	-1.07885	21.6879	-2.60805
WT DR5 239 10 2	WT DR5 239 10	DR5	1a	WT DR5 239 10 2 41	328.008	23.232	-4.29155	3.97976
WT DR5 239 10 2	WT DR5 239 10	DR5	1a	WT DR5 239 10 2 4	630.366	5.34583	20.0542	-2.52392
WT DR5 239 10 2	WT DR5 239 10	DR5	1a	WT DR5 239 10 2 43	235.072	-21.0908	-2.00964	9.15672
WT DR5 239 10 2	WT DR5 239 10	DR5	1a	WT DR5 239 10 2 44	353.068	20.4062	-1.49102	6.35377
WT DR5 239 10 2	WT DR5 239 10	DR5	1a	WT DR5 239 10 2 45	0	8.12431	11.4952	14.3986
WT DR5 239 10 2	WT DR5 239 10	DR5	1a	WT DR5 239 10 2 114	14758.3	2.26954	-14.6451	16.4509
WT DR5 239 10 2	WT DR5 239 10	DR5	1a	WT DR5 239 10 2 115	1650.29	-3.75951	-16.7614	15.8568
WT DR5 239 10 2	WT DR5 239 10	DR5	1a	WT DR5 239 10 2 116	26597.7	0.811108	-16.8067	17.3615
WT DR5 239 10 2	WT DR5 239 10	DR5	1a	WT DR5 239 10 2 35	1637.76	3.73585	14.6889	14.0727
WT DR5 239 10 2	WT DR5 239 10	DR5	1a	WT DR5 239 10 2 36	122.082	-16.075	5.66249	9.69756
WT DR5 239 10 2	WT DR5 239 10	DR5	1a	WT DR5 239 10 2 37	0	14.5149	9.02841	10.7052
WT DR5 239 10 2	WT DR5 239 10	DR5	1a	WT DR5 239 10 2 38	2939.79	-25.0589	-5.9611	5.5266
WT DR5 239 10 2	WT DR5 239 10	DR5	1a	WT DR5 239 10 2 39	108.409	26.9804	-6.82358	1.04374
WT DR5 239 10 2	WT DR5 239 10	DR5	1a	WT DR5 239 10 2 40	126.767	15.9197	7.16279	9.51459
WT DR5 239 10 2	WT DR5 239 10	DR5	1a	WT DR5 239 10 2 42	367.03	-11.0803	7.89242	12.248
WT DR5 239 10 2	WT DR5 239 10	DR5	1a	WT DR5 239 10 2 111	8218.52	10.1472	-14.0142	14.8387
WT DR5 239 10 2	WT DR5 239 10	DR5	1a	WT DR5 239 10 2 112	7244.68	6.63123	-13.9089	15.2089
WT DR5 239 10 2	WT DR5 239 10	DR5	1a	WT DR5 239 10 2 113	1743.61	-1.52294	-12.0249	16.9447
WT DR5 239 10 2	WT DR5 239 10	DR5	1a	WT DR5 239 10 2 84	6739.75	-2.77214	-0.25775	17.4041
WT DR5 239 10 2	WT DR5 239 10	DR5	1a	WT DR5 239 10 2 46	2067.53	3.39122	11.2781	14.7048
WT DR5 239 10 2	WT DR5 239 10	DR5	1a	WT DR5 239 10 2 47	1641.37	-2.40245	11.2131	15.1872
WT DR5 239 10 2	WT DR5 239 10	DR5	1a	WT DR5 239 10 2 48	273.829	18.1199	1.90717	8.99948
WT DR5 239 10 2	WT DR5 239 10	DR5	1a	WT DR5 239 10 2 49	340.577	-7.33651	9.31167	13.9199
WT DR5 239 10 2	WT DR5 239 10	DR5	1a	WT DR5 239 10 2 10	440.151	-14.8223	10.398	0.342911
WT DR5 239 10 2	WT DR5 239 10	DR5	1a	WT DR5 239 10 2 11	195.32	3.61785	18.712	4.39226
WT DR5 239 10 2	WT DR5 239 10	DR5	1a	WT DR5 239 10 2 12	202.209	-10.988	13.212	2.75312
WT DR5 239 10 2	WT DR5 239 10	DR5	1a	WT DR5 239 10 2 13	218.502	-22.1338	4.27993	-2.34495
WT DR5 239 10 2	WT DR5 239 10	DR5	1a	WT DR5 239 10 2 80	663.378	4.39605	0.881339	17.0887
WT DR5 239 10 2	WT DR5 239 10	DR5	1a	WT DR5 239 10 2 81	7910.62	-0.307999	2.37711	17.3473
WT DR5 239 10 2	WT DR5 239 10	DR5	1a	WT DR5 239 10 2 82	1884.97	-10.261	-3.02795	16.3052
WT DR5 239 10 2	WT DR5 239 10	DR5	1a	WT DR5 239 10 2 83	443.773	21.1862	-12.1669	9.85507
WT DR5 239 10 2	WT DR5 239 10	DR5	1a	WT DR5 239 10 2 18	93.4819	12.9522	14.5357	3.81792
WT DR5 239 10 2	WT DR5 239 10	DR5	1a	WT DR5 239 10 2 19	380.644	-3.17124	17.4745	6.82946
WT DR5 239 10 2	WT DR5 239 10	DR5	1a	WT DR5 239 10 2 20	77.1	8.40927	16.8712	7.9664
WT DR5 239 10 2	WT DR5 239 10	DR5	1a	WT DR5 239 10 2 21	38.55	17.4365	9.67041	4.55447
WT DR5 239 10 2	WT DR5 239 10	DR5	1a	WT DR5 239 10 2 22	172.08	-14.6305	9.18233	7.15553
WT DR5 239 10 2	WT DR5 239 10	DR5	1a	WT DR5 239 10 2 23	52.8278	-17.2401	7.35494	5.09705
WT DR5 239 10 2	WT DR5 239 10	DR5	1a	WT DR5 239 10 2 24	68.7588	-21.5336	2.3625	2.8089
WT DR5 239 10 2	WT DR5 239 10	DR5	1a	WT DR5 239 10 2 25	230.39	-26.3465	-3.27555	0.845125
WT DR5 239 10 2	WT DR5 239 10	DR5	1a	WT DR5 239 10 2 26	113.241	-7.76872	14.174	10.4606
WT DR5 239 10 2	WT DR5 239 10	DR5	1a	WT DR5 239 10 2 27	51.8978	-10.7075	11.3186	9.81841
WT DR5 239 10 2	WT DR5 239 10	DR5	1a	WT DR5 239 10 2 28	372.285	-0.659717	16.6406	12.3926
WT DR5 239 10 2	WT DR5 239 10	DR5	1a	WT DR5 239 10 2 29	0	11.2664	13.7809	10.4213
WT DR5 239 10 2	WT DR5 239 10	DR5	1a	WT DR5 239 10 2 30	289.839	23.3456	-0.734072	1.50973
WT DR5 239 10 2	WT DR5 239 10	DR5	1a	WT DR5 239 10 2 31	285.71	20.4878	4.45459	4.54106
WT DR5 239 10 2	WT DR5 239 10	DR5	1a	WT DR5 239 10 2 32	153.105	28.2249	-2.91627	1.84347
WT DR5 239 10 2	WT DR5 239 10	DR5	1a	WT DR5 239 10 2 33	868.968	-3.33059	14.2	13.8185
WT DR5 239 10 2	WT DR5 239 10	DR5	1a	WT DR5 239 10 2 34	1360.78	-27.0678	-6.80047	3.38687
WT DR5 239 10 2	WT DR5 239 10	DR5	1a	WT DR5 239 10 2 72	2186.68	-20.0349	-8.97547	12.8155
WT DR5 239 10 2	WT DR5 239 10	DR5	1a	WT DR5 239 10 2 73	168.134	13.8131	-0.570007	13.6016
WT DR5 239 10 2	WT DR5 239 10	DR5	1a	WT DR5 239 10 2 74	384.621	10.5551	0.501928	14.4659
WT DR5 239 10 2	WT DR5 239 10	DR5	1a	WT DR5 239 10 2 75	734.179	-14.559	-4.57813	15.9264
WT DR5 239 10 2	WT DR5 239 10	DR5	1a	WT DR5 239 10 2 76	1879.73	-21.1071	-14.422	11.2436
WT DR5 239 10 2	WT DR5 239 10	DR5	1a	WT DR5 239 10 2 77	945.026	-5.03317	-0.107363	16.7779
WT DR5 239 10 2	WT DR5 239 10	DR5	1a	WT DR5 239 10 2 78	268.349	-16.6792	-6.39585	14.4526
WT DR5 239 10 2	WT DR5 239 10	DR5	1a	WT DR5 239 10 2 79	72.3658	17.7826	-7.79639	11.2508
WT DR5 239 10 2	WT DR5 239 10	DR5	1a	WT DR5 239 10 2 16	89.4286	-26.5686	-1.36218	-3.72131
WT DR5 239 10 2	WT DR5 239 10	DR5	1a	WT DR5 239 10 2 17	0	19.5596	10.1019	-0.457902
WT DR5 239 10 2	WT DR5 239 10	DR5	1a	WT DR5 239 10 2 99	107.046	17.0697	-12.654	12.4553
WT DR5 239 10 2	WT DR5 239 10	DR5	1a	WT DR5 239 10 2 85	1252.72	-12.2901	-6.33227	15.965
WT DR5 239 10 2	WT DR5 239 10	DR5	1a	WT DR5 239 10 2 86	1339.23	-12.4208	-6.2416	16.0251
WT DR5 239 10 2	WT DR5 239 10	DR5	1a	WT DR5 239 10 2 87	627.495	-16.8281	-10.1835	14.3093
WT DR5 239 10 2	WT DR5 239 10	DR5	1a	WT DR5 239 10 2 88	770.492	14.1058	-6.9024	13.9272
WT DR5 239 10 2	WT DR5 239 10	DR5	1a	WT DR5 239 10 2 89	859.488	11.8277	-4.83715	15.2357
WT DR5 239 10 2	WT DR5 239 10	DR5	1a	WT DR5 239 10 2 50	2434.66	-25.3605	-10.2932	6.35233
WT DR5 239 10 2	WT DR5 239 10	DR5	1a	WT DR5 239 10 2 51	111.634	26.3207	-8.96339	3.07435
WT DR5 239 10 2	WT DR5 239 10	DR5	1a	WT DR5 239 10 2 52	598.023	-16.4125	0.963294	12.2
WT DR5 239 10 2	WT DR5 239 10	DR5	1a	WT DR5 239 10 2 14	403.976	2.70077	19.5086	5.52376
WT DR5 239 10 2	WT DR5 239 10	DR5	1a	WT DR5 239 10 2 15	367.124	-0.978809	19.7853	6.96189
WT DR5 239 10 2	WT DR5 239 10	DR5	1a	WT DR5 239 10 2 110	16544.4	-7.70563	-14.2163	15.7008
WT DR5 239 10 2	WT DR5 239 10	DR5	1a	WT DR5 239 10 2 67	336.613	23.1715	-11.1298	7.18298
WT DR5 239 10 2	WT DR5 239 10	DR5	1a	WT DR5 239 10 2 68	171.384	23.16	-11.0249	7.24022
WT DR5 239 10 2	WT DR5 239 10	DR5	1a	WT DR5 239 10 2 100	450.121	10.0657	-9.35296	14.8467
WT DR5 239 10 2	WT DR5 239 10	DR5	1a	WT DR5 239 10 2 101	16001.5	-0.191305	-5.68005	16.7658
WT DR5 239 10 2	WT DR5 239 10	DR5	1a	WT DR5 239 10 2 102	13514.9	-5.45511	-9.74757	16.0209
WT DR5 239 10 2	WT DR5 239 10	DR5	1a	WT DR5 239 10 2 103	11705	-6.76197	-6.60611	17.8184
WT DR5 239 10 2	WT DR5 239 10	DR5	1a	WT DR5 239 10 2 104	849.428	-13.3501	-12.7291	15.1303
WT DR5 239 10 2	WT DR5 239 10	DR5	1a	WT DR5 239 10 2 105	34685.1	-0.983036	-8.27469	16.0715
WT DR5 239 10 2	WT DR5 239 10	DR5	1a	WT DR5 239 10 2 106	10139	-10.3423	-11.3493	16.2234
WT DR5 239 10 2	WT DR5 239 10	DR5	1a	WT DR5 239 10 2 107	871.418	-12.6309	-15.8855	14.0005
WT DR5 239 10 2	WT DR5 239 10	DR5	1a	WT DR5 239 10 2 108	16885.2	4.78412	-10.5202	15.9402
WT DR5 239 10 2	WT DR5 239 10	DR5	1a	WT DR5 239 10 2 109	16691.2	0.873732	-12.2161	16.0052
WT DR5 239 10 2	WT DR5 239 10	DR5	1a	WT DR5 239 10 2 94	251.255	17.038	-12.5014	11.9164
WT DR5 239 10 2	WT DR5 239 10	DR5	1a	WT DR5 239 10 2 95	365.155	14.5274	-11.6353	12.6039
WT DR5 239 10 2	WT DR5 239 10	DR5	1a	WT DR5 239 10 2 96	9280.51	6.05372	-6.57484	15.1063
WT DR5 239 10 2	WT DR5 239 10	DR5	1a	WT DR5 239 10 2 69	359.591	16.3034	-4.61863	11.28
WT DR5 239 10 2	WT DR5 239 10	DR5	1a	WT DR5 239 10 2 70	454.122	6.15758	4.00673	15.4871
WT DR5 239 10 2	WT DR5 239 10	DR5	1a	WT DR5 239 10 2 71	320.503	-9.8085	1.16595	16.0155
WT DR5 239 10 2	WT DR5 239 10	DR5	1a	WT DR5 239 10 2 58	2533.32	-25.1928	-11.3379	8.20469
WT DR5 239 10 2	WT DR5 239 10	DR5	1a	WT DR5 239 10 2 59	224.954	20.3159	-4.2642	8.55115
WT DR5 239 10 2	WT DR5 239 10	DR5	1a	WT DR5 239 10 2 60	450.984	-2.39509	8.17786	17.2356
WT DR5 239 10 2	WT DR5 239 10	DR5	1a	WT DR5 239 10 2 90	6321.55	7.91954	-2.22459	16.9824
WT DR5 239 10 2	WT DR5 239 10	DR5	1a	WT DR5 239 10 2 91	8729.9	1.41182	-1.92872	16.7599
WT DR5 239 10 2	WT DR5 239 10	DR5	1a	WT DR5 239 10 2 92	2516.62	-8.35081	-4.62645	17.1495
WT DR5 239 10 2	WT DR5 239 10	DR5	1a	WT DR5 239 10 2 93	483.719	-18.1934	-13.0608	13.515
WT DR5 239 10 2	WT DR5 239 10	DR5	1a	WT DR5 239 10 2 65	1084.96	-3.19229	4.518	15.9718
WT DR5 239 10 2	WT DR5 239 10	DR5	1a	WT DR5 239 10 2 66	455.053	-13.484	-0.883786	14.0001
WT DR5 239 10 2	WT DR5 239 10	DR5	1a	WT DR5 239 10 2 53	292.606	-13.0299	3.34671	13.7968
WT DR5 239 10 2	WT DR5 239 10	DR5	1a	WT DR5 239 10 2 97	7700.94	-4.49456	-4.02354	17.4129
WT DR5 239 10 2	WT DR5 239 10	DR5	1a	WT DR5 239 10 2 98	1853.94	-11.9962	-9.74664	15.9818
WT DR5 239 10 2	WT DR5 239 10	DR5	1a	WT DR5 239 10 2 57	297.745	15.9661	1.28909	11.9777
WT DR5 239 10 2	WT DR5 239 10	DR5	1a	WT DR5 239 10 2 62	324.298	-19.357	-2.58862	12.9887
WT DR5 239 10 2	WT DR5 239 10	DR5	1a	WT DR5 239 10 2 63	209.127	21.4696	-8.94443	7.88084
WT DR5 239 10 2	WT DR5 239 10	DR5	1a	WT DR5 239 10 2 64	1521.43	0.292326	5.57996	16.229
WT DR5 239 10 2	WT DR5 239 10	DR5	1a	WT DR5 239 10 2 61	175.556	-8.65976	4.64916	15.9067
WT DR5 239 10 2	WT DR5 239 10	DR5	1a	WT DR5 239 10 2 56	1171.01	0.858533	8.72307	15.3669
WT DR5 239 10 2	WT DR5 239 10	DR5	1a	WT DR5 239 10 2 54	171.258	12.9519	5.29488	12.4531
WT DR5 239 10 2	WT DR5 239 10	DR5	1a	WT DR5 239 10 2 55	66.0857	6.87386	7.85678	14.3665
WT DR5 239 10 3	WT DR5 239 10	DR5	1b	WT DR5 239 10 3 3	144.882	10.8001	18.8972	-1.59979
WT DR5 239 10 3	WT DR5 239 10	DR5	1b	WT DR5 239 10 3 2	493.26	15.7989	14.0075	-4.11586
WT DR5 239 10 3	WT DR5 239 10	DR5	1b	WT DR5 239 10 3 12	13.5263	20.9171	5.53763	4.73845
WT DR5 239 10 3	WT DR5 239 10	DR5	1b	WT DR5 239 10 3 4	151.733	11.1305	17.6118	-2.98243
WT DR5 239 10 3	WT DR5 239 10	DR5	1b	WT DR5 239 10 3 10	38.55	-2.1486	21.4686	2.40139
WT DR5 239 10 3	WT DR5 239 10	DR5	1b	WT DR5 239 10 3 11	38.55	22.3069	-0.725575	0.36785
WT DR5 239 10 3	WT DR5 239 10	DR5	1b	WT DR5 239 10 3 14	109.22	0.692102	21.6558	4.99739
WT DR5 239 10 3	WT DR5 239 10	DR5	1b	WT DR5 239 10 3 15	259.69	16.832	10.3549	4.63013
WT DR5 239 10 3	WT DR5 239 10	DR5	1b	WT DR5 239 10 3 16	0	-7.81187	20.374	5.65947
WT DR5 239 10 3	WT DR5 239 10	DR5	1b	WT DR5 239 10 3 5	104.228	18.8198	10.3608	-0.544226
WT DR5 239 10 3	WT DR5 239 10	DR5	1b	WT DR5 239 10 3 6	52.8278	1.55281	22.7167	-0.373067
WT DR5 239 10 3	WT DR5 239 10	DR5	1b	WT DR5 239 10 3 7	49.6669	20.5865	3.70087	-3.82343
WT DR5 239 10 3	WT DR5 239 10	DR5	1b	WT DR5 239 10 3 8	74.6906	9.47758	20.1798	2.84789
WT DR5 239 10 3	WT DR5 239 10	DR5	1b	WT DR5 239 10 3 9	794.417	15.2464	15.3369	2.99594
WT DR5 239 10 3	WT DR5 239 10	DR5	1b	WT DR5 239 10 3 49	13.5263	15.5418	-7.13232	13.018
WT DR5 239 10 3	WT DR5 239 10	DR5	1b	WT DR5 239 10 3 50	625.338	-1.48198	11.0157	15.2934
WT DR5 239 10 3	WT DR5 239 10	DR5	1b	WT DR5 239 10 3 51	776.631	9.12381	2.73955	15.9879
WT DR5 239 10 3	WT DR5 239 10	DR5	1b	WT DR5 239 10 3 52	1050.45	-7.69644	10.1008	15.163
WT DR5 239 10 3	WT DR5 239 10	DR5	1b	WT DR5 239 10 3 13	611.927	8.61497	21.0992	7.54711
WT DR5 239 10 3	WT DR5 239 10	DR5	1b	WT DR5 239 10 3 40	1215.62	8.54127	9.41713	15.5313
WT DR5 239 10 3	WT DR5 239 10	DR5	1b	WT DR5 239 10 3 41	362.339	12.7104	4.8139	14.7432
WT DR5 239 10 3	WT DR5 239 10	DR5	1b	WT DR5 239 10 3 42	14.2778	-15.5586	11.8594	9.46345
WT DR5 239 10 3	WT DR5 239 10	DR5	1b	WT DR5 239 10 3 43	101.78	18.0491	-8.47444	11.3008
WT DR5 239 10 3	WT DR5 239 10	DR5	1b	WT DR5 239 10 3 44	140.088	19.4432	-12.765	9.22915
WT DR5 239 10 3	WT DR5 239 10	DR5	1b	WT DR5 239 10 3 45	116.021	-24.739	2.06435	5.5006
WT DR5 239 10 3	WT DR5 239 10	DR5	1b	WT DR5 239 10 3 46	129.928	-20.9302	5.1363	8.3862
WT DR5 239 10 3	WT DR5 239 10	DR5	1b	WT DR5 239 10 3 47	52.0763	-17.9441	7.21639	10.0351
WT DR5 239 10 3	WT DR5 239 10	DR5	1b	WT DR5 239 10 3 48	1192.16	2.48394	9.21319	16.2798
WT DR5 239 10 3	WT DR5 239 10	DR5	1b	WT DR5 239 10 3 36	460.387	-2.36241	16.5387	12.4521
WT DR5 239 10 3	WT DR5 239 10	DR5	1b	WT DR5 239 10 3 37	165.848	17.0166	2.33457	13.9767
WT DR5 239 10 3	WT DR5 239 10	DR5	1b	WT DR5 239 10 3 38	161.428	17.1343	-2.5904	11.6496
WT DR5 239 10 3	WT DR5 239 10	DR5	1b	WT DR5 239 10 3 39	1527.26	1.31484	13.4141	14.6481
WT DR5 239 10 3	WT DR5 239 10	DR5	1b	WT DR5 239 10 3 53	422.417	12.586	-2.48068	14.0825
WT DR5 239 10 3	WT DR5 239 10	DR5	1b	WT DR5 239 10 3 54	471.478	-10.1221	9.91336	13.7663
WT DR5 239 10 3	WT DR5 239 10	DR5	1b	WT DR5 239 10 3 55	708.666	2.77982	5.75374	17.3749
WT DR5 239 10 3	WT DR5 239 10	DR5	1b	WT DR5 239 10 3 56	174.166	13.8027	-14.2294	12.0755
WT DR5 239 10 3	WT DR5 239 10	DR5	1b	WT DR5 239 10 3 17	795.266	11.2762	16.4367	6.87889
WT DR5 239 10 3	WT DR5 239 10	DR5	1b	WT DR5 239 10 3 18	86.6435	22.2637	-5.63647	3.21585
WT DR5 239 10 3	WT DR5 239 10	DR5	1b	WT DR5 239 10 3 19	38.55	-2.20218	20.1887	7.28585
WT DR5 239 10 3	WT DR5 239 10	DR5	1b	WT DR5 239 10 3 20	309.2	21.3328	7.57464	8.95129
WT DR5 239 10 3	WT DR5 239 10	DR5	1b	WT DR5 239 10 3 21	683.253	10.4076	15.3057	9.84347
WT DR5 239 10 3	WT DR5 239 10	DR5	1b	WT DR5 239 10 3 88	0	3.85903	-16.2868	15.2347
WT DR5 239 10 3	WT DR5 239 10	DR5	1b	WT DR5 239 10 3 89	241.113	-23.0347	-12.6519	8.91592
WT DR5 239 10 3	WT DR5 239 10	DR5	1b	WT DR5 239 10 3 90	2950.57	-19.4114	-9.8284	11.0401
WT DR5 239 10 3	WT DR5 239 10	DR5	1b	WT DR5 239 10 3 91	1825.4	-12.9054	-4.20991	15.0798
WT DR5 239 10 3	WT DR5 239 10	DR5	1b	WT DR5 239 10 3 26	540.659	5.32429	18.2355	11.5304
WT DR5 239 10 3	WT DR5 239 10	DR5	1b	WT DR5 239 10 3 27	504.299	20.1925	-1.07839	7.52727
WT DR5 239 10 3	WT DR5 239 10	DR5	1b	WT DR5 239 10 3 28	1929.36	21.4969	-5.30799	6.74261
WT DR5 239 10 3	WT DR5 239 10	DR5	1b	WT DR5 239 10 3 29	88.9684	24.0231	-12.4593	5.75532
WT DR5 239 10 3	WT DR5 239 10	DR5	1b	WT DR5 239 10 3 30	67.8988	16.3929	6.70539	13.7799
WT DR5 239 10 3	WT DR5 239 10	DR5	1b	WT DR5 239 10 3 31	1040.8	11.3956	10.7729	12.5108
WT DR5 239 10 3	WT DR5 239 10	DR5	1b	WT DR5 239 10 3 32	38.55	20.74	-10.5316	7.50758
WT DR5 239 10 3	WT DR5 239 10	DR5	1b	WT DR5 239 10 3 33	440.127	-8.61799	15.1059	10.8774
WT DR5 239 10 3	WT DR5 239 10	DR5	1b	WT DR5 239 10 3 34	0	-15.3914	11.748	8.30734
WT DR5 239 10 3	WT DR5 239 10	DR5	1b	WT DR5 239 10 3 35	67.5135	-24.7711	3.02001	2.22465
WT DR5 239 10 3	WT DR5 239 10	DR5	1b	WT DR5 239 10 3 74	14.2778	10.9342	-18.2965	11.9493
WT DR5 239 10 3	WT DR5 239 10	DR5	1b	WT DR5 239 10 3 75	162.035	-24.7183	-5.11666	9.806
WT DR5 239 10 3	WT DR5 239 10	DR5	1b	WT DR5 239 10 3 76	77.1	-20.7071	-4.30632	11.2043
WT DR5 239 10 3	WT DR5 239 10	DR5	1b	WT DR5 239 10 3 77	13431.5	-8.28195	1.23745	15.4989
WT DR5 239 10 3	WT DR5 239 10	DR5	1b	WT DR5 239 10 3 78	1826.35	0.188805	-1.21637	16.7375
WT DR5 239 10 3	WT DR5 239 10	DR5	1b	WT DR5 239 10 3 79	443.378	7.4203	-12.3778	15.3486
WT DR5 239 10 3	WT DR5 239 10	DR5	1b	WT DR5 239 10 3 80	143.149	-28.2336	-10.6748	7.19509
WT DR5 239 10 3	WT DR5 239 10	DR5	1b	WT DR5 239 10 3 81	1363.21	-15.1861	-2.50398	14.6321
WT DR5 239 10 3	WT DR5 239 10	DR5	1b	WT DR5 239 10 3 82	2414.68	3.29803	-6.46885	16.621
WT DR5 239 10 3	WT DR5 239 10	DR5	1b	WT DR5 239 10 3 83	147.485	-24.1761	-9.32296	8.7631
WT DR5 239 10 3	WT DR5 239 10	DR5	1b	WT DR5 239 10 3 84	267.173	-19.4738	-6.98837	12.2581
WT DR5 239 10 3	WT DR5 239 10	DR5	1b	WT DR5 239 10 3 85	11157.9	-5.43907	-2.58126	17.7978
WT DR5 239 10 3	WT DR5 239 10	DR5	1b	WT DR5 239 10 3 86	1912.87	4.33841	-13.9282	15.7227
WT DR5 239 10 3	WT DR5 239 10	DR5	1b	WT DR5 239 10 3 87	2102.03	1.86714	-10.3337	15.8706
WT DR5 239 10 3	WT DR5 239 10	DR5	1b	WT DR5 239 10 3 23	0	-12.2484	15.2013	6.29231
WT DR5 239 10 3	WT DR5 239 10	DR5	1b	WT DR5 239 10 3 24	402.264	-0.0102005	19.0996	11.1456
WT DR5 239 10 3	WT DR5 239 10	DR5	1b	WT DR5 239 10 3 25	1397.84	7.05917	16.2866	10.5786
WT DR5 239 10 3	WT DR5 239 10	DR5	1b	WT DR5 239 10 3 92	6523.46	-4.18196	-7.74535	15.6092
WT DR5 239 10 3	WT DR5 239 10	DR5	1b	WT DR5 239 10 3 93	4563.54	-0.505739	-9.56384	15.8365
WT DR5 239 10 3	WT DR5 239 10	DR5	1b	WT DR5 239 10 3 94	462.62	2.00831	-12.6357	16.1807
WT DR5 239 10 3	WT DR5 239 10	DR5	1b	WT DR5 239 10 3 95	56.3596	5.47733	-19.019	15.7598
WT DR5 239 10 3	WT DR5 239 10	DR5	1b	WT DR5 239 10 3 96	3083.49	-15.6413	-10.1103	13.1451
WT DR5 239 10 3	WT DR5 239 10	DR5	1b	WT DR5 239 10 3 57	194.854	-14.7376	6.34032	12.2905
WT DR5 239 10 3	WT DR5 239 10	DR5	1b	WT DR5 239 10 3 58	2102.04	-1.33531	7.24986	17.5084
WT DR5 239 10 3	WT DR5 239 10	DR5	1b	WT DR5 239 10 3 59	106.332	13.869	-9.88499	14.4914
WT DR5 239 10 3	WT DR5 239 10	DR5	1b	WT DR5 239 10 3 60	684.982	7.72264	-1.27072	15.73
WT DR5 239 10 3	WT DR5 239 10	DR5	1b	WT DR5 239 10 3 22	723.095	14.2283	11.3547	9.23144
WT DR5 239 10 3	WT DR5 239 10	DR5	1b	WT DR5 239 10 3 101	8659.16	-12.1442	-9.5089	15.5412
WT DR5 239 10 3	WT DR5 239 10	DR5	1b	WT DR5 239 10 3 102	11166.7	-9.71918	-13.6022	14.5
WT DR5 239 10 3	WT DR5 239 10	DR5	1b	WT DR5 239 10 3 103	2570.88	-16.4135	-14.6234	12.9127
WT DR5 239 10 3	WT DR5 239 10	DR5	1b	WT DR5 239 10 3 106	2602.58	-18.4541	-15.3585	15.1846
WT DR5 239 10 3	WT DR5 239 10	DR5	1b	WT DR5 239 10 3 107	6857.94	-7.07956	-18.557	16.8875
WT DR5 239 10 3	WT DR5 239 10	DR5	1b	WT DR5 239 10 3 66	198.884	10.2754	-10.8287	14.9793
WT DR5 239 10 3	WT DR5 239 10	DR5	1b	WT DR5 239 10 3 67	52.8278	-18.8992	0.427562	11.1924
WT DR5 239 10 3	WT DR5 239 10	DR5	1b	WT DR5 239 10 3 68	960.61	-14.5494	1.89067	13.5594
WT DR5 239 10 3	WT DR5 239 10	DR5	1b	WT DR5 239 10 3 69	11975.9	-7.22947	5.01732	16.7896
WT DR5 239 10 3	WT DR5 239 10	DR5	1b	WT DR5 239 10 3 70	1362.83	-1.71651	1.95654	18.2789
WT DR5 239 10 3	WT DR5 239 10	DR5	1b	WT DR5 239 10 3 71	1934.56	6.90274	-10.6847	14.6879
WT DR5 239 10 3	WT DR5 239 10	DR5	1b	WT DR5 239 10 3 72	14.2778	10.0513	-14.1755	14.0868
WT DR5 239 10 3	WT DR5 239 10	DR5	1b	WT DR5 239 10 3 73	2063.89	4.386	-5.30271	16.8453
WT DR5 239 10 3	WT DR5 239 10	DR5	1b	WT DR5 239 10 3 105	8249.44	-10.6883	-17.0016	14.6738
WT DR5 239 10 3	WT DR5 239 10	DR5	1b	WT DR5 239 10 3 65	74.289	-29.2074	-8.26485	5.55358
WT DR5 239 10 3	WT DR5 239 10	DR5	1b	WT DR5 239 10 3 61	173.082	10.1615	-5.83674	14.498
WT DR5 239 10 3	WT DR5 239 10	DR5	1b	WT DR5 239 10 3 104	395.159	0.70899	-19.1256	16.215
WT DR5 239 10 3	WT DR5 239 10	DR5	1b	WT DR5 239 10 3 100	942.655	-3.41183	-14.0321	15.3873
WT DR5 239 10 3	WT DR5 239 10	DR5	1b	WT DR5 239 10 3 97	18458.8	-6.72078	-6.00675	17.2022
WT DR5 239 10 3	WT DR5 239 10	DR5	1b	WT DR5 239 10 3 98	9267.09	-8.10137	-8.8852	15.6509
WT DR5 239 10 3	WT DR5 239 10	DR5	1b	WT DR5 239 10 3 99	10775.1	-5.02058	-10.9422	15.2909
WT DR5 239 10 3	WT DR5 239 10	DR5	1b	WT DR5 239 10 3 62	633.8	3.73351	1.36084	17.6501
WT DR5 239 10 3	WT DR5 239 10	DR5	1b	WT DR5 239 10 3 63	49.6669	15.169	-15.6385	12.4028
WT DR5 239 10 3	WT DR5 239 10	DR5	1b	WT DR5 239 10 3 64	0	-21.1221	-0.549043	9.59019
WT DR5 239 10 4	WT DR5 239 10	DR5	1b	WT DR5 239 10 4 21	56.9286	21.4286	16.4427	2.62257
WT DR5 239 10 4	WT DR5 239 10	DR5	1b	WT DR5 239 10 4 28	1792.4	-29.7788	0.0213093	-3.01339
WT DR5 239 10 4	WT DR5 239 10	DR5	1b	WT DR5 239 10 4 29	49.8125	9.52039	23.673	9.33905
WT DR5 239 10 4	WT DR5 239 10	DR5	1b	WT DR5 239 10 4 20	195.297	-21.1102	14.0628	2.60221
WT DR5 239 10 4	WT DR5 239 10	DR5	1b	WT DR5 239 10 4 30	154.972	23.8104	9.696	0.385701
WT DR5 239 10 4	WT DR5 239 10	DR5	1b	WT DR5 239 10 4 22	0	16.6365	20.0297	3.86233
WT DR5 239 10 4	WT DR5 239 10	DR5	1b	WT DR5 239 10 4 14	53.1333	-8.87567	25.9444	5.26154
WT DR5 239 10 4	WT DR5 239 10	DR5	1b	WT DR5 239 10 4 15	33.2083	10.4745	23.3247	2.89697
WT DR5 239 10 4	WT DR5 239 10	DR5	1b	WT DR5 239 10 4 31	0	22.8579	12.0345	2.98001
WT DR5 239 10 4	WT DR5 239 10	DR5	1b	WT DR5 239 10 4 32	39.358	-15.4328	18.6166	8.9526
WT DR5 239 10 4	WT DR5 239 10	DR5	1b	WT DR5 239 10 4 33	327.772	-8.82109	23.5592	9.80165
WT DR5 239 10 4	WT DR5 239 10	DR5	1b	WT DR5 239 10 4 23	196.533	-3.62469	26.2974	7.17631
WT DR5 239 10 4	WT DR5 239 10	DR5	1b	WT DR5 239 10 4 24	104.299	-12.5025	23.1162	8.97552
WT DR5 239 10 4	WT DR5 239 10	DR5	1b	WT DR5 239 10 4 25	49.8125	30.7067	0.887366	-4.90222
WT DR5 239 10 4	WT DR5 239 10	DR5	1b	WT DR5 239 10 4 26	107.199	9.42465	24.4348	7.88561
WT DR5 239 10 4	WT DR5 239 10	DR5	1b	WT DR5 239 10 4 27	104.572	2.77448	27.2943	10.7785
WT DR5 239 10 4	WT DR5 239 10	DR5	1b	WT DR5 239 10 4 149	719.494	1.6847	-21.4589	17.7373
WT DR5 239 10 4	WT DR5 239 10	DR5	1b	WT DR5 239 10 4 16	324.49	4.51831	26.2284	4.81121
WT DR5 239 10 4	WT DR5 239 10	DR5	1b	WT DR5 239 10 4 17	19.679	-5.41649	27.176	7.53811
WT DR5 239 10 4	WT DR5 239 10	DR5	1b	WT DR5 239 10 4 18	0	24.2091	7.88746	-6.16548
WT DR5 239 10 4	WT DR5 239 10	DR5	1b	WT DR5 239 10 4 19	231.422	-24.8389	9.17782	-1.63788
WT DR5 239 10 4	WT DR5 239 10	DR5	1b	WT DR5 239 10 4 2	0	26.428	9.25873	-8.28841
WT DR5 239 10 4	WT DR5 239 10	DR5	1b	WT DR5 239 10 4 3	19.679	21.7904	11.2386	-6.94519
WT DR5 239 10 4	WT DR5 239 10	DR5	1b	WT DR5 239 10 4 5	53.3705	5.88796	24.7088	-1.09939
WT DR5 239 10 4	WT DR5 239 10	DR5	1b	WT DR5 239 10 4 7	72.8123	-12.3412	22.6919	1.30645
WT DR5 239 10 4	WT DR5 239 10	DR5	1b	WT DR5 239 10 4 8	33.2083	17.4364	17.0005	-3.35504
WT DR5 239 10 4	WT DR5 239 10	DR5	1b	WT DR5 239 10 4 9	71.7766	-23.4228	12.1869	-2.22984
WT DR5 239 10 4	WT DR5 239 10	DR5	1b	WT DR5 239 10 4 10	0	14.408	22.3407	0.599376
WT DR5 239 10 4	WT DR5 239 10	DR5	1b	WT DR5 239 10 4 11	53.1333	27.3082	7.06273	-8.59437
WT DR5 239 10 4	WT DR5 239 10	DR5	1b	WT DR5 239 10 4 12	173.79	-17.2556	19.5988	1.86809
WT DR5 239 10 4	WT DR5 239 10	DR5	1b	WT DR5 239 10 4 150	7054.55	9.35098	-11.4137	21.1913
WT DR5 239 10 4	WT DR5 239 10	DR5	1b	WT DR5 239 10 4 151	9499.31	-9.42761	-9.40461	23.4815
WT DR5 239 10 4	WT DR5 239 10	DR5	1b	WT DR5 239 10 4 152	128.904	8.36573	-7.34456	24.6948
WT DR5 239 10 4	WT DR5 239 10	DR5	1b	WT DR5 239 10 4 153	11404.2	-3.13891	-2.56597	25.6954
WT DR5 239 10 4	WT DR5 239 10	DR5	1b	WT DR5 239 10 4 139	748.411	12.6939	-6.54342	22.9705
WT DR5 239 10 4	WT DR5 239 10	DR5	1b	WT DR5 239 10 4 140	8817.22	-5.92783	-1.74848	26.7105
WT DR5 239 10 4	WT DR5 239 10	DR5	1b	WT DR5 239 10 4 141	10118.9	7.6907	-19.4881	17.1352
WT DR5 239 10 4	WT DR5 239 10	DR5	1b	WT DR5 239 10 4 142	1027.89	9.56542	-2.84649	25.7339
WT DR5 239 10 4	WT DR5 239 10	DR5	1b	WT DR5 239 10 4 144	6307.24	1.84741	-0.946427	25.9324
WT DR5 239 10 4	WT DR5 239 10	DR5	1b	WT DR5 239 10 4 145	817.205	1.83929	-19.3209	18.2281
WT DR5 239 10 4	WT DR5 239 10	DR5	1b	WT DR5 239 10 4 146	11000.4	7.79462	-16.9016	17.7977
WT DR5 239 10 4	WT DR5 239 10	DR5	1b	WT DR5 239 10 4 147	6319.83	-6.23436	-16.8519	20.054
WT DR5 239 10 4	WT DR5 239 10	DR5	1b	WT DR5 239 10 4 148	9498.76	-7.24532	-5.89631	24.5568
WT DR5 239 10 4	WT DR5 239 10	DR5	1b	WT DR5 239 10 4 13	37.2865	21.9384	13.9188	-3.07151
WT DR5 239 10 4	WT DR5 239 10	DR5	1b	WT DR5 239 10 4 136	4160.74	-6.38795	-21.3571	16.4635
WT DR5 239 10 4	WT DR5 239 10	DR5	1b	WT DR5 239 10 4 137	6830.36	-6.31883	-19.4971	17.4338
WT DR5 239 10 4	WT DR5 239 10	DR5	1b	WT DR5 239 10 4 138	9388.24	13.4445	-11.2035	19.1727
WT DR5 239 10 4	WT DR5 239 10	DR5	1b	WT DR5 239 10 4 72	18.6433	25.2362	1.58695	9.05469
WT DR5 239 10 4	WT DR5 239 10	DR5	1b	WT DR5 239 10 4 73	53.1333	-22.5669	3.75576	14.6469
WT DR5 239 10 4	WT DR5 239 10	DR5	1b	WT DR5 239 10 4 74	1478.04	1.05123	17.2925	18.8797
WT DR5 239 10 4	WT DR5 239 10	DR5	1b	WT DR5 239 10 4 75	629.483	-27.8937	-11.6413	6.24152
WT DR5 239 10 4	WT DR5 239 10	DR5	1b	WT DR5 239 10 4 34	159.4	-22.0845	13.0285	8.65731
WT DR5 239 10 4	WT DR5 239 10	DR5	1b	WT DR5 239 10 4 35	180.011	27.5904	4.42985	0.541469
WT DR5 239 10 4	WT DR5 239 10	DR5	1b	WT DR5 239 10 4 36	0	13.9322	21.1479	10.2036
WT DR5 239 10 4	WT DR5 239 10	DR5	1b	WT DR5 239 10 4 37	18.6433	-28.8839	3.18524	5.18573
WT DR5 239 10 4	WT DR5 239 10	DR5	1b	WT DR5 239 10 4 38	377.627	5.31271	24.9714	14.3511
WT DR5 239 10 4	WT DR5 239 10	DR5	1b	WT DR5 239 10 4 68	90.4199	14.4912	15.792	17.2743
WT DR5 239 10 4	WT DR5 239 10	DR5	1b	WT DR5 239 10 4 69	19.679	27.2084	-2.63377	6.09284
WT DR5 239 10 4	WT DR5 239 10	DR5	1b	WT DR5 239 10 4 70	429.268	-25.5901	-0.440869	10.7208
WT DR5 239 10 4	WT DR5 239 10	DR5	1b	WT DR5 239 10 4 71	0	29.6475	-10.7545	2.29564
WT DR5 239 10 4	WT DR5 239 10	DR5	1b	WT DR5 239 10 4 44	19.679	-17.0749	14.8707	10.8156
WT DR5 239 10 4	WT DR5 239 10	DR5	1b	WT DR5 239 10 4 45	3330.66	-4.86607	23.894	13.4345
WT DR5 239 10 4	WT DR5 239 10	DR5	1b	WT DR5 239 10 4 46	109.225	29.1105	-1.07761	0.0334103
WT DR5 239 10 4	WT DR5 239 10	DR5	1b	WT DR5 239 10 4 47	35.4222	23.5298	10.9859	6.65726
WT DR5 239 10 4	WT DR5 239 10	DR5	1b	WT DR5 239 10 4 48	259.957	-12.1264	19.8724	15.926
WT DR5 239 10 4	WT DR5 239 10	DR5	1b	WT DR5 239 10 4 49	469.62	26.9568	3.39379	3.07197
WT DR5 239 10 4	WT DR5 239 10	DR5	1b	WT DR5 239 10 4 50	2470.28	-30.2072	-7.68736	1.0302
WT DR5 239 10 4	WT DR5 239 10	DR5	1b	WT DR5 239 10 4 51	37.2865	-28.3922	-1.71217	4.66213
WT DR5 239 10 4	WT DR5 239 10	DR5	1b	WT DR5 239 10 4 52	53.1333	18.0253	16.8639	12.6459
WT DR5 239 10 4	WT DR5 239 10	DR5	1b	WT DR5 239 10 4 53	7508.68	0.912769	22.2552	16.5991
WT DR5 239 10 4	WT DR5 239 10	DR5	1b	WT DR5 239 10 4 54	0	11.8185	19.6727	15.1467
WT DR5 239 10 4	WT DR5 239 10	DR5	1b	WT DR5 239 10 4 55	1689.96	-7.19956	20.4933	18.4054
WT DR5 239 10 4	WT DR5 239 10	DR5	1b	WT DR5 239 10 4 56	102.946	20.9572	12.5215	10.7299
WT DR5 239 10 4	WT DR5 239 10	DR5	1b	WT DR5 239 10 4 57	339.886	-24.9272	4.55431	9.57728
WT DR5 239 10 4	WT DR5 239 10	DR5	1b	WT DR5 239 10 4 58	52.8873	-19.2089	9.69975	13.8229
WT DR5 239 10 4	WT DR5 239 10	DR5	1b	WT DR5 239 10 4 59	1971.22	-4.06545	20.4086	18.4379
WT DR5 239 10 4	WT DR5 239 10	DR5	1b	WT DR5 239 10 4 60	214.501	24.3429	7.70075	9.21955
WT DR5 239 10 4	WT DR5 239 10	DR5	1b	WT DR5 239 10 4 61	901.638	-15.0268	13.1884	15.3093
WT DR5 239 10 4	WT DR5 239 10	DR5	1b	WT DR5 239 10 4 63	535.078	5.64685	19.7095	18.671
WT DR5 239 10 4	WT DR5 239 10	DR5	1b	WT DR5 239 10 4 64	53.1333	29.2041	-5.44376	4.55521
WT DR5 239 10 4	WT DR5 239 10	DR5	1b	WT DR5 239 10 4 65	0	19.8513	12.3751	14.5106
WT DR5 239 10 4	WT DR5 239 10	DR5	1b	WT DR5 239 10 4 66	1238.16	-9.77286	15.418	16.7513
WT DR5 239 10 4	WT DR5 239 10	DR5	1b	WT DR5 239 10 4 67	682.535	-27.6639	-6.36079	7.13494
WT DR5 239 10 4	WT DR5 239 10	DR5	1b	WT DR5 239 10 4 106	10324.8	21.2776	-4.47886	16.0509
WT DR5 239 10 4	WT DR5 239 10	DR5	1b	WT DR5 239 10 4 107	446.086	-20.8146	-14.6125	14.1327
WT DR5 239 10 4	WT DR5 239 10	DR5	1b	WT DR5 239 10 4 108	1419.3	18.7644	-0.586418	18.8764
WT DR5 239 10 4	WT DR5 239 10	DR5	1b	WT DR5 239 10 4 109	287.314	20.9691	-9.84095	14.5003
WT DR5 239 10 4	WT DR5 239 10	DR5	1b	WT DR5 239 10 4 110	514.073	-14.2128	2.59136	23.3342
WT DR5 239 10 4	WT DR5 239 10	DR5	1b	WT DR5 239 10 4 111	5086.87	-0.280236	6.46481	25.7523
WT DR5 239 10 4	WT DR5 239 10	DR5	1b	WT DR5 239 10 4 154	894.759	-1.08757	-17.5108	20.6089
WT DR5 239 10 4	WT DR5 239 10	DR5	1b	WT DR5 239 10 4 155	7394.79	-7.9563	-14.3577	21.4081
WT DR5 239 10 4	WT DR5 239 10	DR5	1b	WT DR5 239 10 4 156	4525.35	2.78281	-16.323	20.2903
WT DR5 239 10 4	WT DR5 239 10	DR5	1b	WT DR5 239 10 4 157	3863.44	1.95475	-5.65806	25.9345
WT DR5 239 10 4	WT DR5 239 10	DR5	1b	WT DR5 239 10 4 158	4413.11	-0.90378	-14.1913	22.2701
WT DR5 239 10 4	WT DR5 239 10	DR5	1b	WT DR5 239 10 4 159	9016.13	-5.54337	-10.0401	24.7514
WT DR5 239 10 4	WT DR5 239 10	DR5	1b	WT DR5 239 10 4 160	1804.64	5.45301	-10.4324	24.441
WT DR5 239 10 4	WT DR5 239 10	DR5	1b	WT DR5 239 10 4 39	4652.7	0.717392	25.0181	12.4165
WT DR5 239 10 4	WT DR5 239 10	DR5	1b	WT DR5 239 10 4 41	1422.07	-31.6368	-5.42425	0.518164
WT DR5 239 10 4	WT DR5 239 10	DR5	1b	WT DR5 239 10 4 42	102.398	21.0243	16.4261	9.4569
WT DR5 239 10 4	WT DR5 239 10	DR5	1b	WT DR5 239 10 4 43	228.645	-26.1261	7.18258	7.71879
WT DR5 239 10 4	WT DR5 239 10	DR5	1b	WT DR5 239 10 4 124	309.789	13.5181	0.140046	23.3208
WT DR5 239 10 4	WT DR5 239 10	DR5	1b	WT DR5 239 10 4 125	663.465	16.7868	-14.8679	15.859
WT DR5 239 10 4	WT DR5 239 10	DR5	1b	WT DR5 239 10 4 126	1927.29	-13.4766	-2.9465	24.1012
WT DR5 239 10 4	WT DR5 239 10	DR5	1b	WT DR5 239 10 4 127	282.957	13.4342	-19.7256	14.1537
WT DR5 239 10 4	WT DR5 239 10	DR5	1b	WT DR5 239 10 4 128	622.376	18.4015	-7.12677	20.4296
WT DR5 239 10 4	WT DR5 239 10	DR5	1b	WT DR5 239 10 4 129	8708.05	3.92984	2.26021	24.9971
WT DR5 239 10 4	WT DR5 239 10	DR5	1b	WT DR5 239 10 4 130	6261.22	-1.08367	1.113	26.0321
WT DR5 239 10 4	WT DR5 239 10	DR5	1b	WT DR5 239 10 4 131	9450.75	12.6161	-15.022	16.6062
WT DR5 239 10 4	WT DR5 239 10	DR5	1b	WT DR5 239 10 4 132	7210.24	-11.1253	-16.0945	17.6083
WT DR5 239 10 4	WT DR5 239 10	DR5	1b	WT DR5 239 10 4 133	1950.31	-13.5848	-12.5453	20.9365
WT DR5 239 10 4	WT DR5 239 10	DR5	1b	WT DR5 239 10 4 134	1140.99	-12.5299	-7.98549	23.2568
WT DR5 239 10 4	WT DR5 239 10	DR5	1b	WT DR5 239 10 4 135	8294.6	-9.85301	-1.35548	26.5554
WT DR5 239 10 4	WT DR5 239 10	DR5	1b	WT DR5 239 10 4 94	1635.02	20.6278	1.53288	16.766
WT DR5 239 10 4	WT DR5 239 10	DR5	1b	WT DR5 239 10 4 95	86.3416	24.7272	-10.856	11.9282
WT DR5 239 10 4	WT DR5 239 10	DR5	1b	WT DR5 239 10 4 96	4177.95	-21.4906	-9.76126	14.2412
WT DR5 239 10 4	WT DR5 239 10	DR5	1b	WT DR5 239 10 4 97	530.791	-18.2684	-0.376608	20.2534
WT DR5 239 10 4	WT DR5 239 10	DR5	1b	WT DR5 239 10 4 98	569.522	8.1247	9.05798	23.4594
WT DR5 239 10 4	WT DR5 239 10	DR5	1b	WT DR5 239 10 4 99	143.553	17.7941	4.5564	19.7767
WT DR5 239 10 4	WT DR5 239 10	DR5	1b	WT DR5 239 10 4 100	4268.09	-10.5474	6.15946	23.7901
WT DR5 239 10 4	WT DR5 239 10	DR5	1b	WT DR5 239 10 4 101	35.4222	27.1253	-16.7484	9.92137
WT DR5 239 10 4	WT DR5 239 10	DR5	1b	WT DR5 239 10 4 102	903.778	-19.573	-4.35106	18.1898
WT DR5 239 10 4	WT DR5 239 10	DR5	1b	WT DR5 239 10 4 103	317.921	14.3809	4.60923	21.9549
WT DR5 239 10 4	WT DR5 239 10	DR5	1b	WT DR5 239 10 4 104	49.8125	23.6172	-15.8342	9.94533
WT DR5 239 10 4	WT DR5 239 10	DR5	1b	WT DR5 239 10 4 105	535.641	-22.832	-19.5045	11.0819
WT DR5 239 10 4	WT DR5 239 10	DR5	1b	WT DR5 239 10 4 162	2454.48	2.93205	-6.93237	26.4415
WT DR5 239 10 4	WT DR5 239 10	DR5	1b	WT DR5 239 10 4 163	3102.68	-0.230888	-7.67997	25.3021
WT DR5 239 10 4	WT DR5 239 10	DR5	1b	WT DR5 239 10 4 164	4140.37	1.43941	-12.9283	24.017
WT DR5 239 10 4	WT DR5 239 10	DR5	1b	WT DR5 239 10 4 123	331.436	-14.9325	-15.9059	16.7851
WT DR5 239 10 4	WT DR5 239 10	DR5	1b	WT DR5 239 10 4 83	0	26.5263	-7.68603	9.13336
WT DR5 239 10 4	WT DR5 239 10	DR5	1b	WT DR5 239 10 4 112	3077.33	3.58748	6.12954	25.9415
WT DR5 239 10 4	WT DR5 239 10	DR5	1b	WT DR5 239 10 4 113	5375.45	-4.40708	5.03399	24.5881
WT DR5 239 10 4	WT DR5 239 10	DR5	1b	WT DR5 239 10 4 114	385.943	20.7661	-13.1572	14.015
WT DR5 239 10 4	WT DR5 239 10	DR5	1b	WT DR5 239 10 4 115	768.4	8.77428	4.3277	25.275
WT DR5 239 10 4	WT DR5 239 10	DR5	1b	WT DR5 239 10 4 116	494.198	-17.0225	-12.4481	17.4959
WT DR5 239 10 4	WT DR5 239 10	DR5	1b	WT DR5 239 10 4 76	204.692	8.41063	16.1105	19.0146
WT DR5 239 10 4	WT DR5 239 10	DR5	1b	WT DR5 239 10 4 78	914.139	-10.9399	11.7238	20.5357
WT DR5 239 10 4	WT DR5 239 10	DR5	1b	WT DR5 239 10 4 161	4516.69	-2.14733	-11.1237	24.5794
WT DR5 239 10 4	WT DR5 239 10	DR5	1b	WT DR5 239 10 4 92	772.175	-24.4837	-15.0884	9.16758
WT DR5 239 10 4	WT DR5 239 10	DR5	1b	WT DR5 239 10 4 93	7885.54	-6.12917	9.69352	23.4923
WT DR5 239 10 4	WT DR5 239 10	DR5	1b	WT DR5 239 10 4 121	2368.36	18.2522	-3.45408	21.8114
WT DR5 239 10 4	WT DR5 239 10	DR5	1b	WT DR5 239 10 4 122	18.6433	20.7241	-17.6389	13.5277
WT DR5 239 10 4	WT DR5 239 10	DR5	1b	WT DR5 239 10 4 82	27.9649	11.5152	12.9235	20.3046
WT DR5 239 10 4	WT DR5 239 10	DR5	1b	WT DR5 239 10 4 84	379.481	-25.8302	-8.55154	12.1293
WT DR5 239 10 4	WT DR5 239 10	DR5	1b	WT DR5 239 10 4 85	102.946	-23.6577	0.330345	17.5973
WT DR5 239 10 4	WT DR5 239 10	DR5	1b	WT DR5 239 10 4 86	159.4	14.9932	11.2772	18.5264
WT DR5 239 10 4	WT DR5 239 10	DR5	1b	WT DR5 239 10 4 87	39.358	24.1737	0.908423	14.4126
WT DR5 239 10 4	WT DR5 239 10	DR5	1b	WT DR5 239 10 4 88	1427.38	0.37681	13.4824	22.5708
WT DR5 239 10 4	WT DR5 239 10	DR5	1b	WT DR5 239 10 4 89	0	27.6199	-12.4947	6.47466
WT DR5 239 10 4	WT DR5 239 10	DR5	1b	WT DR5 239 10 4 90	6178.11	-22.6893	-4.46997	13.9949
WT DR5 239 10 4	WT DR5 239 10	DR5	1b	WT DR5 239 10 4 91	214.93	24.3041	-5.61774	10.9171
WT DR5 239 10 4	WT DR5 239 10	DR5	1b	WT DR5 239 10 4 119	0	25.4932	-17.9196	12.4467
WT DR5 239 10 4	WT DR5 239 10	DR5	1b	WT DR5 239 10 4 120	1594.64	-13.7847	-19.2103	14.358
WT DR5 239 10 4	WT DR5 239 10	DR5	1b	WT DR5 239 10 4 79	1854.61	-5.69035	13.9982	20.0759
WT DR5 239 10 4	WT DR5 239 10	DR5	1b	WT DR5 239 10 4 80	306.669	21.1305	7.15117	15.3398
WT DR5 239 10 4	WT DR5 239 10	DR5	1b	WT DR5 239 10 4 81	329.431	-19.3999	5.9267	18.6743
WT DR5 239 10 4	WT DR5 239 10	DR5	1b	WT DR5 239 10 4 117	1770.76	-18.0156	-7.00554	20.4138
WT DR5 239 10 4	WT DR5 239 10	DR5	1b	WT DR5 239 10 4 118	4341.17	-9.66347	2.56312	26.1846
WT DR5 239 10 5	WT DR5 239 10	DR5	2a	WT DR5 239 10 5 101	296.776	-21.299	6.75726	17.1603
WT DR5 239 10 5	WT DR5 239 10	DR5	2a	WT DR5 239 10 5 102	1387	-24.0579	-2.83935	16.0734
WT DR5 239 10 5	WT DR5 239 10	DR5	2a	WT DR5 239 10 5 105	5742.13	16.1881	-12.628	15.0492
WT DR5 239 10 5	WT DR5 239 10	DR5	2a	WT DR5 239 10 5 106	775.228	16.7165	13.2753	18.6095
WT DR5 239 10 5	WT DR5 239 10	DR5	2a	WT DR5 239 10 5 103	1230.17	-17.076	-13.9358	14.7063
WT DR5 239 10 5	WT DR5 239 10	DR5	2a	WT DR5 239 10 5 104	1204.53	11.794	18.9532	18.772
WT DR5 239 10 5	WT DR5 239 10	DR5	2a	WT DR5 239 10 5 110	156.818	-17.209	11.7458	19.3514
WT DR5 239 10 5	WT DR5 239 10	DR5	2a	WT DR5 239 10 5 111	925.22	-21.4364	1.00379	18.1472
WT DR5 239 10 5	WT DR5 239 10	DR5	2a	WT DR5 239 10 5 112	284.55	-21.1149	-8.7353	15.8477
WT DR5 239 10 5	WT DR5 239 10	DR5	2a	WT DR5 239 10 5 113	2140.3	19.2718	-5.99107	17.443
WT DR5 239 10 5	WT DR5 239 10	DR5	2a	WT DR5 239 10 5 114	3547.97	11.7304	-15.1549	16.4584
WT DR5 239 10 5	WT DR5 239 10	DR5	2a	WT DR5 239 10 5 154	2526.12	7.58377	4.459	27.0014
WT DR5 239 10 5	WT DR5 239 10	DR5	2a	WT DR5 239 10 5 155	3981.54	6.76955	-8.08453	25.5506
WT DR5 239 10 5	WT DR5 239 10	DR5	2a	WT DR5 239 10 5 156	3069.14	3.24441	7.19224	27.9182
WT DR5 239 10 5	WT DR5 239 10	DR5	2a	WT DR5 239 10 5 157	3985.38	10.533	-2.43521	26.7188
WT DR5 239 10 5	WT DR5 239 10	DR5	2a	WT DR5 239 10 5 158	3834	-4.78915	4.52333	27.6949
WT DR5 239 10 5	WT DR5 239 10	DR5	2a	WT DR5 239 10 5 159	4127.37	5.30233	-0.680373	27.5314
WT DR5 239 10 5	WT DR5 239 10	DR5	2a	WT DR5 239 10 5 107	663.715	6.05844	20.6367	19.5818
WT DR5 239 10 5	WT DR5 239 10	DR5	2a	WT DR5 239 10 5 108	407.315	-6.34521	20.3346	19.6813
WT DR5 239 10 5	WT DR5 239 10	DR5	2a	WT DR5 239 10 5 109	2500.05	20.5943	0.462096	17.0763
WT DR5 239 10 5	WT DR5 239 10	DR5	2a	WT DR5 239 10 5 150	5142.87	1.14116	-11.8018	24.0758
WT DR5 239 10 5	WT DR5 239 10	DR5	2a	WT DR5 239 10 5 98	5904.69	-5.48878	-19.3325	12.8493
WT DR5 239 10 5	WT DR5 239 10	DR5	2a	WT DR5 239 10 5 99	296.672	21.6143	7.25392	16.2007
WT DR5 239 10 5	WT DR5 239 10	DR5	2a	WT DR5 239 10 5 100	149.879	-14.4592	16.6534	17.686
WT DR5 239 10 5	WT DR5 239 10	DR5	2a	WT DR5 239 10 5 127	1607.92	9.36539	15.3047	23.3386
WT DR5 239 10 5	WT DR5 239 10	DR5	2a	WT DR5 239 10 5 128	4011.39	14.5107	-10.3779	19.1315
WT DR5 239 10 5	WT DR5 239 10	DR5	2a	WT DR5 239 10 5 129	529.318	-12.6968	11.2518	23.1064
WT DR5 239 10 5	WT DR5 239 10	DR5	2a	WT DR5 239 10 5 130	3890.43	12.5361	11.0845	23.3648
WT DR5 239 10 5	WT DR5 239 10	DR5	2a	WT DR5 239 10 5 131	6472.72	1.73528	-15.2114	19.2593
WT DR5 239 10 5	WT DR5 239 10	DR5	2a	WT DR5 239 10 5 132	746.816	4.35485	15.9192	23.4053
WT DR5 239 10 5	WT DR5 239 10	DR5	2a	WT DR5 239 10 5 133	5115.79	-5.63584	-14.0999	20.0203
WT DR5 239 10 5	WT DR5 239 10	DR5	2a	WT DR5 239 10 5 134	776.122	16.6095	-3.45387	21.5695
WT DR5 239 10 5	WT DR5 239 10	DR5	2a	WT DR5 239 10 5 135	892.123	-2.83706	13.666	25.487
WT DR5 239 10 5	WT DR5 239 10	DR5	2a	WT DR5 239 10 5 136	4457.43	-15.8648	1.42566	24.2039
WT DR5 239 10 5	WT DR5 239 10	DR5	2a	WT DR5 239 10 5 151	1938.97	-9.61961	-6.00773	24.8668
WT DR5 239 10 5	WT DR5 239 10	DR5	2a	WT DR5 239 10 5 152	4094.22	-4.39243	-12.6013	24.0428
WT DR5 239 10 5	WT DR5 239 10	DR5	2a	WT DR5 239 10 5 153	1176.4	-1.54872	8.34884	27.0016
WT DR5 239 10 5	WT DR5 239 10	DR5	2a	WT DR5 239 10 5 140	1121.03	1.0776	14.7524	24.96
WT DR5 239 10 5	WT DR5 239 10	DR5	2a	WT DR5 239 10 5 141	2176.28	14.4213	2.24709	23.3599
WT DR5 239 10 5	WT DR5 239 10	DR5	2a	WT DR5 239 10 5 142	5193.63	7.89489	-12.126	21.7581
WT DR5 239 10 5	WT DR5 239 10	DR5	2a	WT DR5 239 10 5 143	962.344	-13.9162	-5.91021	23.2698
WT DR5 239 10 5	WT DR5 239 10	DR5	2a	WT DR5 239 10 5 144	1052.36	7.30433	9.10833	26.5015
WT DR5 239 10 5	WT DR5 239 10	DR5	2a	WT DR5 239 10 5 145	2815.6	11.0282	-5.94779	23.5464
WT DR5 239 10 5	WT DR5 239 10	DR5	2a	WT DR5 239 10 5 146	4301.84	-8.80129	8.71082	25.4675
WT DR5 239 10 5	WT DR5 239 10	DR5	2a	WT DR5 239 10 5 147	2862.45	12.6628	5.05963	24.5102
WT DR5 239 10 5	WT DR5 239 10	DR5	2a	WT DR5 239 10 5 148	5408.33	-11.5189	4.85276	25.5996
WT DR5 239 10 5	WT DR5 239 10	DR5	2a	WT DR5 239 10 5 149	1419.07	-10.593	0.248713	25.6055
WT DR5 239 10 5	WT DR5 239 10	DR5	2a	WT DR5 239 10 5 137	1794.69	-15.7804	-4.6151	23.5
WT DR5 239 10 5	WT DR5 239 10	DR5	2a	WT DR5 239 10 5 138	2190.31	-10.8574	-11.4838	22.6473
WT DR5 239 10 5	WT DR5 239 10	DR5	2a	WT DR5 239 10 5 139	1188	8.04714	14.0635	23.9531
WT DR5 239 10 5	WT DR5 239 10	DR5	2a	WT DR5 239 10 5 30	345.167	2.32721	29.8222	4.20103
WT DR5 239 10 5	WT DR5 239 10	DR5	2a	WT DR5 239 10 5 31	313.079	-21.8348	19.0282	2.59625
WT DR5 239 10 5	WT DR5 239 10	DR5	2a	WT DR5 239 10 5 32	2097.64	-33.7255	-4.55567	1.14332
WT DR5 239 10 5	WT DR5 239 10	DR5	2a	WT DR5 239 10 5 115	4040.03	-6.50588	-17.1332	16.4262
WT DR5 239 10 5	WT DR5 239 10	DR5	2a	WT DR5 239 10 5 116	418.559	1.82077	20.0174	20.0481
WT DR5 239 10 5	WT DR5 239 10	DR5	2a	WT DR5 239 10 5 117	1850.43	7.78478	-15.9973	16.344
WT DR5 239 10 5	WT DR5 239 10	DR5	2a	WT DR5 239 10 5 118	6056.67	0.667506	-17.2579	16.2745
WT DR5 239 10 5	WT DR5 239 10	DR5	2a	WT DR5 239 10 5 119	1382.88	-12.096	-15.4978	16.6179
WT DR5 239 10 5	WT DR5 239 10	DR5	2a	WT DR5 239 10 5 120	1058.96	17.6546	8.67314	19.6594
WT DR5 239 10 5	WT DR5 239 10	DR5	2a	WT DR5 239 10 5 121	1232.51	19.5418	2.63089	18.9358
WT DR5 239 10 5	WT DR5 239 10	DR5	2a	WT DR5 239 10 5 27	304.208	-5.58073	29.9853	2.09924
WT DR5 239 10 5	WT DR5 239 10	DR5	2a	WT DR5 239 10 5 28	13.5263	-30.8716	7.18178	-0.890856
WT DR5 239 10 5	WT DR5 239 10	DR5	2a	WT DR5 239 10 5 29	36.1406	-18.5802	22.9275	3.07393
WT DR5 239 10 5	WT DR5 239 10	DR5	2a	WT DR5 239 10 5 126	1656	-15.4815	-10.4562	18.8962
WT DR5 239 10 5	WT DR5 239 10	DR5	2a	WT DR5 239 10 5 86	37.6201	-22.79	9.51039	14.7386
WT DR5 239 10 5	WT DR5 239 10	DR5	2a	WT DR5 239 10 5 87	2047.55	4.82799	-19.8157	12.1887
WT DR5 239 10 5	WT DR5 239 10	DR5	2a	WT DR5 239 10 5 88	588.512	3.12219	24.2593	17.8879
WT DR5 239 10 5	WT DR5 239 10	DR5	2a	WT DR5 239 10 5 89	1091.49	23.4936	3.96526	15.3052
WT DR5 239 10 5	WT DR5 239 10	DR5	2a	WT DR5 239 10 5 90	242.493	21.1506	-11.8008	12.3333
WT DR5 239 10 5	WT DR5 239 10	DR5	2a	WT DR5 239 10 5 91	2366.74	-24.5119	6.49876	14.9585
WT DR5 239 10 5	WT DR5 239 10	DR5	2a	WT DR5 239 10 5 92	457.757	-26.0452	-3.26581	13.8388
WT DR5 239 10 5	WT DR5 239 10	DR5	2a	WT DR5 239 10 5 93	1056.04	-13.0389	-17.5211	12.5904
WT DR5 239 10 5	WT DR5 239 10	DR5	2a	WT DR5 239 10 5 94	270.296	-7.726	21.2489	17.5961
WT DR5 239 10 5	WT DR5 239 10	DR5	2a	WT DR5 239 10 5 95	866.992	22.5157	-8.15592	13.846
WT DR5 239 10 5	WT DR5 239 10	DR5	2a	WT DR5 239 10 5 96	2189.38	9.03103	-17.9507	11.6899
WT DR5 239 10 5	WT DR5 239 10	DR5	2a	WT DR5 239 10 5 97	8435.8	-3.57806	-19.6595	12.7905
WT DR5 239 10 5	WT DR5 239 10	DR5	2a	WT DR5 239 10 5 16	753.646	3.84571	32.0854	-2.17188
WT DR5 239 10 5	WT DR5 239 10	DR5	2a	WT DR5 239 10 5 17	13.5263	29.2994	9.3409	-4.24388
WT DR5 239 10 5	WT DR5 239 10	DR5	2a	WT DR5 239 10 5 18	132.032	25.6413	14.2255	-5.09771
WT DR5 239 10 5	WT DR5 239 10	DR5	2a	WT DR5 239 10 5 19	94.1582	-31.016	7.16346	-5.30465
WT DR5 239 10 5	WT DR5 239 10	DR5	2a	WT DR5 239 10 5 20	36.1406	-18.8491	23.8081	-1.78553
WT DR5 239 10 5	WT DR5 239 10	DR5	2a	WT DR5 239 10 5 21	118.43	-34.0536	-0.490964	-5.61078
WT DR5 239 10 5	WT DR5 239 10	DR5	2a	WT DR5 239 10 5 22	2619.32	-36.9059	-6.91341	-3.21032
WT DR5 239 10 5	WT DR5 239 10	DR5	2a	WT DR5 239 10 5 23	27.5357	16.3206	25.7038	0.260005
WT DR5 239 10 5	WT DR5 239 10	DR5	2a	WT DR5 239 10 5 24	708.297	8.70679	29.4166	-0.387865
WT DR5 239 10 5	WT DR5 239 10	DR5	2a	WT DR5 239 10 5 25	41.3036	-26.9762	14.5787	-0.564741
WT DR5 239 10 5	WT DR5 239 10	DR5	2a	WT DR5 239 10 5 26	127.949	23.0428	19.1003	-1.19233
WT DR5 239 10 5	WT DR5 239 10	DR5	2a	WT DR5 239 10 5 67	360.932	19.8556	-14.6009	7.60835
WT DR5 239 10 5	WT DR5 239 10	DR5	2a	WT DR5 239 10 5 68	2015.46	-26.4878	5.45162	10.9965
WT DR5 239 10 5	WT DR5 239 10	DR5	2a	WT DR5 239 10 5 69	515.883	23.052	-8.7364	9.35941
WT DR5 239 10 5	WT DR5 239 10	DR5	2a	WT DR5 239 10 5 70	8230.9	-28.3554	1.65234	11.1263
WT DR5 239 10 5	WT DR5 239 10	DR5	2a	WT DR5 239 10 5 71	39.9778	-27.0038	-7.8755	10.0028
WT DR5 239 10 5	WT DR5 239 10	DR5	2a	WT DR5 239 10 5 72	495.076	-3.5066	24.9366	14.1179
WT DR5 239 10 5	WT DR5 239 10	DR5	2a	WT DR5 239 10 5 33	14.2778	-32.7614	-12.8641	-0.996573
WT DR5 239 10 5	WT DR5 239 10	DR5	2a	WT DR5 239 10 5 34	74.6906	26.0263	11.2292	1.72086
WT DR5 239 10 5	WT DR5 239 10	DR5	2a	WT DR5 239 10 5 35	77.1	23.8147	-17.96	-1.6519
WT DR5 239 10 5	WT DR5 239 10	DR5	2a	WT DR5 239 10 5 36	64.25	-32.7774	0.538941	1.11504
WT DR5 239 10 5	WT DR5 239 10	DR5	2a	WT DR5 239 10 5 37	693.163	10.2712	27.2697	4.31017
WT DR5 239 10 5	WT DR5 239 10	DR5	2a	WT DR5 239 10 5 160	4714.66	-5.04124	1.77975	29.0925
WT DR5 239 10 5	WT DR5 239 10	DR5	2a	WT DR5 239 10 5 161	2174.31	-6.41612	-2.65764	27.4285
WT DR5 239 10 5	WT DR5 239 10	DR5	2a	WT DR5 239 10 5 122	566.956	-5.33342	18.3673	21.0371
WT DR5 239 10 5	WT DR5 239 10	DR5	2a	WT DR5 239 10 5 123	1332.97	-19.6753	-0.839089	19.5093
WT DR5 239 10 5	WT DR5 239 10	DR5	2a	WT DR5 239 10 5 124	573.026	-9.06547	15.324	22.9893
WT DR5 239 10 5	WT DR5 239 10	DR5	2a	WT DR5 239 10 5 125	6938.19	-17.4744	5.01466	21.8808
WT DR5 239 10 5	WT DR5 239 10	DR5	2a	WT DR5 239 10 5 3	19.6131	-19.2325	25.3057	-11.596
WT DR5 239 10 5	WT DR5 239 10	DR5	2a	WT DR5 239 10 5 4	52.0763	-38.214	-5.7725	-12.9931
WT DR5 239 10 5	WT DR5 239 10	DR5	2a	WT DR5 239 10 5 5	165.993	-29.2791	12.3048	-10.4347
WT DR5 239 10 5	WT DR5 239 10	DR5	2a	WT DR5 239 10 5 6	0	-33.7499	1.30303	-13.1284
WT DR5 239 10 5	WT DR5 239 10	DR5	2a	WT DR5 239 10 5 7	0	24.653	21.1124	-7.78843
WT DR5 239 10 5	WT DR5 239 10	DR5	2a	WT DR5 239 10 5 9	71.3888	12.9954	28.5334	-8.26028
WT DR5 239 10 5	WT DR5 239 10	DR5	2a	WT DR5 239 10 5 10	0	-22.9799	22.2512	-6.58732
WT DR5 239 10 5	WT DR5 239 10	DR5	2a	WT DR5 239 10 5 11	133.46	-27.9568	15.5375	-6.21126
WT DR5 239 10 5	WT DR5 239 10	DR5	2a	WT DR5 239 10 5 12	683.238	8.91041	31.5868	-5.04311
WT DR5 239 10 5	WT DR5 239 10	DR5	2a	WT DR5 239 10 5 13	674.711	-35.6096	-2.98459	-8.58311
WT DR5 239 10 5	WT DR5 239 10	DR5	2a	WT DR5 239 10 5 14	178.843	-37.0129	-7.61584	-9.10683
WT DR5 239 10 5	WT DR5 239 10	DR5	2a	WT DR5 239 10 5 15	345.142	-1.6882	32.3912	-2.62788
WT DR5 239 10 5	WT DR5 239 10	DR5	2a	WT DR5 239 10 5 53	0	-18.477	21.1627	8.32467
WT DR5 239 10 5	WT DR5 239 10	DR5	2a	WT DR5 239 10 5 54	548.027	3.68559	27.659	9.94344
WT DR5 239 10 5	WT DR5 239 10	DR5	2a	WT DR5 239 10 5 55	50.4184	-14.1335	23.7789	9.6853
WT DR5 239 10 5	WT DR5 239 10	DR5	2a	WT DR5 239 10 5 56	33.8158	-23.02	15.022	8.76268
WT DR5 239 10 5	WT DR5 239 10	DR5	2a	WT DR5 239 10 5 57	63.32	18.8191	-18.9457	5.51828
WT DR5 239 10 5	WT DR5 239 10	DR5	2a	WT DR5 239 10 5 58	471.256	-29.9328	-4.62422	6.55142
WT DR5 239 10 5	WT DR5 239 10	DR5	2a	WT DR5 239 10 5 59	767.909	16.342	21.7302	10.2194
WT DR5 239 10 5	WT DR5 239 10	DR5	2a	WT DR5 239 10 5 60	699.916	8.25015	26.1291	10.8192
WT DR5 239 10 5	WT DR5 239 10	DR5	2a	WT DR5 239 10 5 61	377.797	-11.1736	25.0916	10.9092
WT DR5 239 10 5	WT DR5 239 10	DR5	2a	WT DR5 239 10 5 62	9421.41	26.4419	-3.26727	8.36337
WT DR5 239 10 5	WT DR5 239 10	DR5	2a	WT DR5 239 10 5 63	27.8041	-25.8506	-15.5953	7.49624
WT DR5 239 10 5	WT DR5 239 10	DR5	2a	WT DR5 239 10 5 64	52.0763	-25.4627	10.3922	9.90539
WT DR5 239 10 5	WT DR5 239 10	DR5	2a	WT DR5 239 10 5 65	568.26	25.5343	5.27363	9.85955
WT DR5 239 10 5	WT DR5 239 10	DR5	2a	WT DR5 239 10 5 66	18284.6	26.2908	-1.26928	9.08993
WT DR5 239 10 5	WT DR5 239 10	DR5	2a	WT DR5 239 10 5 83	667.042	16.1085	18.9243	15.4119
WT DR5 239 10 5	WT DR5 239 10	DR5	2a	WT DR5 239 10 5 84	963.872	23.7438	-2.2248	12.8679
WT DR5 239 10 5	WT DR5 239 10	DR5	2a	WT DR5 239 10 5 85	292.995	18.5053	-13.7062	11.5887
WT DR5 239 10 5	WT DR5 239 10	DR5	2a	WT DR5 239 10 5 73	62.7202	-20.1838	14.8238	13.122
WT DR5 239 10 5	WT DR5 239 10	DR5	2a	WT DR5 239 10 5 74	3407.03	16.9894	-18.7979	9.96854
WT DR5 239 10 5	WT DR5 239 10	DR5	2a	WT DR5 239 10 5 75	1124.66	19.4747	16.4377	13.4311
WT DR5 239 10 5	WT DR5 239 10	DR5	2a	WT DR5 239 10 5 76	304.991	22.9385	13.1996	13.0167
WT DR5 239 10 5	WT DR5 239 10	DR5	2a	WT DR5 239 10 5 77	52.0763	-15.1529	20.6568	15.4604
WT DR5 239 10 5	WT DR5 239 10	DR5	2a	WT DR5 239 10 5 78	92.7304	-19.7724	-15.9344	10.0898
WT DR5 239 10 5	WT DR5 239 10	DR5	2a	WT DR5 239 10 5 79	934.701	8.75027	23.6403	14.9373
WT DR5 239 10 5	WT DR5 239 10	DR5	2a	WT DR5 239 10 5 80	634.37	-2.06408	24.8415	15.1945
WT DR5 239 10 5	WT DR5 239 10	DR5	2a	WT DR5 239 10 5 81	3353.84	15.5864	-16.1002	10.7901
WT DR5 239 10 5	WT DR5 239 10	DR5	2a	WT DR5 239 10 5 82	166.67	-23.8379	-11.5216	11.7508
WT DR5 239 10 5	WT DR5 239 10	DR5	2a	WT DR5 239 10 5 163	1127.21	3.32809	-5.50965	26.6914
WT DR5 239 10 5	WT DR5 239 10	DR5	2a	WT DR5 239 10 5 164	2541.81	0.270793	1.46472	28.9389
WT DR5 239 10 5	WT DR5 239 10	DR5	2a	WT DR5 239 10 5 165	3526.03	-1.7107	-3.93022	28.3326
WT DR5 239 10 5	WT DR5 239 10	DR5	2a	WT DR5 239 10 5 43	204.205	25.4896	10.8582	6.15598
WT DR5 239 10 5	WT DR5 239 10	DR5	2a	WT DR5 239 10 5 44	38.55	-31.79	-7.45978	4.64592
WT DR5 239 10 5	WT DR5 239 10	DR5	2a	WT DR5 239 10 5 45	272.931	23.9838	14.5837	5.99495
WT DR5 239 10 5	WT DR5 239 10	DR5	2a	WT DR5 239 10 5 46	0	22.1257	-16.2797	3.58605
WT DR5 239 10 5	WT DR5 239 10	DR5	2a	WT DR5 239 10 5 47	97.0842	-30.3254	3.67568	5.31499
WT DR5 239 10 5	WT DR5 239 10	DR5	2a	WT DR5 239 10 5 48	2890.01	27.4286	2.98534	5.1595
WT DR5 239 10 5	WT DR5 239 10	DR5	2a	WT DR5 239 10 5 49	27.8041	-28.0511	8.19527	6.36791
WT DR5 239 10 5	WT DR5 239 10	DR5	2a	WT DR5 239 10 5 50	170.352	-29.7592	-9.41331	4.33728
WT DR5 239 10 5	WT DR5 239 10	DR5	2a	WT DR5 239 10 5 51	77.7763	-30.0068	-13.114	3.9093
WT DR5 239 10 5	WT DR5 239 10	DR5	2a	WT DR5 239 10 5 52	281.095	-2.8513	27.3621	10.0391
WT DR5 239 10 5	WT DR5 239 10	DR5	2a	WT DR5 239 10 5 41	929.23	20.6811	21.3511	5.77429
WT DR5 239 10 5	WT DR5 239 10	DR5	2a	WT DR5 239 10 5 38	153.218	-5.26666	28.6563	4.64017
WT DR5 239 10 5	WT DR5 239 10	DR5	2a	WT DR5 239 10 5 42	320.238	5.92915	27.8567	8.3464
WT DR5 239 10 5	WT DR5 239 10	DR5	2a	WT DR5 239 10 5 162	3654.1	-4.37708	-9.26146	25.7868
WT DR5 239 10 5	WT DR5 239 10	DR5	2a	WT DR5 239 10 5 39	0	-13.0219	26.0131	5.5793
WT DR5 239 10 5	WT DR5 239 10	DR5	2a	WT DR5 239 10 5 40	156.342	-26.3637	14.2792	4.91026
WT DR5 239 10 6	WT DR5 239 10	DR5	2b	WT DR5 239 10 6 73	92.6238	-20.8116	-24.2977	1.29868
WT DR5 239 10 6	WT DR5 239 10	DR5	2b	WT DR5 239 10 6 62	633.198	27.325	-13.5761	2.52237
WT DR5 239 10 6	WT DR5 239 10	DR5	2b	WT DR5 239 10 6 74	2107.93	-0.610886	30.3789	10.6574
WT DR5 239 10 6	WT DR5 239 10	DR5	2b	WT DR5 239 10 6 66	311.537	-32.5185	-6.08566	2.63445
WT DR5 239 10 6	WT DR5 239 10	DR5	2b	WT DR5 239 10 6 63	161.977	-23.665	18.2891	6.24602
WT DR5 239 10 6	WT DR5 239 10	DR5	2b	WT DR5 239 10 6 64	1422.73	29.3595	-1.04168	6.29811
WT DR5 239 10 6	WT DR5 239 10	DR5	2b	WT DR5 239 10 6 72	47.169	-31.6452	-9.95402	3.1663
WT DR5 239 10 6	WT DR5 239 10	DR5	2b	WT DR5 239 10 6 57	327.484	-32.1632	2.7223	3.54111
WT DR5 239 10 6	WT DR5 239 10	DR5	2b	WT DR5 239 10 6 58	421.012	-7.52988	30.7884	8.86449
WT DR5 239 10 6	WT DR5 239 10	DR5	2b	WT DR5 239 10 6 59	211.08	15.4367	26.6008	9.04044
WT DR5 239 10 6	WT DR5 239 10	DR5	2b	WT DR5 239 10 6 65	1295.98	28.9449	2.97628	5.74693
WT DR5 239 10 6	WT DR5 239 10	DR5	2b	WT DR5 239 10 6 61	116.708	-29.9541	7.70149	4.96189
WT DR5 239 10 6	WT DR5 239 10	DR5	2b	WT DR5 239 10 6 198	2555.24	-17.723	-10.7351	22.9173
WT DR5 239 10 6	WT DR5 239 10	DR5	2b	WT DR5 239 10 6 75	105.745	27.9665	7.0233	8.01472
WT DR5 239 10 6	WT DR5 239 10	DR5	2b	WT DR5 239 10 6 76	395.255	19.4023	21.5011	11.0962
WT DR5 239 10 6	WT DR5 239 10	DR5	2b	WT DR5 239 10 6 77	235.649	24.0277	16.4957	10.4753
WT DR5 239 10 6	WT DR5 239 10	DR5	2b	WT DR5 239 10 6 78	358.47	17.8649	-22.9188	5.75955
WT DR5 239 10 6	WT DR5 239 10	DR5	2b	WT DR5 239 10 6 67	967.141	-31.9498	0.258745	4.2108
WT DR5 239 10 6	WT DR5 239 10	DR5	2b	WT DR5 239 10 6 68	656.27	-23.2563	-23.2141	0.825529
WT DR5 239 10 6	WT DR5 239 10	DR5	2b	WT DR5 239 10 6 69	189.699	-16.2438	25.0966	8.69998
WT DR5 239 10 6	WT DR5 239 10	DR5	2b	WT DR5 239 10 6 70	647.8	9.1978	29.6203	10.3399
WT DR5 239 10 6	WT DR5 239 10	DR5	2b	WT DR5 239 10 6 194	2135.6	-14.0623	5.59749	25.0714
WT DR5 239 10 6	WT DR5 239 10	DR5	2b	WT DR5 239 10 6 195	1581.09	-8.41635	-19.6823	21.2901
WT DR5 239 10 6	WT DR5 239 10	DR5	2b	WT DR5 239 10 6 60	6701.52	29.4546	-8.01919	4.09102
WT DR5 239 10 6	WT DR5 239 10	DR5	2b	WT DR5 239 10 6 197	1544.83	12.5047	2.40834	26.7056
WT DR5 239 10 6	WT DR5 239 10	DR5	2b	WT DR5 239 10 6 46	310.166	20.4252	23.6532	5.982
WT DR5 239 10 6	WT DR5 239 10	DR5	2b	WT DR5 239 10 6 47	41.0031	27.5836	15.4011	4.94125
WT DR5 239 10 6	WT DR5 239 10	DR5	2b	WT DR5 239 10 6 48	2248.18	6.82288	31.0449	6.03769
WT DR5 239 10 6	WT DR5 239 10	DR5	2b	WT DR5 239 10 6 49	44.2833	25.6147	-17.8864	-0.994857
WT DR5 239 10 6	WT DR5 239 10	DR5	2b	WT DR5 239 10 6 50	2109.46	-33.0229	-2.26285	0.443747
WT DR5 239 10 6	WT DR5 239 10	DR5	2b	WT DR5 239 10 6 51	151.668	-24.9981	17.5715	3.86407
WT DR5 239 10 6	WT DR5 239 10	DR5	2b	WT DR5 239 10 6 52	220.289	-18.9726	23.8101	6.79214
WT DR5 239 10 6	WT DR5 239 10	DR5	2b	WT DR5 239 10 6 53	308.767	-11.162	28.5995	6.66224
WT DR5 239 10 6	WT DR5 239 10	DR5	2b	WT DR5 239 10 6 54	44.2833	27.6039	12.6554	5.55943
WT DR5 239 10 6	WT DR5 239 10	DR5	2b	WT DR5 239 10 6 55	15.538	-31.7959	-14.6749	-0.358962
WT DR5 239 10 6	WT DR5 239 10	DR5	2b	WT DR5 239 10 6 56	0	-29.114	-18.6192	-0.883369
WT DR5 239 10 6	WT DR5 239 10	DR5	2b	WT DR5 239 10 6 196	218.351	3.05447	12.5976	26.7987
WT DR5 239 10 6	WT DR5 239 10	DR5	2b	WT DR5 239 10 6 45	57.9168	-28.8435	12.1768	2.37786
WT DR5 239 10 6	WT DR5 239 10	DR5	2b	WT DR5 239 10 6 184	121.283	-20.0602	-11.4941	21.662
WT DR5 239 10 6	WT DR5 239 10	DR5	2b	WT DR5 239 10 6 185	606.124	11.1389	-16.675	20.8114
WT DR5 239 10 6	WT DR5 239 10	DR5	2b	WT DR5 239 10 6 186	1053.16	8.98471	12.3487	25.3103
WT DR5 239 10 6	WT DR5 239 10	DR5	2b	WT DR5 239 10 6 187	3729.36	-17.7297	0.160295	22.9702
WT DR5 239 10 6	WT DR5 239 10	DR5	2b	WT DR5 239 10 6 188	3049.38	-14.5289	-18.9886	21.2365
WT DR5 239 10 6	WT DR5 239 10	DR5	2b	WT DR5 239 10 6 189	914.213	15.0396	-0.672947	24.0322
WT DR5 239 10 6	WT DR5 239 10	DR5	2b	WT DR5 239 10 6 190	483.371	-10.4351	11.7558	25.6196
WT DR5 239 10 6	WT DR5 239 10	DR5	2b	WT DR5 239 10 6 191	3412.82	-3.98422	-22.5312	19.5909
WT DR5 239 10 6	WT DR5 239 10	DR5	2b	WT DR5 239 10 6 192	1740.01	-18.5526	-6.45598	24.1766
WT DR5 239 10 6	WT DR5 239 10	DR5	2b	WT DR5 239 10 6 193	1254.2	-15.4349	-15.5278	21.6897
WT DR5 239 10 6	WT DR5 239 10	DR5	2b	WT DR5 239 10 6 112	1168.78	8.51711	23.9788	16.6411
WT DR5 239 10 6	WT DR5 239 10	DR5	2b	WT DR5 239 10 6 182	1773.63	15.1252	-11.0505	21.2886
WT DR5 239 10 6	WT DR5 239 10	DR5	2b	WT DR5 239 10 6 183	357.602	14.2067	7.20552	25.304
WT DR5 239 10 6	WT DR5 239 10	DR5	2b	WT DR5 239 10 6 115	469.604	3.50416	-25.6275	9.19014
WT DR5 239 10 6	WT DR5 239 10	DR5	2b	WT DR5 239 10 6 116	7678.25	1.26091	26.623	18.5186
WT DR5 239 10 6	WT DR5 239 10	DR5	2b	WT DR5 239 10 6 117	2841.23	-26.6202	3.073	14.8993
WT DR5 239 10 6	WT DR5 239 10	DR5	2b	WT DR5 239 10 6 118	5630.9	-26.2556	5.98441	14.202
WT DR5 239 10 6	WT DR5 239 10	DR5	2b	WT DR5 239 10 6 119	828.068	-7.11362	-25.6439	9.91099
WT DR5 239 10 6	WT DR5 239 10	DR5	2b	WT DR5 239 10 6 120	207.691	-7.73847	24.9189	17.8625
WT DR5 239 10 6	WT DR5 239 10	DR5	2b	WT DR5 239 10 6 79	38.1113	21.1449	-20.698	5.05954
WT DR5 239 10 6	WT DR5 239 10	DR5	2b	WT DR5 239 10 6 81	5555.05	27.2294	-7.05925	8.6018
WT DR5 239 10 6	WT DR5 239 10	DR5	2b	WT DR5 239 10 6 82	44.2833	26.7937	9.32965	11.1706
WT DR5 239 10 6	WT DR5 239 10	DR5	2b	WT DR5 239 10 6 83	31.076	-31.5971	-12.4299	6.1675
WT DR5 239 10 6	WT DR5 239 10	DR5	2b	WT DR5 239 10 6 84	170.368	-28.464	11.2375	10.0142
WT DR5 239 10 6	WT DR5 239 10	DR5	2b	WT DR5 239 10 6 113	104.105	17.2954	18.6822	16.1254
WT DR5 239 10 6	WT DR5 239 10	DR5	2b	WT DR5 239 10 6 114	195.952	-1.67332	-26.0738	8.93122
WT DR5 239 10 6	WT DR5 239 10	DR5	2b	WT DR5 239 10 6 87	372.734	-27.0392	-19.5932	5.75881
WT DR5 239 10 6	WT DR5 239 10	DR5	2b	WT DR5 239 10 6 88	5028.27	-29.5895	2.67567	9.17796
WT DR5 239 10 6	WT DR5 239 10	DR5	2b	WT DR5 239 10 6 89	2700.9	-28.5721	6.52289	9.82178
WT DR5 239 10 6	WT DR5 239 10	DR5	2b	WT DR5 239 10 6 90	175.504	-18.5387	21.5479	12.5567
WT DR5 239 10 6	WT DR5 239 10	DR5	2b	WT DR5 239 10 6 91	7043.14	5.0013	29.0508	13.4276
WT DR5 239 10 6	WT DR5 239 10	DR5	2b	WT DR5 239 10 6 92	10454.4	-30.341	-2.77407	7.67642
WT DR5 239 10 6	WT DR5 239 10	DR5	2b	WT DR5 239 10 6 93	12466	26.5703	-3.57781	9.6223
WT DR5 239 10 6	WT DR5 239 10	DR5	2b	WT DR5 239 10 6 94	32.2167	-23.3868	17.4352	13.698
WT DR5 239 10 6	WT DR5 239 10	DR5	2b	WT DR5 239 10 6 95	532.016	-27.8578	-15.9014	6.80666
WT DR5 239 10 6	WT DR5 239 10	DR5	2b	WT DR5 239 10 6 96	1227.53	-12.3689	-26.8044	6.82096
WT DR5 239 10 6	WT DR5 239 10	DR5	2b	WT DR5 239 10 6 97	289.25	-10.3848	25.9205	14.0388
WT DR5 239 10 6	WT DR5 239 10	DR5	2b	WT DR5 239 10 6 98	150.028	8.57004	-24.9189	6.71113
WT DR5 239 10 6	WT DR5 239 10	DR5	2b	WT DR5 239 10 6 99	9950.3	26.1858	1.88495	11.5799
WT DR5 239 10 6	WT DR5 239 10	DR5	2b	WT DR5 239 10 6 100	44.2833	14.0418	-23.1593	7.74297
WT DR5 239 10 6	WT DR5 239 10	DR5	2b	WT DR5 239 10 6 101	134.139	21.8671	15.6086	14.142
WT DR5 239 10 6	WT DR5 239 10	DR5	2b	WT DR5 239 10 6 102	573.607	-20.1893	-22.8778	7.09581
WT DR5 239 10 6	WT DR5 239 10	DR5	2b	WT DR5 239 10 6 103	16.4012	-16.9685	23.5933	16.5681
WT DR5 239 10 6	WT DR5 239 10	DR5	2b	WT DR5 239 10 6 104	1571.61	24.9363	-8.11818	11.0669
WT DR5 239 10 6	WT DR5 239 10	DR5	2b	WT DR5 239 10 6 105	55.3542	24.328	8.5041	13.6663
WT DR5 239 10 6	WT DR5 239 10	DR5	2b	WT DR5 239 10 6 106	645.833	-29.2585	-9.87727	9.37086
WT DR5 239 10 6	WT DR5 239 10	DR5	2b	WT DR5 239 10 6 107	3736.95	-2.68767	27.242	16.1926
WT DR5 239 10 6	WT DR5 239 10	DR5	2b	WT DR5 239 10 6 108	83.1283	23.8181	-14.1742	10.6262
WT DR5 239 10 6	WT DR5 239 10	DR5	2b	WT DR5 239 10 6 109	3281.71	-28.2782	-0.294165	11.473
WT DR5 239 10 6	WT DR5 239 10	DR5	2b	WT DR5 239 10 6 111	236.52	-23.8753	11.4447	13.4847
WT DR5 239 10 6	WT DR5 239 10	DR5	2b	WT DR5 239 10 6 28	119.261	-10.712	31.5221	1.09361
WT DR5 239 10 6	WT DR5 239 10	DR5	2b	WT DR5 239 10 6 29	31.9392	28.1475	-14.9134	-4.81454
WT DR5 239 10 6	WT DR5 239 10	DR5	2b	WT DR5 239 10 6 30	14.7611	29.1234	14.383	-0.158701
WT DR5 239 10 6	WT DR5 239 10	DR5	2b	WT DR5 239 10 6 31	50.9841	-31.9408	6.858	-3.01419
WT DR5 239 10 6	WT DR5 239 10	DR5	2b	WT DR5 239 10 6 32	16.4012	-36.385	-4.65844	-4.43726
WT DR5 239 10 6	WT DR5 239 10	DR5	2b	WT DR5 239 10 6 33	130.082	-23.0277	21.2099	0.128852
WT DR5 239 10 6	WT DR5 239 10	DR5	2b	WT DR5 239 10 6 34	110.401	12.8937	29.7288	2.78054
WT DR5 239 10 6	WT DR5 239 10	DR5	2b	WT DR5 239 10 6 35	30.2991	-33.3369	-14.2965	-5.90594
WT DR5 239 10 6	WT DR5 239 10	DR5	2b	WT DR5 239 10 6 36	603.494	5.67039	31.6163	3.92527
WT DR5 239 10 6	WT DR5 239 10	DR5	2b	WT DR5 239 10 6 37	57.9168	-16.1186	27.3924	1.85094
WT DR5 239 10 6	WT DR5 239 10	DR5	2b	WT DR5 239 10 6 38	454.224	-1.8046	32.5631	4.35742
WT DR5 239 10 6	WT DR5 239 10	DR5	2b	WT DR5 239 10 6 39	127.315	29.5214	-11.545	-2.62776
WT DR5 239 10 6	WT DR5 239 10	DR5	2b	WT DR5 239 10 6 40	85.799	24.0975	21.1271	2.88246
WT DR5 239 10 6	WT DR5 239 10	DR5	2b	WT DR5 239 10 6 41	263.542	-32.682	3.91619	-1.34457
WT DR5 239 10 6	WT DR5 239 10	DR5	2b	WT DR5 239 10 6 85	302.036	14.0662	25.1049	13.7501
WT DR5 239 10 6	WT DR5 239 10	DR5	2b	WT DR5 239 10 6 86	310.051	25.4244	-13.3561	6.92832
WT DR5 239 10 6	WT DR5 239 10	DR5	2b	WT DR5 239 10 6 44	197.09	30.7755	-3.3797	1.54053
WT DR5 239 10 6	WT DR5 239 10	DR5	2b	WT DR5 239 10 6 170	471.182	12.5448	-18.1692	19.0214
WT DR5 239 10 6	WT DR5 239 10	DR5	2b	WT DR5 239 10 6 171	522.066	17.8927	-7.61639	20.8805
WT DR5 239 10 6	WT DR5 239 10	DR5	2b	WT DR5 239 10 6 172	739.223	-16.3217	9.95419	21.7908
WT DR5 239 10 6	WT DR5 239 10	DR5	2b	WT DR5 239 10 6 173	403.353	-12.7182	12.4533	23.4859
WT DR5 239 10 6	WT DR5 239 10	DR5	2b	WT DR5 239 10 6 174	322.982	7.50218	15.406	23.5183
WT DR5 239 10 6	WT DR5 239 10	DR5	2b	WT DR5 239 10 6 175	3432.42	-17.1996	-17.4639	19.1595
WT DR5 239 10 6	WT DR5 239 10	DR5	2b	WT DR5 239 10 6 176	420.386	-18.173	6.60762	22.9204
WT DR5 239 10 6	WT DR5 239 10	DR5	2b	WT DR5 239 10 6 177	181.989	-9.12182	15.5304	24.6572
WT DR5 239 10 6	WT DR5 239 10	DR5	2b	WT DR5 239 10 6 178	117.738	13.0239	11.3748	24.8083
WT DR5 239 10 6	WT DR5 239 10	DR5	2b	WT DR5 239 10 6 179	1974.06	-20.5733	-1.84951	22.0543
WT DR5 239 10 6	WT DR5 239 10	DR5	2b	WT DR5 239 10 6 180	721.977	6.58299	-20.276	20.1372
WT DR5 239 10 6	WT DR5 239 10	DR5	2b	WT DR5 239 10 6 181	467.598	-3.46507	17.4217	25.1019
WT DR5 239 10 6	WT DR5 239 10	DR5	2b	WT DR5 239 10 6 223	1739.2	8.90924	0.0699484	28.0652
WT DR5 239 10 6	WT DR5 239 10	DR5	2b	WT DR5 239 10 6 224	2514.6	-10.8186	-6.98762	27.6451
WT DR5 239 10 6	WT DR5 239 10	DR5	2b	WT DR5 239 10 6 225	3828.85	-10.4964	-1.60861	28.5052
WT DR5 239 10 6	WT DR5 239 10	DR5	2b	WT DR5 239 10 6 226	3087.4	-3.81233	-12.3065	26.2051
WT DR5 239 10 6	WT DR5 239 10	DR5	2b	WT DR5 239 10 6 227	750.178	4.84159	2.23873	29.6705
WT DR5 239 10 6	WT DR5 239 10	DR5	2b	WT DR5 239 10 6 228	3608.88	-9.00368	-6.72924	28.0057
WT DR5 239 10 6	WT DR5 239 10	DR5	2b	WT DR5 239 10 6 229	4854.18	-1.47587	1.03403	30.3605
WT DR5 239 10 6	WT DR5 239 10	DR5	2b	WT DR5 239 10 6 230	6144.89	2.468	-2.45469	29.0977
WT DR5 239 10 6	WT DR5 239 10	DR5	2b	WT DR5 239 10 6 231	1897.82	3.79687	-7.57556	29.1947
WT DR5 239 10 6	WT DR5 239 10	DR5	2b	WT DR5 239 10 6 232	5856.94	-3.22002	-7.57597	28.6379
WT DR5 239 10 6	WT DR5 239 10	DR5	2b	WT DR5 239 10 6 233	5010.93	-0.873774	-8.84941	29.3788
WT DR5 239 10 6	WT DR5 239 10	DR5	2b	WT DR5 239 10 6 234	3720.38	-4.71707	-1.89424	30.0345
WT DR5 239 10 6	WT DR5 239 10	DR5	2b	WT DR5 239 10 6 152	114.291	16.1488	-18.2869	16.3588
WT DR5 239 10 6	WT DR5 239 10	DR5	2b	WT DR5 239 10 6 153	118.866	17.7469	10.5988	20.9726
WT DR5 239 10 6	WT DR5 239 10	DR5	2b	WT DR5 239 10 6 154	497.757	-13.4215	17.2066	21.4347
WT DR5 239 10 6	WT DR5 239 10	DR5	2b	WT DR5 239 10 6 155	338.901	12.476	16.7264	22.3021
WT DR5 239 10 6	WT DR5 239 10	DR5	2b	WT DR5 239 10 6 156	1506.89	-6.72516	-24.0722	15.7235
WT DR5 239 10 6	WT DR5 239 10	DR5	2b	WT DR5 239 10 6 199	7708.92	0.645283	-21.0241	21.1072
WT DR5 239 10 6	WT DR5 239 10	DR5	2b	WT DR5 239 10 6 200	630.799	5.0283	-16.9081	22.7723
WT DR5 239 10 6	WT DR5 239 10	DR5	2b	WT DR5 239 10 6 201	841.485	10.8748	-12.7314	24.8137
WT DR5 239 10 6	WT DR5 239 10	DR5	2b	WT DR5 239 10 6 202	1760.84	12.2285	-8.52911	25.5257
WT DR5 239 10 6	WT DR5 239 10	DR5	2b	WT DR5 239 10 6 203	1003.2	-6.5481	11.8947	26.592
WT DR5 239 10 6	WT DR5 239 10	DR5	2b	WT DR5 239 10 6 204	1320.33	-3.62901	12.5319	27.6551
WT DR5 239 10 6	WT DR5 239 10	DR5	2b	WT DR5 239 10 6 205	1308.43	-16.2474	-3.0738	25.2894
WT DR5 239 10 6	WT DR5 239 10	DR5	2b	WT DR5 239 10 6 206	621.547	7.52141	7.80144	27.8701
WT DR5 239 10 6	WT DR5 239 10	DR5	2b	WT DR5 239 10 6 42	75.3593	29.8797	7.6599	1.52417
WT DR5 239 10 6	WT DR5 239 10	DR5	2b	WT DR5 239 10 6 43	84.4232	-33.8354	-8.65536	-2.81426
WT DR5 239 10 6	WT DR5 239 10	DR5	2b	WT DR5 239 10 6 209	2146.57	-10.7573	4.19148	28.3599
WT DR5 239 10 6	WT DR5 239 10	DR5	2b	WT DR5 239 10 6 210	1387.62	-6.78565	8.35331	29.1609
WT DR5 239 10 6	WT DR5 239 10	DR5	2b	WT DR5 239 10 6 212	479.988	7.93819	5.28031	29.2125
WT DR5 239 10 6	WT DR5 239 10	DR5	2b	WT DR5 239 10 6 213	1367.68	10.1111	-3.74303	27.8686
WT DR5 239 10 6	WT DR5 239 10	DR5	2b	WT DR5 239 10 6 214	2425.63	-15.1009	-8.22131	25.6294
WT DR5 239 10 6	WT DR5 239 10	DR5	2b	WT DR5 239 10 6 215	2719.47	-2.31136	8.75064	27.9155
WT DR5 239 10 6	WT DR5 239 10	DR5	2b	WT DR5 239 10 6 216	1948.32	7.33689	-9.4829	26.2476
WT DR5 239 10 6	WT DR5 239 10	DR5	2b	WT DR5 239 10 6 217	2453.11	-13.1893	-3.57135	26.9875
WT DR5 239 10 6	WT DR5 239 10	DR5	2b	WT DR5 239 10 6 218	4574.35	1.64224	-13.9987	25.8831
WT DR5 239 10 6	WT DR5 239 10	DR5	2b	WT DR5 239 10 6 219	860	2.64417	6.56569	29.1628
WT DR5 239 10 6	WT DR5 239 10	DR5	2b	WT DR5 239 10 6 220	2380.28	-9.00061	-11.8759	26.3853
WT DR5 239 10 6	WT DR5 239 10	DR5	2b	WT DR5 239 10 6 221	4148.38	-4.10489	-15.9252	25.0687
WT DR5 239 10 6	WT DR5 239 10	DR5	2b	WT DR5 239 10 6 222	3012.92	-6.86211	3.29396	27.9994
WT DR5 239 10 6	WT DR5 239 10	DR5	2b	WT DR5 239 10 6 16	0	-33.8301	2.55439	-9.31228
WT DR5 239 10 6	WT DR5 239 10	DR5	2b	WT DR5 239 10 6 17	369.132	10.1534	31.9555	-2.21733
WT DR5 239 10 6	WT DR5 239 10	DR5	2b	WT DR5 239 10 6 18	460.261	30.2176	-10.0222	-10.133
WT DR5 239 10 6	WT DR5 239 10	DR5	2b	WT DR5 239 10 6 19	15.538	-37.0718	-4.83452	-10.0406
WT DR5 239 10 6	WT DR5 239 10	DR5	2b	WT DR5 239 10 6 20	29.5222	31.6726	1.35627	-7.73045
WT DR5 239 10 6	WT DR5 239 10	DR5	2b	WT DR5 239 10 6 21	241.789	1.97589	32.8914	-1.55869
WT DR5 239 10 6	WT DR5 239 10	DR5	2b	WT DR5 239 10 6 22	85.7989	-18.8797	27.6673	-1.7307
WT DR5 239 10 6	WT DR5 239 10	DR5	2b	WT DR5 239 10 6 23	79.4165	15.7613	28.454	-1.20142
WT DR5 239 10 6	WT DR5 239 10	DR5	2b	WT DR5 239 10 6 24	261.902	21.8057	23.7361	-0.0602231
WT DR5 239 10 6	WT DR5 239 10	DR5	2b	WT DR5 239 10 6 25	23.307	30.5653	7.19616	-3.51946
WT DR5 239 10 6	WT DR5 239 10	DR5	2b	WT DR5 239 10 6 26	57.0536	-27.6101	17.3151	-1.46114
WT DR5 239 10 6	WT DR5 239 10	DR5	2b	WT DR5 239 10 6 27	0	-36.5471	-0.723437	-4.07637
WT DR5 239 10 6	WT DR5 239 10	DR5	2b	WT DR5 239 10 6 151	466.327	-2.33916	22.3328	22.0917
WT DR5 239 10 6	WT DR5 239 10	DR5	2b	WT DR5 239 10 6 208	2648.33	-13.3861	1.54788	29.017
WT DR5 239 10 6	WT DR5 239 10	DR5	2b	WT DR5 239 10 6 2	120.506	27.9271	19.193	-10.2435
WT DR5 239 10 6	WT DR5 239 10	DR5	2b	WT DR5 239 10 6 3	75.9143	32.8016	-1.90109	-13.3927
WT DR5 239 10 6	WT DR5 239 10	DR5	2b	WT DR5 239 10 6 4	428.263	12.7032	30.5078	-9.31466
WT DR5 239 10 6	WT DR5 239 10	DR5	2b	WT DR5 239 10 6 157	297.17	-7.70288	20.1086	22.6557
WT DR5 239 10 6	WT DR5 239 10	DR5	2b	WT DR5 239 10 6 158	16.4012	10.7036	-19.5569	17.0703
WT DR5 239 10 6	WT DR5 239 10	DR5	2b	WT DR5 239 10 6 159	400.548	19.1888	0.0506999	20.4717
WT DR5 239 10 6	WT DR5 239 10	DR5	2b	WT DR5 239 10 6 161	243.153	-22.6479	-13.6357	17.3446
WT DR5 239 10 6	WT DR5 239 10	DR5	2b	WT DR5 239 10 6 162	1926.07	-12.674	-23.014	16.2288
WT DR5 239 10 6	WT DR5 239 10	DR5	2b	WT DR5 239 10 6 121	15.538	19.357	-18.683	11.9728
WT DR5 239 10 6	WT DR5 239 10	DR5	2b	WT DR5 239 10 6 122	365.427	11.368	22.9362	18.2456
WT DR5 239 10 6	WT DR5 239 10	DR5	2b	WT DR5 239 10 6 123	446.988	-28.4685	-7.57487	12.538
WT DR5 239 10 6	WT DR5 239 10	DR5	2b	WT DR5 239 10 6 207	2791.85	-11.5085	-15.2757	26.4321
WT DR5 239 10 6	WT DR5 239 10	DR5	2b	WT DR5 239 10 6 15	23.307	-27.2228	18.2468	-6.29554
WT DR5 239 10 6	WT DR5 239 10	DR5	2b	WT DR5 239 10 6 139	428.335	-19.8422	12.1779	18.1876
WT DR5 239 10 6	WT DR5 239 10	DR5	2b	WT DR5 239 10 6 140	300.919	15.2845	15.1958	19.9428
WT DR5 239 10 6	WT DR5 239 10	DR5	2b	WT DR5 239 10 6 141	393.942	21.743	-6.42571	16.7681
WT DR5 239 10 6	WT DR5 239 10	DR5	2b	WT DR5 239 10 6 5	236.604	-12.8769	30.7545	-8.79597
WT DR5 239 10 6	WT DR5 239 10	DR5	2b	WT DR5 239 10 6 6	0	32.2344	7.28604	-10.8543
WT DR5 239 10 6	WT DR5 239 10	DR5	2b	WT DR5 239 10 6 7	56.2767	19.9775	25.5946	-7.60441
WT DR5 239 10 6	WT DR5 239 10	DR5	2b	WT DR5 239 10 6 8	360.304	30.9182	-9.18952	-13.8615
WT DR5 239 10 6	WT DR5 239 10	DR5	2b	WT DR5 239 10 6 9	15.538	-21.4681	22.6662	-9.0205
WT DR5 239 10 6	WT DR5 239 10	DR5	2b	WT DR5 239 10 6 10	119.92	-18.5154	28.3117	-7.16633
WT DR5 239 10 6	WT DR5 239 10	DR5	2b	WT DR5 239 10 6 12	916.56	-0.241723	33.2121	-6.02928
WT DR5 239 10 6	WT DR5 239 10	DR5	2b	WT DR5 239 10 6 13	31.9392	25.9214	19.844	-5.51961
WT DR5 239 10 6	WT DR5 239 10	DR5	2b	WT DR5 239 10 6 14	60.6846	29.098	13.9396	-7.50485
WT DR5 239 10 6	WT DR5 239 10	DR5	2b	WT DR5 239 10 6 166	443.181	2.6449	19.5562	22.8858
WT DR5 239 10 6	WT DR5 239 10	DR5	2b	WT DR5 239 10 6 167	166.429	18.0079	-11.0284	18.6217
WT DR5 239 10 6	WT DR5 239 10	DR5	2b	WT DR5 239 10 6 168	136.13	19.1467	-4.12497	20.9217
WT DR5 239 10 6	WT DR5 239 10	DR5	2b	WT DR5 239 10 6 169	152.445	17.9206	4.48416	22.2348
WT DR5 239 10 6	WT DR5 239 10	DR5	2b	WT DR5 239 10 6 142	788.59	-24.4283	-0.970894	16.5019
WT DR5 239 10 6	WT DR5 239 10	DR5	2b	WT DR5 239 10 6 143	1917.86	3.37261	22.929	21.2836
WT DR5 239 10 6	WT DR5 239 10	DR5	2b	WT DR5 239 10 6 144	622.692	8.03382	21.4063	21.2132
WT DR5 239 10 6	WT DR5 239 10	DR5	2b	WT DR5 239 10 6 145	333.981	-21.5439	-18.6678	14.371
WT DR5 239 10 6	WT DR5 239 10	DR5	2b	WT DR5 239 10 6 146	264.281	-23.06	3.35176	17.7885
WT DR5 239 10 6	WT DR5 239 10	DR5	2b	WT DR5 239 10 6 147	478.17	4.19711	-24.1554	14.443
WT DR5 239 10 6	WT DR5 239 10	DR5	2b	WT DR5 239 10 6 148	243.439	18.9322	-13.7127	16.6265
WT DR5 239 10 6	WT DR5 239 10	DR5	2b	WT DR5 239 10 6 149	551.961	-22.3499	6.37077	18.8456
WT DR5 239 10 6	WT DR5 239 10	DR5	2b	WT DR5 239 10 6 150	350.08	-15.8715	16.0179	20.603
WT DR5 239 10 6	WT DR5 239 10	DR5	2b	WT DR5 239 10 6 137	443.368	21.1766	6.16073	18.1774
WT DR5 239 10 6	WT DR5 239 10	DR5	2b	WT DR5 239 10 6 138	620.292	-25.5261	-10.578	14.3917
WT DR5 239 10 6	WT DR5 239 10	DR5	2b	WT DR5 239 10 6 124	222.238	13.1413	-22.6307	12.8486
WT DR5 239 10 6	WT DR5 239 10	DR5	2b	WT DR5 239 10 6 125	1942.41	23.2196	-9.53819	15.2805
WT DR5 239 10 6	WT DR5 239 10	DR5	2b	WT DR5 239 10 6 127	870.997	-18.1114	-24.4825	11.9735
WT DR5 239 10 6	WT DR5 239 10	DR5	2b	WT DR5 239 10 6 128	1232.2	-14.1881	-24.4541	10.9511
WT DR5 239 10 6	WT DR5 239 10	DR5	2b	WT DR5 239 10 6 129	279.641	-17.8392	17.683	17.4636
WT DR5 239 10 6	WT DR5 239 10	DR5	2b	WT DR5 239 10 6 130	775.099	22.9933	-3.13661	15.6672
WT DR5 239 10 6	WT DR5 239 10	DR5	2b	WT DR5 239 10 6 132	514.368	-24.2444	-16.2223	12.4382
WT DR5 239 10 6	WT DR5 239 10	DR5	2b	WT DR5 239 10 6 133	311.06	-13.2871	20.5128	18.6307
WT DR5 239 10 6	WT DR5 239 10	DR5	2b	WT DR5 239 10 6 163	644.806	-23.2726	-8.0193	18.7627
WT DR5 239 10 6	WT DR5 239 10	DR5	2b	WT DR5 239 10 6 164	465.943	-21.4072	2.18918	20.4407
WT DR5 239 10 6	WT DR5 239 10	DR5	2b	WT DR5 239 10 6 165	854.84	-0.529375	-23.5816	17.1366
WT DR5 239 10 6	WT DR5 239 10	DR5	2b	WT DR5 239 10 6 126	738.428	23.2441	1.60711	15.8694
WT DR5 239 10 6	WT DR5 239 10	DR5	2b	WT DR5 239 10 6 134	344.156	8.74146	-22.906	12.5854
WT DR5 239 10 6	WT DR5 239 10	DR5	2b	WT DR5 239 10 6 135	208.23	20.1144	12.4575	18.5767
WT DR5 239 10 6	WT DR5 239 10	DR5	2b	WT DR5 239 10 6 136	454.979	-26.0684	-4.4185	14.7884
WT DR5 239 10 7	WT DR5 239 10	DR5	2c	WT DR5 239 10 7 224	1730.35	-12.7573	-24.9848	20.9988
WT DR5 239 10 7	WT DR5 239 10	DR5	2c	WT DR5 239 10 7 139	201.458	-27.1503	-19.6153	10.1395
WT DR5 239 10 7	WT DR5 239 10	DR5	2c	WT DR5 239 10 7 225	447.596	-17.3438	-21.9429	19.2216
WT DR5 239 10 7	WT DR5 239 10	DR5	2c	WT DR5 239 10 7 226	2562.87	-20.5484	2.37607	23.1973
WT DR5 239 10 7	WT DR5 239 10	DR5	2c	WT DR5 239 10 7 223	521.204	-18.8649	12.2566	25.1846
WT DR5 239 10 7	WT DR5 239 10	DR5	2c	WT DR5 239 10 7 143	52.0763	-22.7265	21.3155	15.744
WT DR5 239 10 7	WT DR5 239 10	DR5	2c	WT DR5 239 10 7 140	22302.8	2.79025	35.7913	18.5781
WT DR5 239 10 7	WT DR5 239 10	DR5	2c	WT DR5 239 10 7 141	990.163	-27.3804	3.24796	12.0084
WT DR5 239 10 7	WT DR5 239 10	DR5	2c	WT DR5 239 10 7 142	259.78	-12.2983	31.8916	17.5224
WT DR5 239 10 7	WT DR5 239 10	DR5	2c	WT DR5 239 10 7 222	3901.1	4.02809	25.9653	27.8233
WT DR5 239 10 7	WT DR5 239 10	DR5	2c	WT DR5 239 10 7 135	26357.8	8.11203	35.1116	16.9582
WT DR5 239 10 7	WT DR5 239 10	DR5	2c	WT DR5 239 10 7 136	1569.53	19.1367	-25.2639	11.0343
WT DR5 239 10 7	WT DR5 239 10	DR5	2c	WT DR5 239 10 7 137	3049.06	26.1555	-12.8486	12.9362
WT DR5 239 10 7	WT DR5 239 10	DR5	2c	WT DR5 239 10 7 138	403.616	-12.9477	-30.2968	9.22321
WT DR5 239 10 7	WT DR5 239 10	DR5	2c	WT DR5 239 10 7 212	870.576	22.1906	9.5156	24.0084
WT DR5 239 10 7	WT DR5 239 10	DR5	2c	WT DR5 239 10 7 213	52023.8	-1.46611	28.2877	26.8307
WT DR5 239 10 7	WT DR5 239 10	DR5	2c	WT DR5 239 10 7 214	284.288	20.3151	-9.56694	21.9553
WT DR5 239 10 7	WT DR5 239 10	DR5	2c	WT DR5 239 10 7 215	365.532	20.5149	14.0386	26.2694
WT DR5 239 10 7	WT DR5 239 10	DR5	2c	WT DR5 239 10 7 216	3422.07	-13.6909	22.9039	26.2325
WT DR5 239 10 7	WT DR5 239 10	DR5	2c	WT DR5 239 10 7 218	327.43	-15.5876	18.4957	25.5784
WT DR5 239 10 7	WT DR5 239 10	DR5	2c	WT DR5 239 10 7 219	644.531	18.1658	-14.945	22.8818
WT DR5 239 10 7	WT DR5 239 10	DR5	2c	WT DR5 239 10 7 220	115.994	-20.0023	-20.1347	20.8335
WT DR5 239 10 7	WT DR5 239 10	DR5	2c	WT DR5 239 10 7 221	220.554	-21.9633	-9.57909	22.1684
WT DR5 239 10 7	WT DR5 239 10	DR5	2c	WT DR5 239 10 7 134	3103.81	28.1859	-2.70556	12.6395
WT DR5 239 10 7	WT DR5 239 10	DR5	2c	WT DR5 239 10 7 209	3594.76	-23.2268	8.11752	20.2473
WT DR5 239 10 7	WT DR5 239 10	DR5	2c	WT DR5 239 10 7 210	251.667	19.4357	17.2242	25.5488
WT DR5 239 10 7	WT DR5 239 10	DR5	2c	WT DR5 239 10 7 211	58929.2	-8.70242	27.8666	25.9642
WT DR5 239 10 7	WT DR5 239 10	DR5	2c	WT DR5 239 10 7 94	34.943	-33.236	-12.8207	5.29632
WT DR5 239 10 7	WT DR5 239 10	DR5	2c	WT DR5 239 10 7 96	1474.36	24.9219	-22.0746	5.52102
WT DR5 239 10 7	WT DR5 239 10	DR5	2c	WT DR5 239 10 7 97	1980.53	30.3607	-0.438783	9.75944
WT DR5 239 10 7	WT DR5 239 10	DR5	2c	WT DR5 239 10 7 98	420.284	-30.4277	3.4313	8.11218
WT DR5 239 10 7	WT DR5 239 10	DR5	2c	WT DR5 239 10 7 99	233.573	-8.04034	37.3902	13.4278
WT DR5 239 10 7	WT DR5 239 10	DR5	2c	WT DR5 239 10 7 100	610.923	21.9585	-24.6803	6.78755
WT DR5 239 10 7	WT DR5 239 10	DR5	2c	WT DR5 239 10 7 101	2571.44	27.9585	-12.8577	8.57437
WT DR5 239 10 7	WT DR5 239 10	DR5	2c	WT DR5 239 10 7 102	328.15	32.2594	7.97741	11.5001
WT DR5 239 10 7	WT DR5 239 10	DR5	2c	WT DR5 239 10 7 103	3772.97	-4.78907	-31.7525	4.89495
WT DR5 239 10 7	WT DR5 239 10	DR5	2c	WT DR5 239 10 7 104	34.943	-31.187	-17.667	5.83046
WT DR5 239 10 7	WT DR5 239 10	DR5	2c	WT DR5 239 10 7 91	141.045	19.9443	-27.0321	5.90927
WT DR5 239 10 7	WT DR5 239 10	DR5	2c	WT DR5 239 10 7 92	1703.93	-33.2629	-8.51386	6.48102
WT DR5 239 10 7	WT DR5 239 10	DR5	2c	WT DR5 239 10 7 93	2830.28	30.7495	-4.57799	8.66931
WT DR5 239 10 7	WT DR5 239 10	DR5	2c	WT DR5 239 10 7 66	429.815	30.3014	-15.3582	3.34707
WT DR5 239 10 7	WT DR5 239 10	DR5	2c	WT DR5 239 10 7 67	14.2778	-33.8227	-15.1658	1.09169
WT DR5 239 10 7	WT DR5 239 10	DR5	2c	WT DR5 239 10 7 68	88.2169	26.6312	-20.2941	3.11274
WT DR5 239 10 7	WT DR5 239 10	DR5	2c	WT DR5 239 10 7 69	614.56	34.5312	2.66237	6.44883
WT DR5 239 10 7	WT DR5 239 10	DR5	2c	WT DR5 239 10 7 70	89.6964	-19.9297	-27.7607	0.462842
WT DR5 239 10 7	WT DR5 239 10	DR5	2c	WT DR5 239 10 7 71	131.28	20.1609	31.5987	9.78853
WT DR5 239 10 7	WT DR5 239 10	DR5	2c	WT DR5 239 10 7 72	1050.48	15.227	34.8136	10.0409
WT DR5 239 10 7	WT DR5 239 10	DR5	2c	WT DR5 239 10 7 73	183.324	-14.7292	34.9949	8.99945
WT DR5 239 10 7	WT DR5 239 10	DR5	2c	WT DR5 239 10 7 74	226.157	22.513	-24.6194	2.94376
WT DR5 239 10 7	WT DR5 239 10	DR5	2c	WT DR5 239 10 7 75	3137.54	31.5121	-10.6871	5.118
WT DR5 239 10 7	WT DR5 239 10	DR5	2c	WT DR5 239 10 7 76	223.805	33.9006	9.75248	7.92305
WT DR5 239 10 7	WT DR5 239 10	DR5	2c	WT DR5 239 10 7 77	855.601	26.8133	24.1511	9.58712
WT DR5 239 10 7	WT DR5 239 10	DR5	2c	WT DR5 239 10 7 78	196.248	-7.43871	37.7932	11.3499
WT DR5 239 10 7	WT DR5 239 10	DR5	2c	WT DR5 239 10 7 79	0	-24.6177	24.0956	7.75027
WT DR5 239 10 7	WT DR5 239 10	DR5	2c	WT DR5 239 10 7 80	184.784	30.8535	17.3904	9.38421
WT DR5 239 10 7	WT DR5 239 10	DR5	2c	WT DR5 239 10 7 81	287.697	-12.3125	-30.4224	1.48577
WT DR5 239 10 7	WT DR5 239 10	DR5	2c	WT DR5 239 10 7 82	337.096	-31.2746	7.73447	7.05488
WT DR5 239 10 7	WT DR5 239 10	DR5	2c	WT DR5 239 10 7 83	126.091	-30.5245	11.5355	6.42174
WT DR5 239 10 7	WT DR5 239 10	DR5	2c	WT DR5 239 10 7 84	0	-28.4586	-21.6632	2.63024
WT DR5 239 10 7	WT DR5 239 10	DR5	2c	WT DR5 239 10 7 86	4384.28	-32.2777	1.38162	5.56117
WT DR5 239 10 7	WT DR5 239 10	DR5	2c	WT DR5 239 10 7 87	220.479	13.1632	-29.9312	3.56355
WT DR5 239 10 7	WT DR5 239 10	DR5	2c	WT DR5 239 10 7 88	233.267	32.7193	1.94514	8.5013
WT DR5 239 10 7	WT DR5 239 10	DR5	2c	WT DR5 239 10 7 89	1020.49	11.909	35.3658	12.2087
WT DR5 239 10 7	WT DR5 239 10	DR5	2c	WT DR5 239 10 7 90	594.392	-20.6069	29.3228	10.2479
WT DR5 239 10 7	WT DR5 239 10	DR5	2c	WT DR5 239 10 7 260	6542.96	-6.24007	-24.9663	23.639
WT DR5 239 10 7	WT DR5 239 10	DR5	2c	WT DR5 239 10 7 261	213.284	12.465	12.9577	31.3702
WT DR5 239 10 7	WT DR5 239 10	DR5	2c	WT DR5 239 10 7 262	102.736	-17.6618	-5.48277	26.6788
WT DR5 239 10 7	WT DR5 239 10	DR5	2c	WT DR5 239 10 7 263	168.478	-10.294	15.4283	29.7238
WT DR5 239 10 7	WT DR5 239 10	DR5	2c	WT DR5 239 10 7 264	688.608	16.275	-9.10286	27.9573
WT DR5 239 10 7	WT DR5 239 10	DR5	2c	WT DR5 239 10 7 265	434.453	5.88103	17.2993	31.1012
WT DR5 239 10 7	WT DR5 239 10	DR5	2c	WT DR5 239 10 7 266	725.555	10.218	-15.7982	28.5696
WT DR5 239 10 7	WT DR5 239 10	DR5	2c	WT DR5 239 10 7 267	515.401	16.3027	-3.35832	29.2759
WT DR5 239 10 7	WT DR5 239 10	DR5	2c	WT DR5 239 10 7 268	25638.7	-0.032839	-22.1357	26.1959
WT DR5 239 10 7	WT DR5 239 10	DR5	2c	WT DR5 239 10 7 269	13307.7	-11.0394	-20.0574	25.7808
WT DR5 239 10 7	WT DR5 239 10	DR5	2c	WT DR5 239 10 7 144	233.853	12.7258	-30.6442	10.6433
WT DR5 239 10 7	WT DR5 239 10	DR5	2c	WT DR5 239 10 7 145	247.005	29.0374	8.65631	15.2881
WT DR5 239 10 7	WT DR5 239 10	DR5	2c	WT DR5 239 10 7 146	7512.87	13.1139	31.9292	18.9844
WT DR5 239 10 7	WT DR5 239 10	DR5	2c	WT DR5 239 10 7 105	171.231	-26.2395	18.6502	10.8396
WT DR5 239 10 7	WT DR5 239 10	DR5	2c	WT DR5 239 10 7 106	4463.28	27.7349	-16.2947	8.6621
WT DR5 239 10 7	WT DR5 239 10	DR5	2c	WT DR5 239 10 7 107	2837.59	28.8551	-9.1933	9.64702
WT DR5 239 10 7	WT DR5 239 10	DR5	2c	WT DR5 239 10 7 108	2044.46	27.2225	20.2474	13.5069
WT DR5 239 10 7	WT DR5 239 10	DR5	2c	WT DR5 239 10 7 109	0	-24.941	-24.2405	5.73089
WT DR5 239 10 7	WT DR5 239 10	DR5	2c	WT DR5 239 10 7 110	185.461	-31.6031	-4.7327	8.09003
WT DR5 239 10 7	WT DR5 239 10	DR5	2c	WT DR5 239 10 7 111	39.2263	-27.9809	12.4895	10.5108
WT DR5 239 10 7	WT DR5 239 10	DR5	2c	WT DR5 239 10 7 112	129.316	19.1733	29.9786	15.0687
WT DR5 239 10 7	WT DR5 239 10	DR5	2c	WT DR5 239 10 7 113	1391.41	-30.081	0.827104	9.43718
WT DR5 239 10 7	WT DR5 239 10	DR5	2c	WT DR5 239 10 7 114	65.6026	-13.9715	33.7435	14.3908
WT DR5 239 10 7	WT DR5 239 10	DR5	2c	WT DR5 239 10 7 115	104.228	-19.8765	29.5504	12.4571
WT DR5 239 10 7	WT DR5 239 10	DR5	2c	WT DR5 239 10 7 116	568.576	14.4366	-29.0977	7.5914
WT DR5 239 10 7	WT DR5 239 10	DR5	2c	WT DR5 239 10 7 117	184.516	30.3377	12.157	13.6472
WT DR5 239 10 7	WT DR5 239 10	DR5	2c	WT DR5 239 10 7 118	866.979	24.1341	23.8798	14.9867
WT DR5 239 10 7	WT DR5 239 10	DR5	2c	WT DR5 239 10 7 119	165.265	-18.6492	-27.7153	6.59849
WT DR5 239 10 7	WT DR5 239 10	DR5	2c	WT DR5 239 10 7 120	2591.11	-4.95761	37.1012	15.7114
WT DR5 239 10 7	WT DR5 239 10	DR5	2c	WT DR5 239 10 7 121	127.518	-31.3846	-12.1664	8.76784
WT DR5 239 10 7	WT DR5 239 10	DR5	2c	WT DR5 239 10 7 122	106.332	-27.988	6.38646	11.3577
WT DR5 239 10 7	WT DR5 239 10	DR5	2c	WT DR5 239 10 7 123	259.41	-28.1555	6.35906	11.3481
WT DR5 239 10 7	WT DR5 239 10	DR5	2c	WT DR5 239 10 7 124	110.704	-25.3084	16.4745	12.7955
WT DR5 239 10 7	WT DR5 239 10	DR5	2c	WT DR5 239 10 7 125	494.755	30.5784	2.74603	13.5096
WT DR5 239 10 7	WT DR5 239 10	DR5	2c	WT DR5 239 10 7 126	1646.61	4.16175	-31.6714	7.98962
WT DR5 239 10 7	WT DR5 239 10	DR5	2c	WT DR5 239 10 7 127	117.792	29.3307	15.1872	15.1209
WT DR5 239 10 7	WT DR5 239 10	DR5	2c	WT DR5 239 10 7 128	154.571	-30.6617	-7.99535	9.28917
WT DR5 239 10 7	WT DR5 239 10	DR5	2c	WT DR5 239 10 7 129	98.938	-21.0322	25.4019	15.2419
WT DR5 239 10 7	WT DR5 239 10	DR5	2c	WT DR5 239 10 7 132	376.707	23.6167	-20.0256	11.3377
WT DR5 239 10 7	WT DR5 239 10	DR5	2c	WT DR5 239 10 7 133	2853.7	27.0227	-9.04534	11.7545
WT DR5 239 10 7	WT DR5 239 10	DR5	2c	WT DR5 239 10 7 176	31020.7	9.40913	31.3682	21.4841
WT DR5 239 10 7	WT DR5 239 10	DR5	2c	WT DR5 239 10 7 177	61174.2	0.397	32.031	22.4173
WT DR5 239 10 7	WT DR5 239 10	DR5	2c	WT DR5 239 10 7 178	7436.96	-9.89652	30.9595	21.9085
WT DR5 239 10 7	WT DR5 239 10	DR5	2c	WT DR5 239 10 7 180	964.371	-14.6202	-27.6876	14.4888
WT DR5 239 10 7	WT DR5 239 10	DR5	2c	WT DR5 239 10 7 181	38.55	-26.1875	-14.6081	14.6524
WT DR5 239 10 7	WT DR5 239 10	DR5	2c	WT DR5 239 10 7 182	1809.46	24.401	13.5187	20.7481
WT DR5 239 10 7	WT DR5 239 10	DR5	2c	WT DR5 239 10 7 183	144.807	-22.0013	13.6515	20.2808
WT DR5 239 10 7	WT DR5 239 10	DR5	2c	WT DR5 239 10 7 184	10684.6	-12.0388	27.4837	22.476
WT DR5 239 10 7	WT DR5 239 10	DR5	2c	WT DR5 239 10 7 185	1296.53	-23.8127	5.03115	18.4567
WT DR5 239 10 7	WT DR5 239 10	DR5	2c	WT DR5 239 10 7 186	222.67	21.8039	-13.2731	19.362
WT DR5 239 10 7	WT DR5 239 10	DR5	2c	WT DR5 239 10 7 187	381.003	17.2325	23.5616	22.9358
WT DR5 239 10 7	WT DR5 239 10	DR5	2c	WT DR5 239 10 7 188	181.624	-21.6701	-21.1787	16.7635
WT DR5 239 10 7	WT DR5 239 10	DR5	2c	WT DR5 239 10 7 189	59273.6	0.895096	29.8706	24.3599
WT DR5 239 10 7	WT DR5 239 10	DR5	2c	WT DR5 239 10 7 190	2506.25	19.8254	-17.8252	18.0733
WT DR5 239 10 7	WT DR5 239 10	DR5	2c	WT DR5 239 10 7 191	3248.72	7.77806	-29.0058	16.1569
WT DR5 239 10 7	WT DR5 239 10	DR5	2c	WT DR5 239 10 7 192	693.872	23.8522	-3.6073	20.1087
WT DR5 239 10 7	WT DR5 239 10	DR5	2c	WT DR5 239 10 7 193	425.333	25.3621	3.12481	22.2239
WT DR5 239 10 7	WT DR5 239 10	DR5	2c	WT DR5 239 10 7 194	128.246	21.0412	17.5505	22.8244
WT DR5 239 10 7	WT DR5 239 10	DR5	2c	WT DR5 239 10 7 195	52.0763	-22.6444	-17.4707	16.6098
WT DR5 239 10 7	WT DR5 239 10	DR5	2c	WT DR5 239 10 7 196	137.062	-19.2177	17.9962	22.6173
WT DR5 239 10 7	WT DR5 239 10	DR5	2c	WT DR5 239 10 7 197	465.868	16.2114	-23.0939	17.7967
WT DR5 239 10 7	WT DR5 239 10	DR5	2c	WT DR5 239 10 7 198	4608.56	10.1407	-27.0923	18.2143
WT DR5 239 10 7	WT DR5 239 10	DR5	2c	WT DR5 239 10 7 199	1277.07	-17.614	-23.6491	17.6852
WT DR5 239 10 7	WT DR5 239 10	DR5	2c	WT DR5 239 10 7 200	26984.5	5.39744	27.8143	25.3526
WT DR5 239 10 7	WT DR5 239 10	DR5	2c	WT DR5 239 10 7 201	193.287	-24.3499	-10.6402	18.0112
WT DR5 239 10 7	WT DR5 239 10	DR5	2c	WT DR5 239 10 7 202	247.746	-24.1218	-4.54348	19.9963
WT DR5 239 10 7	WT DR5 239 10	DR5	2c	WT DR5 239 10 7 204	6397	3.18119	-29.7426	18.1671
WT DR5 239 10 7	WT DR5 239 10	DR5	2c	WT DR5 239 10 7 205	635.26	24.32	4.33135	23.4536
WT DR5 239 10 7	WT DR5 239 10	DR5	2c	WT DR5 239 10 7 206	5915.84	-4.56226	-29.1806	16.8008
WT DR5 239 10 7	WT DR5 239 10	DR5	2c	WT DR5 239 10 7 207	1219.26	11.4744	25.4958	24.6477
WT DR5 239 10 7	WT DR5 239 10	DR5	2c	WT DR5 239 10 7 208	2649.13	-23.0327	1.2079	20.188
WT DR5 239 10 7	WT DR5 239 10	DR5	2c	WT DR5 239 10 7 250	1019.98	-14.8886	-18.9268	24.4947
WT DR5 239 10 7	WT DR5 239 10	DR5	2c	WT DR5 239 10 7 251	92.4768	19.0617	-2.23654	28.4766
WT DR5 239 10 7	WT DR5 239 10	DR5	2c	WT DR5 239 10 7 252	882.936	0.161336	21.4372	30.9548
WT DR5 239 10 7	WT DR5 239 10	DR5	2c	WT DR5 239 10 7 253	217.126	-9.88833	18.7819	30.244
WT DR5 239 10 7	WT DR5 239 10	DR5	2c	WT DR5 239 10 7 254	377.854	16.9595	10.9872	28.6958
WT DR5 239 10 7	WT DR5 239 10	DR5	2c	WT DR5 239 10 7 255	7670.61	-10.6085	-21.7026	25.3837
WT DR5 239 10 7	WT DR5 239 10	DR5	2c	WT DR5 239 10 7 256	237.93	-15.8272	-14.5988	24.9778
WT DR5 239 10 7	WT DR5 239 10	DR5	2c	WT DR5 239 10 7 257	424.765	-17.262	1.48564	27.0673
WT DR5 239 10 7	WT DR5 239 10	DR5	2c	WT DR5 239 10 7 258	3045.66	7.27889	-20.7261	25.5374
WT DR5 239 10 7	WT DR5 239 10	DR5	2c	WT DR5 239 10 7 259	322.558	16.6787	4.44423	29.2215
WT DR5 239 10 7	WT DR5 239 10	DR5	2c	WT DR5 239 10 7 2	136.404	28.048	24.6777	-6.83228
WT DR5 239 10 7	WT DR5 239 10	DR5	2c	WT DR5 239 10 7 3	0	-36.2764	-14.5852	-14.958
WT DR5 239 10 7	WT DR5 239 10	DR5	2c	WT DR5 239 10 7 4	14.2778	-35.2478	9.30694	-11.7418
WT DR5 239 10 7	WT DR5 239 10	DR5	2c	WT DR5 239 10 7 5	195.901	36.6434	3.21497	-9.44223
WT DR5 239 10 7	WT DR5 239 10	DR5	2c	WT DR5 239 10 7 6	50.4184	-10.6676	37.5485	-5.39039
WT DR5 239 10 7	WT DR5 239 10	DR5	2c	WT DR5 239 10 7 7	384.468	32.4632	17.685	-5.39343
WT DR5 239 10 7	WT DR5 239 10	DR5	2c	WT DR5 239 10 7 8	52.8278	-30.9066	-21.4391	-14.0199
WT DR5 239 10 7	WT DR5 239 10	DR5	2c	WT DR5 239 10 7 9	41.317	-24.6219	29.1908	-7.05845
WT DR5 239 10 7	WT DR5 239 10	DR5	2c	WT DR5 239 10 7 11	19.275	-33.5262	17.1931	-8.41869
WT DR5 239 10 7	WT DR5 239 10	DR5	2c	WT DR5 239 10 7 227	509.374	15.5495	-18.6684	23.3994
WT DR5 239 10 7	WT DR5 239 10	DR5	2c	WT DR5 239 10 7 228	1953.09	20.5297	-5.29712	24.1904
WT DR5 239 10 7	WT DR5 239 10	DR5	2c	WT DR5 239 10 7 229	144.703	20.9117	0.574208	24.9854
WT DR5 239 10 7	WT DR5 239 10	DR5	2c	WT DR5 239 10 7 230	421.622	14.3239	18.527	28.3058
WT DR5 239 10 7	WT DR5 239 10	DR5	2c	WT DR5 239 10 7 232	476.687	10.1876	20.5898	28.4332
WT DR5 239 10 7	WT DR5 239 10	DR5	2c	WT DR5 239 10 7 233	1884.64	6.22181	23.8874	27.5654
WT DR5 239 10 7	WT DR5 239 10	DR5	2c	WT DR5 239 10 7 234	411.782	-13.5006	18.8944	26.1993
WT DR5 239 10 7	WT DR5 239 10	DR5	2c	WT DR5 239 10 7 235	4825.63	10.6919	-23.1988	23.1768
WT DR5 239 10 7	WT DR5 239 10	DR5	2c	WT DR5 239 10 7 236	18591.9	-8.44378	-26.8767	20.841
WT DR5 239 10 7	WT DR5 239 10	DR5	2c	WT DR5 239 10 7 237	365.25	-20.2082	-5.76675	24.3975
WT DR5 239 10 7	WT DR5 239 10	DR5	2c	WT DR5 239 10 7 239	345.189	18.5287	-9.60395	24.6522
WT DR5 239 10 7	WT DR5 239 10	DR5	2c	WT DR5 239 10 7 240	27115	4.08425	-25.0232	23.2521
WT DR5 239 10 7	WT DR5 239 10	DR5	2c	WT DR5 239 10 7 241	13523.4	-3.98297	-27.186	22.6773
WT DR5 239 10 7	WT DR5 239 10	DR5	2c	WT DR5 239 10 7 242	161.978	18.9067	6.85418	28.0216
WT DR5 239 10 7	WT DR5 239 10	DR5	2c	WT DR5 239 10 7 243	145.558	16.0943	13.2939	28.7785
WT DR5 239 10 7	WT DR5 239 10	DR5	2c	WT DR5 239 10 7 244	140.293	-20.3786	-10.0257	24.3778
WT DR5 239 10 7	WT DR5 239 10	DR5	2c	WT DR5 239 10 7 245	9288.83	-0.862756	-25.9801	23.5018
WT DR5 239 10 7	WT DR5 239 10	DR5	2c	WT DR5 239 10 7 246	1166.32	-2.76606	22.4675	29.8816
WT DR5 239 10 7	WT DR5 239 10	DR5	2c	WT DR5 239 10 7 247	763.746	-17.9053	6.17228	27.1745
WT DR5 239 10 7	WT DR5 239 10	DR5	2c	WT DR5 239 10 7 248	199.137	-14.216	13.3488	28.2608
WT DR5 239 10 7	WT DR5 239 10	DR5	2c	WT DR5 239 10 7 249	130.299	16.1063	-13.5579	26.3117
WT DR5 239 10 7	WT DR5 239 10	DR5	2c	WT DR5 239 10 7 165	117.754	-18.5394	25.521	18.6055
WT DR5 239 10 7	WT DR5 239 10	DR5	2c	WT DR5 239 10 7 166	550.983	25.4771	-5.07049	17.8189
WT DR5 239 10 7	WT DR5 239 10	DR5	2c	WT DR5 239 10 7 167	1727.87	3.37075	-31.0384	13.5767
WT DR5 239 10 7	WT DR5 239 10	DR5	2c	WT DR5 239 10 7 169	681.87	21.7841	20.2773	21.0608
WT DR5 239 10 7	WT DR5 239 10	DR5	2c	WT DR5 239 10 7 170	147.854	-27.8068	-7.90365	15.5464
WT DR5 239 10 7	WT DR5 239 10	DR5	2c	WT DR5 239 10 7 171	958.523	-25.8161	-1.36832	16.4869
WT DR5 239 10 7	WT DR5 239 10	DR5	2c	WT DR5 239 10 7 172	3406.83	-24.8203	4.94382	17.3624
WT DR5 239 10 7	WT DR5 239 10	DR5	2c	WT DR5 239 10 7 173	748.596	21.0321	-22.3907	14.443
WT DR5 239 10 7	WT DR5 239 10	DR5	2c	WT DR5 239 10 7 174	539.216	23.7372	-11.14	16.3367
WT DR5 239 10 7	WT DR5 239 10	DR5	2c	WT DR5 239 10 7 175	5738.12	14.2555	27.4446	22.2999
WT DR5 239 10 7	WT DR5 239 10	DR5	2c	WT DR5 239 10 7 46	112.344	-6.32056	39.8452	5.57868
WT DR5 239 10 7	WT DR5 239 10	DR5	2c	WT DR5 239 10 7 47	41.3036	28.8299	-19.9137	-1.73625
WT DR5 239 10 7	WT DR5 239 10	DR5	2c	WT DR5 239 10 7 48	155.972	32.0178	16.6308	3.2405
WT DR5 239 10 7	WT DR5 239 10	DR5	2c	WT DR5 239 10 7 50	124.076	-19.4675	-30.3343	-4.84105
WT DR5 239 10 7	WT DR5 239 10	DR5	2c	WT DR5 239 10 7 51	39.9778	-36.9465	-7.43094	-2.41482
WT DR5 239 10 7	WT DR5 239 10	DR5	2c	WT DR5 239 10 7 52	42.8333	-36.1002	-2.36866	-0.545368
WT DR5 239 10 7	WT DR5 239 10	DR5	2c	WT DR5 239 10 7 53	761.012	32.7639	-11.8267	0.0329731
WT DR5 239 10 7	WT DR5 239 10	DR5	2c	WT DR5 239 10 7 54	227.158	35.8075	6.77787	2.61717
WT DR5 239 10 7	WT DR5 239 10	DR5	2c	WT DR5 239 10 7 55	0	-30.4299	-20.8647	-2.86457
WT DR5 239 10 7	WT DR5 239 10	DR5	2c	WT DR5 239 10 7 13	540.842	-38.5483	-6.27316	-10.0016
WT DR5 239 10 7	WT DR5 239 10	DR5	2c	WT DR5 239 10 7 14	51.4	35.0738	-7.93831	-7.66376
WT DR5 239 10 7	WT DR5 239 10	DR5	2c	WT DR5 239 10 7 15	260.628	27.7675	24.512	-3.60516
WT DR5 239 10 7	WT DR5 239 10	DR5	2c	WT DR5 239 10 7 16	38.55	-19.1889	-28.3578	-12.3114
WT DR5 239 10 7	WT DR5 239 10	DR5	2c	WT DR5 239 10 7 147	395.783	-26.6482	7.19771	14.2788
WT DR5 239 10 7	WT DR5 239 10	DR5	2c	WT DR5 239 10 7 148	4955	-3.4064	-31.1087	10.5608
WT DR5 239 10 7	WT DR5 239 10	DR5	2c	WT DR5 239 10 7 149	177.619	-20.218	-25.5326	11.2579
WT DR5 239 10 7	WT DR5 239 10	DR5	2c	WT DR5 239 10 7 151	87.9804	-28.7739	-16.1802	12.1982
WT DR5 239 10 7	WT DR5 239 10	DR5	2c	WT DR5 239 10 7 152	340.851	22.8304	-16.8253	14.5011
WT DR5 239 10 7	WT DR5 239 10	DR5	2c	WT DR5 239 10 7 153	4026.74	27.9485	-0.812404	16.8141
WT DR5 239 10 7	WT DR5 239 10	DR5	2c	WT DR5 239 10 7 154	3016.03	-10.2231	-30.5697	12.6618
WT DR5 239 10 7	WT DR5 239 10	DR5	2c	WT DR5 239 10 7 155	376.503	25.1274	17.866	19.1995
WT DR5 239 10 7	WT DR5 239 10	DR5	2c	WT DR5 239 10 7 156	152.162	18.3712	25.7402	20.0071
WT DR5 239 10 7	WT DR5 239 10	DR5	2c	WT DR5 239 10 7 157	190.162	-25.1047	-20.2432	12.3411
WT DR5 239 10 7	WT DR5 239 10	DR5	2c	WT DR5 239 10 7 158	1485.52	-27.6377	-4.78826	14.3077
WT DR5 239 10 7	WT DR5 239 10	DR5	2c	WT DR5 239 10 7 159	9689.54	-5.36938	33.935	20.2532
WT DR5 239 10 7	WT DR5 239 10	DR5	2c	WT DR5 239 10 7 160	439.771	-24.7169	12.0024	16.6462
WT DR5 239 10 7	WT DR5 239 10	DR5	2c	WT DR5 239 10 7 161	51.4	-22.8689	17.8549	17.4908
WT DR5 239 10 7	WT DR5 239 10	DR5	2c	WT DR5 239 10 7 162	411.266	27.4213	11.7618	19.0219
WT DR5 239 10 7	WT DR5 239 10	DR5	2c	WT DR5 239 10 7 163	478.791	16.1765	-26.4764	12.9206
WT DR5 239 10 7	WT DR5 239 10	DR5	2c	WT DR5 239 10 7 164	329.156	27.1991	5.87689	17.6183
WT DR5 239 10 7	WT DR5 239 10	DR5	2c	WT DR5 239 10 7 288	343.483	11.9637	4.25838	32.6005
WT DR5 239 10 7	WT DR5 239 10	DR5	2c	WT DR5 239 10 7 289	6157.9	-5.19137	-17.9167	29.0392
WT DR5 239 10 7	WT DR5 239 10	DR5	2c	WT DR5 239 10 7 290	816.18	-10.5448	-14.2573	29.3358
WT DR5 239 10 7	WT DR5 239 10	DR5	2c	WT DR5 239 10 7 291	113.917	-1.98406	12.4184	33.1903
WT DR5 239 10 7	WT DR5 239 10	DR5	2c	WT DR5 239 10 7 292	454.8	-11.5898	2.57364	31.5385
WT DR5 239 10 7	WT DR5 239 10	DR5	2c	WT DR5 239 10 7 293	206.039	-8.41631	9.23936	32.5384
WT DR5 239 10 7	WT DR5 239 10	DR5	2c	WT DR5 239 10 7 294	738.018	6.10941	-15.213	30.3541
WT DR5 239 10 7	WT DR5 239 10	DR5	2c	WT DR5 239 10 7 295	1533.67	-0.702617	-16.6597	29.9192
WT DR5 239 10 7	WT DR5 239 10	DR5	2c	WT DR5 239 10 7 296	124.358	6.50176	-10.6053	31.5343
WT DR5 239 10 7	WT DR5 239 10	DR5	2c	WT DR5 239 10 7 297	583.921	9.81612	-4.77111	32.4286
WT DR5 239 10 7	WT DR5 239 10	DR5	2c	WT DR5 239 10 7 298	262.306	-9.92197	-7.48679	33.384
WT DR5 239 10 7	WT DR5 239 10	DR5	2c	WT DR5 239 10 7 300	341.545	8.48652	-1.06187	34.2813
WT DR5 239 10 7	WT DR5 239 10	DR5	2c	WT DR5 239 10 7 301	780.722	5.6043	2.7421	34.685
WT DR5 239 10 7	WT DR5 239 10	DR5	2c	WT DR5 239 10 7 302	5432.83	-5.28678	-11.8176	31.5067
WT DR5 239 10 7	WT DR5 239 10	DR5	2c	WT DR5 239 10 7 303	974.081	-3.27276	4.95738	34.6641
WT DR5 239 10 7	WT DR5 239 10	DR5	2c	WT DR5 239 10 7 304	1854.12	0.490341	-13.0854	32.0966
WT DR5 239 10 7	WT DR5 239 10	DR5	2c	WT DR5 239 10 7 305	687.55	4.4302	4.51455	35.4323
WT DR5 239 10 7	WT DR5 239 10	DR5	2c	WT DR5 239 10 7 306	620.214	-0.0550407	5.87683	34.6007
WT DR5 239 10 7	WT DR5 239 10	DR5	2c	WT DR5 239 10 7 307	429.991	-8.87638	-5.54916	32.7663
WT DR5 239 10 7	WT DR5 239 10	DR5	2c	WT DR5 239 10 7 56	118.43	-32.5773	9.20862	2.16742
WT DR5 239 10 7	WT DR5 239 10	DR5	2c	WT DR5 239 10 7 57	1179.08	34.7494	-0.419106	3.83413
WT DR5 239 10 7	WT DR5 239 10	DR5	2c	WT DR5 239 10 7 58	0	-26.3636	-24.5982	-1.55752
WT DR5 239 10 7	WT DR5 239 10	DR5	2c	WT DR5 239 10 7 59	2514.81	-34.4652	-1.67417	1.20503
WT DR5 239 10 7	WT DR5 239 10	DR5	2c	WT DR5 239 10 7 60	0	-23.0599	27.5129	5.49502
WT DR5 239 10 7	WT DR5 239 10	DR5	2c	WT DR5 239 10 7 61	8371.2	33.1975	-6.36218	4.09424
WT DR5 239 10 7	WT DR5 239 10	DR5	2c	WT DR5 239 10 7 62	489.169	-34.4734	-12.6632	0.84849
WT DR5 239 10 7	WT DR5 239 10	DR5	2c	WT DR5 239 10 7 63	3696.81	-34.539	-6.18157	1.70878
WT DR5 239 10 7	WT DR5 239 10	DR5	2c	WT DR5 239 10 7 64	36.1406	-29.7154	17.1541	4.98591
WT DR5 239 10 7	WT DR5 239 10	DR5	2c	WT DR5 239 10 7 65	1424.31	-27.4446	20.5125	5.51363
WT DR5 239 10 7	WT DR5 239 10	DR5	2c	WT DR5 239 10 7 277	392.385	-10.145	12.567	30.7074
WT DR5 239 10 7	WT DR5 239 10	DR5	2c	WT DR5 239 10 7 278	263.693	12.7449	-11.9808	28.8078
WT DR5 239 10 7	WT DR5 239 10	DR5	2c	WT DR5 239 10 7 279	906.037	6.28891	-18.0684	27.7681
WT DR5 239 10 7	WT DR5 239 10	DR5	2c	WT DR5 239 10 7 280	8812.65	1.96501	-20.9909	27.2253
WT DR5 239 10 7	WT DR5 239 10	DR5	2c	WT DR5 239 10 7 281	494	-0.479544	16.2869	32.0994
WT DR5 239 10 7	WT DR5 239 10	DR5	2c	WT DR5 239 10 7 282	551.354	-15.8873	2.08399	29.6611
WT DR5 239 10 7	WT DR5 239 10	DR5	2c	WT DR5 239 10 7 283	1078.8	14.8728	-0.855218	30.9172
WT DR5 239 10 7	WT DR5 239 10	DR5	2c	WT DR5 239 10 7 284	813.111	9.57801	10.0751	32.1835
WT DR5 239 10 7	WT DR5 239 10	DR5	2c	WT DR5 239 10 7 285	239.237	13.7999	-5.88244	30.7631
WT DR5 239 10 7	WT DR5 239 10	DR5	2c	WT DR5 239 10 7 286	228.938	3.71754	12.9852	32.9154
WT DR5 239 10 7	WT DR5 239 10	DR5	2c	WT DR5 239 10 7 287	533.875	-14.3792	-5.15643	29.8574
WT DR5 239 10 7	WT DR5 239 10	DR5	2c	WT DR5 239 10 7 32	14.2778	-28.4508	21.7601	-1.54634
WT DR5 239 10 7	WT DR5 239 10	DR5	2c	WT DR5 239 10 7 33	101.015	18.5024	33.8348	2.28381
WT DR5 239 10 7	WT DR5 239 10	DR5	2c	WT DR5 239 10 7 34	66.0857	-35.0895	-15.5276	-5.02613
WT DR5 239 10 7	WT DR5 239 10	DR5	2c	WT DR5 239 10 7 35	1849.79	32.0557	-14.8424	-3.15902
WT DR5 239 10 7	WT DR5 239 10	DR5	2c	WT DR5 239 10 7 36	154.544	-30.6624	18.1879	-0.994243
WT DR5 239 10 7	WT DR5 239 10	DR5	2c	WT DR5 239 10 7 37	490.941	36.3849	-0.455344	-0.537264
WT DR5 239 10 7	WT DR5 239 10	DR5	2c	WT DR5 239 10 7 38	101.565	-13.2922	36.9895	4.39754
WT DR5 239 10 7	WT DR5 239 10	DR5	2c	WT DR5 239 10 7 39	198.278	-33.1345	11.5834	-0.854961
WT DR5 239 10 7	WT DR5 239 10	DR5	2c	WT DR5 239 10 7 40	0	-19.2176	32.5495	2.43033
WT DR5 239 10 7	WT DR5 239 10	DR5	2c	WT DR5 239 10 7 41	184.86	35.2872	9.53602	3.02513
WT DR5 239 10 7	WT DR5 239 10	DR5	2c	WT DR5 239 10 7 42	212.052	34.1795	12.6936	2.24035
WT DR5 239 10 7	WT DR5 239 10	DR5	2c	WT DR5 239 10 7 44	238.928	27.4093	27.253	3.93709
WT DR5 239 10 7	WT DR5 239 10	DR5	2c	WT DR5 239 10 7 45	129.622	24.0174	28.9855	4.047
WT DR5 239 10 7	WT DR5 239 10	DR5	2c	WT DR5 239 10 7 274	119.933	14.1725	7.71224	30.9263
WT DR5 239 10 7	WT DR5 239 10	DR5	2c	WT DR5 239 10 7 275	331.601	-15.7085	-10.9739	27.3766
WT DR5 239 10 7	WT DR5 239 10	DR5	2c	WT DR5 239 10 7 276	439.604	-3.83821	16.1989	32.2684
WT DR5 239 10 7	WT DR5 239 10	DR5	2c	WT DR5 239 10 7 21	113.917	32.2251	-14.8601	-7.58011
WT DR5 239 10 7	WT DR5 239 10	DR5	2c	WT DR5 239 10 7 22	28.0456	36.3709	-2.42786	-4.61253
WT DR5 239 10 7	WT DR5 239 10	DR5	2c	WT DR5 239 10 7 23	411.29	35.0104	10.6784	-2.91672
WT DR5 239 10 7	WT DR5 239 10	DR5	2c	WT DR5 239 10 7 308	198.655	-8.34483	2.99446	33.9223
WT DR5 239 10 7	WT DR5 239 10	DR5	2c	WT DR5 239 10 7 309	785.093	0.940783	-9.83518	33.0983
WT DR5 239 10 7	WT DR5 239 10	DR5	2c	WT DR5 239 10 7 310	719.512	1.72056	-1.72898	36.2237
WT DR5 239 10 7	WT DR5 239 10	DR5	2c	WT DR5 239 10 7 270	457.974	-14.1439	-16.973	26.0808
WT DR5 239 10 7	WT DR5 239 10	DR5	2c	WT DR5 239 10 7 271	270.462	9.02618	16.4293	31.3502
WT DR5 239 10 7	WT DR5 239 10	DR5	2c	WT DR5 239 10 7 272	312.34	-3.74906	16.3679	31.7409
WT DR5 239 10 7	WT DR5 239 10	DR5	2c	WT DR5 239 10 7 273	176.161	-14.9923	8.34737	29.4203
WT DR5 239 10 7	WT DR5 239 10	DR5	2c	WT DR5 239 10 7 31	13.7679	-24.5211	27.0108	-0.707808
WT DR5 239 10 7	WT DR5 239 10	DR5	2c	WT DR5 239 10 7 18	135.282	21.6785	30.8023	-2.43155
WT DR5 239 10 7	WT DR5 239 10	DR5	2c	WT DR5 239 10 7 19	0	-26.3628	-24.8066	-11.5409
WT DR5 239 10 7	WT DR5 239 10	DR5	2c	WT DR5 239 10 7 20	0	-17.766	33.9485	-2.25031
WT DR5 239 10 7	WT DR5 239 10	DR5	2c	WT DR5 239 10 7 26	51.4	-33.8548	12.43	-5.74573
WT DR5 239 10 7	WT DR5 239 10	DR5	2c	WT DR5 239 10 7 27	52.8278	36.4087	4.22157	-1.51388
WT DR5 239 10 7	WT DR5 239 10	DR5	2c	WT DR5 239 10 7 24	103.476	7.01312	38.9476	-1.31612
WT DR5 239 10 7	WT DR5 239 10	DR5	2c	WT DR5 239 10 7 25	207.79	32.4822	16.9536	-2.78404
WT DR5 239 10 7	WT DR5 239 10	DR5	2c	WT DR5 239 10 7 30	51.4	-25.7715	-25.536	-7.74531
WT DR5 239 10 7	WT DR5 239 10	DR5	2c	WT DR5 239 10 7 314	888.321	-4.075	-2.2603	34.481
WT DR5 239 10 7	WT DR5 239 10	DR5	2c	WT DR5 239 10 7 28	0	-29.3267	-21.9592	-8.50196
WT DR5 239 10 7	WT DR5 239 10	DR5	2c	WT DR5 239 10 7 29	151.434	29.7302	21.7838	-0.0267595
WT DR5 239 10 7	WT DR5 239 10	DR5	2c	WT DR5 239 10 7 312	288.524	3.53923	-5.04049	34.3819
WT DR5 239 10 7	WT DR5 239 10	DR5	2c	WT DR5 239 10 7 313	736.624	-2.78342	-6.83487	33.9182
WT DR5 239 10 7	WT DR5 239 10	DR5	2c	WT DR5 239 10 7 311	809.374	-2.84248	-0.493077	35.0602
WT DR5 239 11 1	WT DR5 239 11	DR5	1a	WT DR5 239 11 1 35	1678.38	-2.51728	9.94599	9.51467
WT DR5 239 11 1	WT DR5 239 11	DR5	1a	WT DR5 239 11 1 38	49.2207	3.15521	7.95903	9.07526
WT DR5 239 11 1	WT DR5 239 11	DR5	1a	WT DR5 239 11 1 39	206.219	11.9653	4.0228	8.77065
WT DR5 239 11 1	WT DR5 239 11	DR5	1a	WT DR5 239 11 1 25	285.48	-6.13792	10.9323	7.0977
WT DR5 239 11 1	WT DR5 239 11	DR5	1a	WT DR5 239 11 1 36	598.701	-6.46793	8.12606	7.38056
WT DR5 239 11 1	WT DR5 239 11	DR5	1a	WT DR5 239 11 1 37	587.898	-12.4812	5.92864	4.66166
WT DR5 239 11 1	WT DR5 239 11	DR5	1a	WT DR5 239 11 1 24	556.952	26.2471	-2.40715	-1.53065
WT DR5 239 11 1	WT DR5 239 11	DR5	1a	WT DR5 239 11 1 29	407.057	-17.1279	6.49294	2.40557
WT DR5 239 11 1	WT DR5 239 11	DR5	1a	WT DR5 239 11 1 26	1088.94	-11.4935	10.1172	5.73195
WT DR5 239 11 1	WT DR5 239 11	DR5	1a	WT DR5 239 11 1 27	1563.14	7.70371	9.86474	7.61303
WT DR5 239 11 1	WT DR5 239 11	DR5	1a	WT DR5 239 11 1 28	235.547	21.7367	-0.33198	2.11837
WT DR5 239 11 1	WT DR5 239 11	DR5	1a	WT DR5 239 11 1 34	472.113	10.4774	5.96104	7.31669
WT DR5 239 11 1	WT DR5 239 11	DR5	1a	WT DR5 239 11 1 21	264.095	-18.2623	11.9264	3.63522
WT DR5 239 11 1	WT DR5 239 11	DR5	1a	WT DR5 239 11 1 22	309.142	-0.848306	13.4382	7.77265
WT DR5 239 11 1	WT DR5 239 11	DR5	1a	WT DR5 239 11 1 23	70.6374	13.518	8.45897	6.30995
WT DR5 239 11 1	WT DR5 239 11	DR5	1a	WT DR5 239 11 1 80	1376.66	2.09317	-6.67198	7.00283
WT DR5 239 11 1	WT DR5 239 11	DR5	1a	WT DR5 239 11 1 81	662.921	-13.1147	-6.22226	6.83478
WT DR5 239 11 1	WT DR5 239 11	DR5	1a	WT DR5 239 11 1 82	52.0763	-22.9802	-10.4064	3.41679
WT DR5 239 11 1	WT DR5 239 11	DR5	1a	WT DR5 239 11 1 84	4166.19	11.4466	-10.4453	7.23695
WT DR5 239 11 1	WT DR5 239 11	DR5	1a	WT DR5 239 11 1 40	337.606	-25.8151	0.589883	1.27757
WT DR5 239 11 1	WT DR5 239 11	DR5	1a	WT DR5 239 11 1 42	668.523	25.7384	-5.55637	0.661077
WT DR5 239 11 1	WT DR5 239 11	DR5	1a	WT DR5 239 11 1 30	134.333	-21.1314	5.38712	3.2525
WT DR5 239 11 1	WT DR5 239 11	DR5	1a	WT DR5 239 11 1 31	379.993	0.658349	9.35406	8.58178
WT DR5 239 11 1	WT DR5 239 11	DR5	1a	WT DR5 239 11 1 32	369.689	18.7396	3.07508	5.59354
WT DR5 239 11 1	WT DR5 239 11	DR5	1a	WT DR5 239 11 1 33	65.6778	14.9855	2.88095	6.56287
WT DR5 239 11 1	WT DR5 239 11	DR5	1a	WT DR5 239 11 1 76	856.968	1.38738	-3.48332	8.37224
WT DR5 239 11 1	WT DR5 239 11	DR5	1a	WT DR5 239 11 1 78	877.838	-5.7287	-4.96954	8.08865
WT DR5 239 11 1	WT DR5 239 11	DR5	1a	WT DR5 239 11 1 79	285.786	-10.3513	-5.23131	7.3181
WT DR5 239 11 1	WT DR5 239 11	DR5	1a	WT DR5 239 11 1 8	52.0763	5.11139	18.361	4.84854
WT DR5 239 11 1	WT DR5 239 11	DR5	1a	WT DR5 239 11 1 9	1448.66	-13.537	16.5719	1.81121
WT DR5 239 11 1	WT DR5 239 11	DR5	1a	WT DR5 239 11 1 10	52.8278	9.949	14.9308	4.4771
WT DR5 239 11 1	WT DR5 239 11	DR5	1a	WT DR5 239 11 1 11	145.558	-3.49742	17.8331	4.79329
WT DR5 239 11 1	WT DR5 239 11	DR5	1a	WT DR5 239 11 1 13	157.694	4.29575	16.4517	6.73431
WT DR5 239 11 1	WT DR5 239 11	DR5	1a	WT DR5 239 11 1 14	1645.48	-9.96469	14.9019	4.41998
WT DR5 239 11 1	WT DR5 239 11	DR5	1a	WT DR5 239 11 1 15	98.6059	14.3323	11.0104	3.52015
WT DR5 239 11 1	WT DR5 239 11	DR5	1a	WT DR5 239 11 1 16	443.889	-15.2613	11.446	2.03676
WT DR5 239 11 1	WT DR5 239 11	DR5	1a	WT DR5 239 11 1 17	556.808	23.6392	1.33221	-1.36733
WT DR5 239 11 1	WT DR5 239 11	DR5	1a	WT DR5 239 11 1 18	69.1077	18.7646	5.46274	1.89369
WT DR5 239 11 1	WT DR5 239 11	DR5	1a	WT DR5 239 11 1 19	196.141	4.73548	12.8485	8.6952
WT DR5 239 11 1	WT DR5 239 11	DR5	1a	WT DR5 239 11 1 20	603.489	-7.59082	13.1117	7.52925
WT DR5 239 11 1	WT DR5 239 11	DR5	1a	WT DR5 239 11 1 63	0	-22.3656	-2.8421	2.50516
WT DR5 239 11 1	WT DR5 239 11	DR5	1a	WT DR5 239 11 1 64	504.832	-25.2803	-6.17016	1.82856
WT DR5 239 11 1	WT DR5 239 11	DR5	1a	WT DR5 239 11 1 65	583.698	20.3054	-7.05918	4.23454
WT DR5 239 11 1	WT DR5 239 11	DR5	1a	WT DR5 239 11 1 66	7466.37	3.38199	0.1553	8.96877
WT DR5 239 11 1	WT DR5 239 11	DR5	1a	WT DR5 239 11 1 67	384.877	-14.1665	-2.68344	5.49329
WT DR5 239 11 1	WT DR5 239 11	DR5	1a	WT DR5 239 11 1 68	6360.45	-2.24896	-0.479016	8.48731
WT DR5 239 11 1	WT DR5 239 11	DR5	1a	WT DR5 239 11 1 69	153.315	-16.4955	-4.62021	5.7632
WT DR5 239 11 1	WT DR5 239 11	DR5	1a	WT DR5 239 11 1 70	2801.81	10.6814	-4.89596	7.78659
WT DR5 239 11 1	WT DR5 239 11	DR5	1a	WT DR5 239 11 1 71	27.5357	-21.3095	-6.0931	1.86697
WT DR5 239 11 1	WT DR5 239 11	DR5	1a	WT DR5 239 11 1 73	2152.48	15.1038	-6.40218	6.49364
WT DR5 239 11 1	WT DR5 239 11	DR5	1a	WT DR5 239 11 1 74	3154.15	5.97199	-3.6396	9.15837
WT DR5 239 11 1	WT DR5 239 11	DR5	1a	WT DR5 239 11 1 75	706.097	17.3893	-9.764	5.55109
WT DR5 239 11 1	WT DR5 239 11	DR5	1a	WT DR5 239 11 1 47	3020.43	4.37786	3.73069	9.87948
WT DR5 239 11 1	WT DR5 239 11	DR5	1a	WT DR5 239 11 1 48	1744.75	-2.58512	4.80974	10.0808
WT DR5 239 11 1	WT DR5 239 11	DR5	1a	WT DR5 239 11 1 49	218.189	-16.3507	0.608982	4.62373
WT DR5 239 11 1	WT DR5 239 11	DR5	1a	WT DR5 239 11 1 50	301.76	-20.0601	-0.499016	3.17512
WT DR5 239 11 1	WT DR5 239 11	DR5	1a	WT DR5 239 11 1 51	650.056	-5.63358	3.11272	10.4903
WT DR5 239 11 1	WT DR5 239 11	DR5	1a	WT DR5 239 11 1 52	109.131	10.1816	0.665073	7.6287
WT DR5 239 11 1	WT DR5 239 11	DR5	1a	WT DR5 239 11 1 53	2222.23	1.63523	3.27277	9.06213
WT DR5 239 11 1	WT DR5 239 11	DR5	1a	WT DR5 239 11 1 85	895.99	-1.73814	-6.20815	9.64633
WT DR5 239 11 1	WT DR5 239 11	DR5	1a	WT DR5 239 11 1 86	41.3304	-20.3601	-9.47894	6.07154
WT DR5 239 11 1	WT DR5 239 11	DR5	1a	WT DR5 239 11 1 43	163.914	21.6914	-4.79258	3.23104
WT DR5 239 11 1	WT DR5 239 11	DR5	1a	WT DR5 239 11 1 44	452.482	-10.133	4.86839	6.94529
WT DR5 239 11 1	WT DR5 239 11	DR5	1a	WT DR5 239 11 1 45	90.6263	-20.5327	2.6161	5.25199
WT DR5 239 11 1	WT DR5 239 11	DR5	1a	WT DR5 239 11 1 46	276.914	19.3807	-1.48888	5.19173
WT DR5 239 11 1	WT DR5 239 11	DR5	1a	WT DR5 239 11 1 61	640.48	-11.2525	0.0402609	6.84671
WT DR5 239 11 1	WT DR5 239 11	DR5	1a	WT DR5 239 11 1 62	623.732	-6.77293	0.282686	8.33178
WT DR5 239 11 1	WT DR5 239 11	DR5	1a	WT DR5 239 11 1 4	38.55	5.29213	21.128	1.43674
WT DR5 239 11 1	WT DR5 239 11	DR5	1a	WT DR5 239 11 1 5	182.61	0.530504	20.4157	3.1486
WT DR5 239 11 1	WT DR5 239 11	DR5	1a	WT DR5 239 11 1 6	1149.27	-7.65484	19.5429	1.40574
WT DR5 239 11 1	WT DR5 239 11	DR5	1a	WT DR5 239 11 1 93	560.802	-5.12543	-8.52643	8.61355
WT DR5 239 11 1	WT DR5 239 11	DR5	1a	WT DR5 239 11 1 94	743.068	-8.32465	-7.84092	8.88144
WT DR5 239 11 1	WT DR5 239 11	DR5	1a	WT DR5 239 11 1 54	395.342	-26.4926	-3.55934	1.10836
WT DR5 239 11 1	WT DR5 239 11	DR5	1a	WT DR5 239 11 1 55	82.1765	12.7347	-1.97667	7.80526
WT DR5 239 11 1	WT DR5 239 11	DR5	1a	WT DR5 239 11 1 56	138.802	15.666	-4.40616	6.64349
WT DR5 239 11 1	WT DR5 239 11	DR5	1a	WT DR5 239 11 1 58	7933.27	-0.391033	1.53925	10.3036
WT DR5 239 11 1	WT DR5 239 11	DR5	1a	WT DR5 239 11 1 59	1053.71	22.744	-10.9455	2.15642
WT DR5 239 11 1	WT DR5 239 11	DR5	1a	WT DR5 239 11 1 60	303.097	9.04962	-2.07414	7.21344
WT DR5 239 11 1	WT DR5 239 11	DR5	1a	WT DR5 239 11 1 89	43265	4.12545	-10.7119	10.0582
WT DR5 239 11 1	WT DR5 239 11	DR5	1a	WT DR5 239 11 1 2	164.297	-1.57595	23.1866	1.05687
WT DR5 239 11 1	WT DR5 239 11	DR5	1a	WT DR5 239 11 1 112	352.356	-8.3481	-15.4003	6.72581
WT DR5 239 11 1	WT DR5 239 11	DR5	1a	WT DR5 239 11 1 95	811.594	3.24516	-12.8691	6.30491
WT DR5 239 11 1	WT DR5 239 11	DR5	1a	WT DR5 239 11 1 90	214.162	-14.2126	-9.76549	7.25822
WT DR5 239 11 1	WT DR5 239 11	DR5	1a	WT DR5 239 11 1 92	6033.19	-0.0421603	-10.0232	7.81111
WT DR5 239 11 1	WT DR5 239 11	DR5	1a	WT DR5 239 11 1 101	633.274	-6.20776	-13.7059	9.10421
WT DR5 239 11 1	WT DR5 239 11	DR5	1a	WT DR5 239 11 1 87	389.379	15.0829	-15.0718	7.28055
WT DR5 239 11 1	WT DR5 239 11	DR5	1a	WT DR5 239 11 1 96	166.745	-12.2054	-10.1162	7.83194
WT DR5 239 11 1	WT DR5 239 11	DR5	1a	WT DR5 239 11 1 100	8469.03	-2.03804	-11.8113	9.75437
WT DR5 239 11 1	WT DR5 239 11	DR5	1a	WT DR5 239 11 1 107	10945.8	-2.82052	-16.032	5.27634
WT DR5 239 11 1	WT DR5 239 11	DR5	1a	WT DR5 239 11 1 88	8408.5	7.45454	-12.737	8.56685
WT DR5 239 11 1	WT DR5 239 11	DR5	1a	WT DR5 239 11 1 105	0	-12.7458	-15.5142	8.18253
WT DR5 239 11 1	WT DR5 239 11	DR5	1a	WT DR5 239 11 1 102	14.2778	-15.1149	-14.7418	5.55005
WT DR5 239 11 1	WT DR5 239 11	DR5	1a	WT DR5 239 11 1 104	542.127	1.39355	-15.2801	8.4377
WT DR5 239 11 2	WT DR5 239 11	DR5	1a	WT DR5 239 11 2 63	582.903	-5.91822	-4.77472	9.38541
WT DR5 239 11 2	WT DR5 239 11	DR5	1a	WT DR5 239 11 2 66	50.4184	17.6727	-8.57723	4.39698
WT DR5 239 11 2	WT DR5 239 11	DR5	1a	WT DR5 239 11 2 62	121.328	13.9452	-3.42012	7.08997
WT DR5 239 11 2	WT DR5 239 11	DR5	1a	WT DR5 239 11 2 65	369.3	-0.0258352	-3.3718	12.7126
WT DR5 239 11 2	WT DR5 239 11	DR5	1a	WT DR5 239 11 2 52	224.072	-17.1099	-5.03085	5.06908
WT DR5 239 11 2	WT DR5 239 11	DR5	1a	WT DR5 239 11 2 49	393.641	3.83402	3.55435	13.0969
WT DR5 239 11 2	WT DR5 239 11	DR5	1a	WT DR5 239 11 2 64	158.612	20.6104	-11.7355	0.598789
WT DR5 239 11 2	WT DR5 239 11	DR5	1a	WT DR5 239 11 2 55	132.032	-22.3654	-6.9194	2.00278
WT DR5 239 11 2	WT DR5 239 11	DR5	1a	WT DR5 239 11 2 56	489.805	-10.8447	-2.34234	8.9698
WT DR5 239 11 2	WT DR5 239 11	DR5	1a	WT DR5 239 11 2 53	196.855	-15.0961	-3.53797	6.7941
WT DR5 239 11 2	WT DR5 239 11	DR5	1a	WT DR5 239 11 2 54	3132.84	-2.2964	3.29096	12.821
WT DR5 239 11 2	WT DR5 239 11	DR5	1a	WT DR5 239 11 2 60	701.932	6.44547	-1.26093	10.7405
WT DR5 239 11 2	WT DR5 239 11	DR5	1a	WT DR5 239 11 2 61	488.488	-24.9028	-10.9632	-1.03199
WT DR5 239 11 2	WT DR5 239 11	DR5	1a	WT DR5 239 11 2 48	278.774	14.3549	1.29749	7.57021
WT DR5 239 11 2	WT DR5 239 11	DR5	1a	WT DR5 239 11 2 102	49.6669	-9.79555	-19.4129	4.87807
WT DR5 239 11 2	WT DR5 239 11	DR5	1a	WT DR5 239 11 2 50	875.123	8.95799	3.44423	11.9203
WT DR5 239 11 2	WT DR5 239 11	DR5	1a	WT DR5 239 11 2 51	241.566	-27.6017	-8.7791	0.851182
WT DR5 239 11 2	WT DR5 239 11	DR5	1a	WT DR5 239 11 2 22	1283.81	-1.07113	13.1705	11.9346
WT DR5 239 11 2	WT DR5 239 11	DR5	1a	WT DR5 239 11 2 23	287.011	20.882	5.39431	1.33765
WT DR5 239 11 2	WT DR5 239 11	DR5	1a	WT DR5 239 11 2 24	925.235	-21.2989	4.71328	2.25435
WT DR5 239 11 2	WT DR5 239 11	DR5	1a	WT DR5 239 11 2 67	1597.61	9.4321	-4.24905	9.68946
WT DR5 239 11 2	WT DR5 239 11	DR5	1a	WT DR5 239 11 2 68	12.85	-18.8564	-8.19233	4.66896
WT DR5 239 11 2	WT DR5 239 11	DR5	1a	WT DR5 239 11 2 57	282.364	18.4728	-4.01995	6.37746
WT DR5 239 11 2	WT DR5 239 11	DR5	1a	WT DR5 239 11 2 58	651.883	-4.82661	-0.19816	12.2315
WT DR5 239 11 2	WT DR5 239 11	DR5	1a	WT DR5 239 11 2 59	357.559	2.63947	-0.80007	13.1538
WT DR5 239 11 2	WT DR5 239 11	DR5	1a	WT DR5 239 11 2 100	36.1406	-10.525	-15.9972	6.29699
WT DR5 239 11 2	WT DR5 239 11	DR5	1a	WT DR5 239 11 2 101	852.293	0.86777	-17.4741	3.00361
WT DR5 239 11 2	WT DR5 239 11	DR5	1a	WT DR5 239 11 2 47	77.1	22.887	-5.31124	1.3621
WT DR5 239 11 2	WT DR5 239 11	DR5	1a	WT DR5 239 11 2 103	88.9684	-4.1406	-17.5461	3.87112
WT DR5 239 11 2	WT DR5 239 11	DR5	1a	WT DR5 239 11 2 21	623.414	-16.1894	8.65013	5.10918
WT DR5 239 11 2	WT DR5 239 11	DR5	1a	WT DR5 239 11 2 91	0	-16.3775	-16.869	1.99069
WT DR5 239 11 2	WT DR5 239 11	DR5	1a	WT DR5 239 11 2 92	613.433	-14.3198	-14.7506	4.45471
WT DR5 239 11 2	WT DR5 239 11	DR5	1a	WT DR5 239 11 2 93	168.747	-9.78797	-13.7106	5.59179
WT DR5 239 11 2	WT DR5 239 11	DR5	1a	WT DR5 239 11 2 94	408.678	-1.96708	-12.0188	6.12201
WT DR5 239 11 2	WT DR5 239 11	DR5	1a	WT DR5 239 11 2 95	735.211	1.65469	-17.3273	7.66092
WT DR5 239 11 2	WT DR5 239 11	DR5	1a	WT DR5 239 11 2 96	10882.2	8.91369	-18.5337	4.77316
WT DR5 239 11 2	WT DR5 239 11	DR5	1a	WT DR5 239 11 2 97	14.2778	-12.7444	-17.4519	3.77263
WT DR5 239 11 2	WT DR5 239 11	DR5	1a	WT DR5 239 11 2 98	195.504	-3.62397	-15.7272	4.31487
WT DR5 239 11 2	WT DR5 239 11	DR5	1a	WT DR5 239 11 2 99	10439.2	4.93404	-15.3163	5.9337
WT DR5 239 11 2	WT DR5 239 11	DR5	1a	WT DR5 239 11 2 17	101.194	9.11221	14.309	7.88591
WT DR5 239 11 2	WT DR5 239 11	DR5	1a	WT DR5 239 11 2 18	621.854	-8.33591	14.3877	9.18943
WT DR5 239 11 2	WT DR5 239 11	DR5	1a	WT DR5 239 11 2 89	4964.61	6.65715	-11.5575	6.1011
WT DR5 239 11 2	WT DR5 239 11	DR5	1a	WT DR5 239 11 2 90	698.974	13.9341	-16.5267	0.918937
WT DR5 239 11 2	WT DR5 239 11	DR5	1a	WT DR5 239 11 2 36	1371.29	-6.68079	8.41125	11.3302
WT DR5 239 11 2	WT DR5 239 11	DR5	1a	WT DR5 239 11 2 37	478.003	-24.5087	-3.10791	-0.234264
WT DR5 239 11 2	WT DR5 239 11	DR5	1a	WT DR5 239 11 2 38	1219.59	-14.6125	2.11663	7.53272
WT DR5 239 11 2	WT DR5 239 11	DR5	1a	WT DR5 239 11 2 39	13.5263	22.8985	-3.25323	0.401315
WT DR5 239 11 2	WT DR5 239 11	DR5	1a	WT DR5 239 11 2 25	502.203	-5.91062	12.2463	11.6989
WT DR5 239 11 2	WT DR5 239 11	DR5	1a	WT DR5 239 11 2 26	415.779	2.19171	12.3224	11.6211
WT DR5 239 11 2	WT DR5 239 11	DR5	1a	WT DR5 239 11 2 69	249.711	-10.1753	-4.76559	8.54411
WT DR5 239 11 2	WT DR5 239 11	DR5	1a	WT DR5 239 11 2 70	226.432	-13.7826	-7.59994	6.11368
WT DR5 239 11 2	WT DR5 239 11	DR5	1a	WT DR5 239 11 2 71	1335.5	3.21225	-3.55857	10.5442
WT DR5 239 11 2	WT DR5 239 11	DR5	1a	WT DR5 239 11 2 72	750.376	-1.96387	-4.84929	9.97303
WT DR5 239 11 2	WT DR5 239 11	DR5	1a	WT DR5 239 11 2 73	10891.2	9.99497	-6.86165	7.34403
WT DR5 239 11 2	WT DR5 239 11	DR5	1a	WT DR5 239 11 2 19	1189.53	-15.4337	11.9677	7.32164
WT DR5 239 11 2	WT DR5 239 11	DR5	1a	WT DR5 239 11 2 20	283.554	11.6482	12.0079	6.80823
WT DR5 239 11 2	WT DR5 239 11	DR5	1a	WT DR5 239 11 2 4	38.55	10.7952	21.0949	-0.546314
WT DR5 239 11 2	WT DR5 239 11	DR5	1a	WT DR5 239 11 2 5	405.836	-6.50906	22.6134	1.90599
WT DR5 239 11 2	WT DR5 239 11	DR5	1a	WT DR5 239 11 2 6	63.9447	4.96389	19.6656	5.06311
WT DR5 239 11 2	WT DR5 239 11	DR5	1a	WT DR5 239 11 2 7	20.2895	9.32495	18.6162	1.94182
WT DR5 239 11 2	WT DR5 239 11	DR5	1a	WT DR5 239 11 2 40	4054.43	-1.95941	7.11504	13.1857
WT DR5 239 11 2	WT DR5 239 11	DR5	1a	WT DR5 239 11 2 41	51.4	19.403	-0.898054	4.10983
WT DR5 239 11 2	WT DR5 239 11	DR5	1a	WT DR5 239 11 2 42	340.533	-28.8906	-7.10583	-1.38696
WT DR5 239 11 2	WT DR5 239 11	DR5	1a	WT DR5 239 11 2 43	162.992	12.8207	4.48489	9.6759
WT DR5 239 11 2	WT DR5 239 11	DR5	1a	WT DR5 239 11 2 44	153.218	-21.2478	-2.62434	2.81765
WT DR5 239 11 2	WT DR5 239 11	DR5	1a	WT DR5 239 11 2 45	496.773	-11.216	2.49166	9.51293
WT DR5 239 11 2	WT DR5 239 11	DR5	1a	WT DR5 239 11 2 46	676.685	-8.12265	3.64604	10.815
WT DR5 239 11 2	WT DR5 239 11	DR5	1a	WT DR5 239 11 2 88	4612.09	2.21013	-10.3357	7.63899
WT DR5 239 11 2	WT DR5 239 11	DR5	1a	WT DR5 239 11 2 3	62.6437	3.63391	23.5823	2.5455
WT DR5 239 11 2	WT DR5 239 11	DR5	1a	WT DR5 239 11 2 75	1176.23	5.24389	-6.66882	8.51954
WT DR5 239 11 2	WT DR5 239 11	DR5	1a	WT DR5 239 11 2 76	8395.36	13.7792	-9.33661	5.18575
WT DR5 239 11 2	WT DR5 239 11	DR5	1a	WT DR5 239 11 2 77	38.55	-18.8475	-12.0618	3.48548
WT DR5 239 11 2	WT DR5 239 11	DR5	1a	WT DR5 239 11 2 78	3205.45	1.97649	-6.55432	8.26193
WT DR5 239 11 2	WT DR5 239 11	DR5	1a	WT DR5 239 11 2 8	702.964	-8.54218	18.9975	4.46094
WT DR5 239 11 2	WT DR5 239 11	DR5	1a	WT DR5 239 11 2 9	280.962	15.8712	13.1091	-1.22362
WT DR5 239 11 2	WT DR5 239 11	DR5	1a	WT DR5 239 11 2 10	1561.28	-15.5924	15.6513	4.59522
WT DR5 239 11 2	WT DR5 239 11	DR5	1a	WT DR5 239 11 2 11	301.491	-0.767548	18.8672	6.78385
WT DR5 239 11 2	WT DR5 239 11	DR5	1a	WT DR5 239 11 2 13	260.425	-6.61998	16.501	8.25868
WT DR5 239 11 2	WT DR5 239 11	DR5	1a	WT DR5 239 11 2 14	98.7843	3.67529	16.8047	8.4049
WT DR5 239 11 2	WT DR5 239 11	DR5	1a	WT DR5 239 11 2 15	440.709	17.8975	9.02979	3.70659
WT DR5 239 11 2	WT DR5 239 11	DR5	1a	WT DR5 239 11 2 16	1516.16	-19.7725	8.98543	2.18462
WT DR5 239 11 2	WT DR5 239 11	DR5	1a	WT DR5 239 11 2 74	322.668	-7.63567	-6.16385	8.0741
WT DR5 239 11 2	WT DR5 239 11	DR5	1a	WT DR5 239 11 2 32	74.6906	15.1051	5.78798	7.01694
WT DR5 239 11 2	WT DR5 239 11	DR5	1a	WT DR5 239 11 2 33	1898.95	-18.8385	1.79006	3.83815
WT DR5 239 11 2	WT DR5 239 11	DR5	1a	WT DR5 239 11 2 34	563.784	-14.1372	6.3814	8.23349
WT DR5 239 11 2	WT DR5 239 11	DR5	1a	WT DR5 239 11 2 35	177.721	10.8522	7.66239	11.0211
WT DR5 239 11 2	WT DR5 239 11	DR5	1a	WT DR5 239 11 2 79	167.496	15.5496	-13.3046	1.30246
WT DR5 239 11 2	WT DR5 239 11	DR5	1a	WT DR5 239 11 2 80	157.732	19.2896	-14.6974	1.36618
WT DR5 239 11 2	WT DR5 239 11	DR5	1a	WT DR5 239 11 2 81	51.4	-20.4917	-14.7606	1.1751
WT DR5 239 11 2	WT DR5 239 11	DR5	1a	WT DR5 239 11 2 27	284.524	17.1859	5.98384	6.35666
WT DR5 239 11 2	WT DR5 239 11	DR5	1a	WT DR5 239 11 2 28	117.792	5.34083	10.3714	11.7941
WT DR5 239 11 2	WT DR5 239 11	DR5	1a	WT DR5 239 11 2 29	761.513	-23.5129	0.304107	1.32745
WT DR5 239 11 2	WT DR5 239 11	DR5	1a	WT DR5 239 11 2 30	1452.12	-9.60279	8.53355	10.7777
WT DR5 239 11 2	WT DR5 239 11	DR5	1a	WT DR5 239 11 2 31	88.2169	20.53	1.28342	3.36323
WT DR5 239 11 2	WT DR5 239 11	DR5	1a	WT DR5 239 11 2 2	540.029	-2.10485	23.6086	1.38573
WT DR5 239 11 2	WT DR5 239 11	DR5	1a	WT DR5 239 11 2 83	135.22	-9.33673	-9.65699	6.98328
WT DR5 239 11 2	WT DR5 239 11	DR5	1a	WT DR5 239 11 2 84	3974.38	-1.28523	-9.66584	8.59528
WT DR5 239 11 2	WT DR5 239 11	DR5	1a	WT DR5 239 11 2 86	4271.37	11.0156	-12.8794	3.59759
WT DR5 239 11 2	WT DR5 239 11	DR5	1a	WT DR5 239 11 2 82	605.935	-14.0513	-11.1753	5.28419
WT DR5 239 11 2	WT DR5 239 11	DR5	1a	WT DR5 239 11 2 87	98.2436	-7.25457	-11.1001	5.62064
WT DR5 239 11 3	WT DR5 239 11	DR5	1a	WT DR5 239 11 3 87	1218.77	20.9653	-11.2834	6.03223
WT DR5 239 11 3	WT DR5 239 11	DR5	1a	WT DR5 239 11 3 88	9982.9	-0.680714	-1.62866	13.3365
WT DR5 239 11 3	WT DR5 239 11	DR5	1a	WT DR5 239 11 3 89	4276.78	6.14338	-0.884727	12.8248
WT DR5 239 11 3	WT DR5 239 11	DR5	1a	WT DR5 239 11 3 5	512.83	-16.7985	14.2179	-6.39962
WT DR5 239 11 3	WT DR5 239 11	DR5	1a	WT DR5 239 11 3 6	13.5263	-10.7026	19.0073	-1.70681
WT DR5 239 11 3	WT DR5 239 11	DR5	1a	WT DR5 239 11 3 7	64.9263	2.00924	22.0599	-2.50838
WT DR5 239 11 3	WT DR5 239 11	DR5	1a	WT DR5 239 11 3 90	1684.22	11.8941	-0.248315	13.3502
WT DR5 239 11 3	WT DR5 239 11	DR5	1a	WT DR5 239 11 3 84	987.51	17.9514	-11.7811	6.85663
WT DR5 239 11 3	WT DR5 239 11	DR5	1a	WT DR5 239 11 3 86	7806.75	-10.6062	-10.9788	11.5751
WT DR5 239 11 3	WT DR5 239 11	DR5	1a	WT DR5 239 11 3 2	0	-2.26916	21.5397	-9.55077
WT DR5 239 11 3	WT DR5 239 11	DR5	1a	WT DR5 239 11 3 3	196.18	-12.4342	19.3512	-5.29363
WT DR5 239 11 3	WT DR5 239 11	DR5	1a	WT DR5 239 11 3 4	51.4	-6.04557	22.5624	-3.27957
WT DR5 239 11 3	WT DR5 239 11	DR5	1a	WT DR5 239 11 3 74	8031.2	3.71273	4.98042	15.2441
WT DR5 239 11 3	WT DR5 239 11	DR5	1a	WT DR5 239 11 3 75	249.157	19.9558	-1.04165	10.124
WT DR5 239 11 3	WT DR5 239 11	DR5	1a	WT DR5 239 11 3 76	6100.48	8.39401	2.61382	12.7693
WT DR5 239 11 3	WT DR5 239 11	DR5	1a	WT DR5 239 11 3 77	368.329	-13.8857	-8.51949	10.0809
WT DR5 239 11 3	WT DR5 239 11	DR5	1a	WT DR5 239 11 3 78	711.304	16.9112	-6.43681	8.43374
WT DR5 239 11 3	WT DR5 239 11	DR5	1a	WT DR5 239 11 3 79	2142.24	0.19249	2.19123	14.2372
WT DR5 239 11 3	WT DR5 239 11	DR5	1a	WT DR5 239 11 3 80	471.066	-10.6537	-6.51966	12.5806
WT DR5 239 11 3	WT DR5 239 11	DR5	1a	WT DR5 239 11 3 81	10779.7	-5.64496	-3.53819	14.0414
WT DR5 239 11 3	WT DR5 239 11	DR5	1a	WT DR5 239 11 3 83	643.16	-13.1133	-13.8975	9.82157
WT DR5 239 11 3	WT DR5 239 11	DR5	1a	WT DR5 239 11 3 69	12503.8	-4.30348	2.27713	13.0121
WT DR5 239 11 3	WT DR5 239 11	DR5	1a	WT DR5 239 11 3 70	1320.64	-11.216	-4.07586	12.0265
WT DR5 239 11 3	WT DR5 239 11	DR5	1a	WT DR5 239 11 3 72	450.045	22.1198	-8.45159	5.51629
WT DR5 239 11 3	WT DR5 239 11	DR5	1a	WT DR5 239 11 3 73	3094.7	24.6461	-12.0346	3.39482
WT DR5 239 11 3	WT DR5 239 11	DR5	1a	WT DR5 239 11 3 43	191.82	26.6334	-3.51108	0.619865
WT DR5 239 11 3	WT DR5 239 11	DR5	1a	WT DR5 239 11 3 44	707.731	-13.0625	5.6933	9.68883
WT DR5 239 11 3	WT DR5 239 11	DR5	1a	WT DR5 239 11 3 45	25.7	-18.4382	-2.46345	7.60078
WT DR5 239 11 3	WT DR5 239 11	DR5	1a	WT DR5 239 11 3 46	2831.35	4.52191	11.47	12.2201
WT DR5 239 11 3	WT DR5 239 11	DR5	1a	WT DR5 239 11 3 91	930.62	-9.10111	-7.88724	12.2452
WT DR5 239 11 3	WT DR5 239 11	DR5	1a	WT DR5 239 11 3 92	6859.34	-5.73117	-5.22009	12.8093
WT DR5 239 11 3	WT DR5 239 11	DR5	1a	WT DR5 239 11 3 93	1413.92	13.5005	-7.72461	10.0152
WT DR5 239 11 3	WT DR5 239 11	DR5	1a	WT DR5 239 11 3 94	2687.07	14.2092	-10.746	8.41039
WT DR5 239 11 3	WT DR5 239 11	DR5	1a	WT DR5 239 11 3 95	1990.49	10.2831	-4.39228	12.7176
WT DR5 239 11 3	WT DR5 239 11	DR5	1a	WT DR5 239 11 3 39	0	-20.9748	-6.24528	4.18508
WT DR5 239 11 3	WT DR5 239 11	DR5	1a	WT DR5 239 11 3 40	1170.23	-1.61882	12.2819	11.5716
WT DR5 239 11 3	WT DR5 239 11	DR5	1a	WT DR5 239 11 3 41	345.334	-17.3147	3.69268	8.00419
WT DR5 239 11 3	WT DR5 239 11	DR5	1a	WT DR5 239 11 3 42	13.5263	-24.9708	-9.89775	2.19072
WT DR5 239 11 3	WT DR5 239 11	DR5	1a	WT DR5 239 11 3 57	342.032	23.9462	-5.19966	3.20679
WT DR5 239 11 3	WT DR5 239 11	DR5	1a	WT DR5 239 11 3 58	2027.46	26.7559	-6.43934	1.539
WT DR5 239 11 3	WT DR5 239 11	DR5	1a	WT DR5 239 11 3 59	1327.45	-5.80664	5.99618	12.6017
WT DR5 239 11 3	WT DR5 239 11	DR5	1a	WT DR5 239 11 3 60	1953.38	-10.5964	1.63076	11.0362
WT DR5 239 11 3	WT DR5 239 11	DR5	1a	WT DR5 239 11 3 61	52.8278	-15.7539	-4.00302	9.50019
WT DR5 239 11 3	WT DR5 239 11	DR5	1a	WT DR5 239 11 3 62	136.616	-16.3978	-6.02574	9.87073
WT DR5 239 11 3	WT DR5 239 11	DR5	1a	WT DR5 239 11 3 63	133.46	-19.4327	-11.4664	6.23953
WT DR5 239 11 3	WT DR5 239 11	DR5	1a	WT DR5 239 11 3 64	580.393	11.1421	4.35335	12.1169
WT DR5 239 11 3	WT DR5 239 11	DR5	1a	WT DR5 239 11 3 65	60.2672	15.9848	1.81259	10.2172
WT DR5 239 11 3	WT DR5 239 11	DR5	1a	WT DR5 239 11 3 66	325.05	21.8775	-4.42678	6.3293
WT DR5 239 11 3	WT DR5 239 11	DR5	1a	WT DR5 239 11 3 67	4220.88	-1.88529	5.73481	13.8133
WT DR5 239 11 3	WT DR5 239 11	DR5	1a	WT DR5 239 11 3 68	103.476	-15.7929	-9.60488	9.23391
WT DR5 239 11 3	WT DR5 239 11	DR5	1a	WT DR5 239 11 3 112	14809.6	-1.35895	-16.2958	11.3496
WT DR5 239 11 3	WT DR5 239 11	DR5	1a	WT DR5 239 11 3 113	29441.2	7.66754	-16.2193	10.2185
WT DR5 239 11 3	WT DR5 239 11	DR5	1a	WT DR5 239 11 3 114	40254.4	3.434	-17.9184	12.4499
WT DR5 239 11 3	WT DR5 239 11	DR5	1a	WT DR5 239 11 3 30	12.85	18.2344	8.19787	2.63625
WT DR5 239 11 3	WT DR5 239 11	DR5	1a	WT DR5 239 11 3 31	293.386	29.2307	-1.88207	-2.53602
WT DR5 239 11 3	WT DR5 239 11	DR5	1a	WT DR5 239 11 3 32	754.132	-3.11861	16.0813	9.96723
WT DR5 239 11 3	WT DR5 239 11	DR5	1a	WT DR5 239 11 3 33	52.8278	-24.4498	-7.77802	0.783431
WT DR5 239 11 3	WT DR5 239 11	DR5	1a	WT DR5 239 11 3 34	272.705	2.51953	16.2078	11.217
WT DR5 239 11 3	WT DR5 239 11	DR5	1a	WT DR5 239 11 3 35	0	24.5606	0.855255	-0.00954016
WT DR5 239 11 3	WT DR5 239 11	DR5	1a	WT DR5 239 11 3 36	208.77	-10.2597	9.95385	11.5917
WT DR5 239 11 3	WT DR5 239 11	DR5	1a	WT DR5 239 11 3 37	38.55	7.62266	14.2976	11.4499
WT DR5 239 11 3	WT DR5 239 11	DR5	1a	WT DR5 239 11 3 38	118.748	10.0997	13.3313	9.34508
WT DR5 239 11 3	WT DR5 239 11	DR5	1a	WT DR5 239 11 3 97	871.69	17.8149	-14.5974	6.6316
WT DR5 239 11 3	WT DR5 239 11	DR5	1a	WT DR5 239 11 3 98	7592.83	0.411215	-5.99186	12.8608
WT DR5 239 11 3	WT DR5 239 11	DR5	1a	WT DR5 239 11 3 99	3499.37	5.99236	-4.51098	12.8792
WT DR5 239 11 3	WT DR5 239 11	DR5	1a	WT DR5 239 11 3 100	4851.75	-4.59504	-7.52345	13.6941
WT DR5 239 11 3	WT DR5 239 11	DR5	1a	WT DR5 239 11 3 101	13897.3	-4.33168	-11.1274	11.8553
WT DR5 239 11 3	WT DR5 239 11	DR5	1a	WT DR5 239 11 3 102	34676.5	5.39615	-7.75019	12.903
WT DR5 239 11 3	WT DR5 239 11	DR5	1a	WT DR5 239 11 3 103	2130.35	12.5174	-14.2844	8.70834
WT DR5 239 11 3	WT DR5 239 11	DR5	1a	WT DR5 239 11 3 47	103.476	17.9962	6.76395	8.11783
WT DR5 239 11 3	WT DR5 239 11	DR5	1a	WT DR5 239 11 3 8	155.628	-24.3747	6.48834	-4.01889
WT DR5 239 11 3	WT DR5 239 11	DR5	1a	WT DR5 239 11 3 9	36.1406	-15.2531	14.8516	-0.113819
WT DR5 239 11 3	WT DR5 239 11	DR5	1a	WT DR5 239 11 3 10	0	-5.08546	21.1467	1.03794
WT DR5 239 11 3	WT DR5 239 11	DR5	1a	WT DR5 239 11 3 11	27.0526	-24.1759	4.07255	-4.42157
WT DR5 239 11 3	WT DR5 239 11	DR5	1a	WT DR5 239 11 3 96	5356.76	-9.84958	-13.5543	10.7381
WT DR5 239 11 3	WT DR5 239 11	DR5	1a	WT DR5 239 11 3 110	51775.9	2.64052	-15.035	10.8459
WT DR5 239 11 3	WT DR5 239 11	DR5	1a	WT DR5 239 11 3 111	1892.27	14.1309	-15.8808	8.93368
WT DR5 239 11 3	WT DR5 239 11	DR5	1a	WT DR5 239 11 3 27	284.446	-18.123	5.96451	7.5285
WT DR5 239 11 3	WT DR5 239 11	DR5	1a	WT DR5 239 11 3 28	175.091	-20.1092	2.40714	4.70449
WT DR5 239 11 3	WT DR5 239 11	DR5	1a	WT DR5 239 11 3 29	159.874	-21.7638	-1.11241	3.15634
WT DR5 239 11 3	WT DR5 239 11	DR5	1a	WT DR5 239 11 3 16	113.057	-8.83135	17.939	4.23511
WT DR5 239 11 3	WT DR5 239 11	DR5	1a	WT DR5 239 11 3 17	157.834	2.50594	20.364	5.89747
WT DR5 239 11 3	WT DR5 239 11	DR5	1a	WT DR5 239 11 3 104	8599.93	-0.489047	-8.80238	12.8038
WT DR5 239 11 3	WT DR5 239 11	DR5	1a	WT DR5 239 11 3 105	15347.8	-0.171866	-11.6114	12.3078
WT DR5 239 11 3	WT DR5 239 11	DR5	1a	WT DR5 239 11 3 106	30149.7	9.04431	-9.35552	12.2434
WT DR5 239 11 3	WT DR5 239 11	DR5	1a	WT DR5 239 11 3 107	6407.77	-5.7195	-16.7664	10.4452
WT DR5 239 11 3	WT DR5 239 11	DR5	1a	WT DR5 239 11 3 108	30672.1	3.08429	-10.8801	12.869
WT DR5 239 11 3	WT DR5 239 11	DR5	1a	WT DR5 239 11 3 109	26450.8	8.555	-12.2242	11.4872
WT DR5 239 11 3	WT DR5 239 11	DR5	1a	WT DR5 239 11 3 52	458.61	-19.6334	-8.75327	6.45669
WT DR5 239 11 3	WT DR5 239 11	DR5	1a	WT DR5 239 11 3 53	2940.44	1.20693	10.1151	12.5218
WT DR5 239 11 3	WT DR5 239 11	DR5	1a	WT DR5 239 11 3 54	467.785	7.62939	8.94996	11.1062
WT DR5 239 11 3	WT DR5 239 11	DR5	1a	WT DR5 239 11 3 55	363.701	11.5894	7.88638	11.3606
WT DR5 239 11 3	WT DR5 239 11	DR5	1a	WT DR5 239 11 3 56	38.55	18.8613	2.06796	7.50488
WT DR5 239 11 3	WT DR5 239 11	DR5	1a	WT DR5 239 11 3 15	38.55	-2.93471	20.4094	4.70818
WT DR5 239 11 3	WT DR5 239 11	DR5	1a	WT DR5 239 11 3 49	1385.09	29.9575	-7.7113	-0.680306
WT DR5 239 11 3	WT DR5 239 11	DR5	1a	WT DR5 239 11 3 18	164.837	-23.5803	1.18627	-1.00911
WT DR5 239 11 3	WT DR5 239 11	DR5	1a	WT DR5 239 11 3 19	78.5278	-25.3844	-3.24056	-2.37521
WT DR5 239 11 3	WT DR5 239 11	DR5	1a	WT DR5 239 11 3 48	256.898	21.9593	0.788216	4.61205
WT DR5 239 11 3	WT DR5 239 11	DR5	1a	WT DR5 239 11 3 25	125.161	-8.41462	15.0297	8.2762
WT DR5 239 11 3	WT DR5 239 11	DR5	1a	WT DR5 239 11 3 50	1439.57	-5.21752	8.3052	13.1309
WT DR5 239 11 3	WT DR5 239 11	DR5	1a	WT DR5 239 11 3 51	557.13	-15.4506	0.379225	9.18781
WT DR5 239 11 3	WT DR5 239 11	DR5	1a	WT DR5 239 11 3 24	50.4184	-23.5897	-3.56086	0.31632
WT DR5 239 11 3	WT DR5 239 11	DR5	1a	WT DR5 239 11 3 20	38.55	7.49247	18.3785	6.72467
WT DR5 239 11 3	WT DR5 239 11	DR5	1a	WT DR5 239 11 3 26	164.495	-15.3305	10.3577	8.1328
WT DR5 239 11 3	WT DR5 239 11	DR5	1a	WT DR5 239 11 3 13	68.3562	-10.7924	17.2039	4.1874
WT DR5 239 11 3	WT DR5 239 11	DR5	1a	WT DR5 239 11 3 14	51.4	-15.4655	13.616	3.61308
WT DR5 239 11 3	WT DR5 239 11	DR5	1a	WT DR5 239 11 3 21	1579.72	0.722906	18.9436	7.20158
WT DR5 239 11 3	WT DR5 239 11	DR5	1a	WT DR5 239 11 3 22	509.646	-18.896	8.33533	4.43132
WT DR5 239 11 3	WT DR5 239 11	DR5	1a	WT DR5 239 11 3 23	122.033	-12.345	14.6503	7.36167
WT DR5 239 11 3	WT DR5 239 11	DR5	1a	WT DR5 239 11 3 12	143.266	-20.0076	8.25677	-0.949616
WT DR5 239 11 4	WT DR5 239 11	DR5	1b	WT DR5 239 11 4 105	214.982	-20.977	-17.3691	15.5744
WT DR5 239 11 4	WT DR5 239 11	DR5	1b	WT DR5 239 11 4 104	992.671	2.82494	8.6185	21.3041
WT DR5 239 11 4	WT DR5 239 11	DR5	1b	WT DR5 239 11 4 91	334.012	-19.0984	0.727679	17.3035
WT DR5 239 11 4	WT DR5 239 11	DR5	1b	WT DR5 239 11 4 93	457.171	4.27477	14.2265	17.6541
WT DR5 239 11 4	WT DR5 239 11	DR5	1b	WT DR5 239 11 4 99	214.087	23.3517	-10.4188	6.10793
WT DR5 239 11 4	WT DR5 239 11	DR5	1b	WT DR5 239 11 4 100	667.057	-19.5672	-9.01397	17.9294
WT DR5 239 11 4	WT DR5 239 11	DR5	1b	WT DR5 239 11 4 92	147.752	23.7921	-7.77967	5.88508
WT DR5 239 11 4	WT DR5 239 11	DR5	1b	WT DR5 239 11 4 102	1141.53	-11.8962	3.35889	20.243
WT DR5 239 11 4	WT DR5 239 11	DR5	1b	WT DR5 239 11 4 103	214.564	16.0692	5.26353	15.6544
WT DR5 239 11 4	WT DR5 239 11	DR5	1b	WT DR5 239 11 4 90	958.973	-9.43845	9.5725	19.7253
WT DR5 239 11 4	WT DR5 239 11	DR5	1b	WT DR5 239 11 4 23	109.202	-26.6045	5.45869	-0.69199
WT DR5 239 11 4	WT DR5 239 11	DR5	1b	WT DR5 239 11 4 24	0	-24.3379	11.1412	2.49755
WT DR5 239 11 4	WT DR5 239 11	DR5	1b	WT DR5 239 11 4 25	0	21.3203	10.0203	-10.1797
WT DR5 239 11 4	WT DR5 239 11	DR5	1b	WT DR5 239 11 4 94	1850.96	23.1575	-1.50443	8.38722
WT DR5 239 11 4	WT DR5 239 11	DR5	1b	WT DR5 239 11 4 95	787.213	8.79278	12.7636	17.2381
WT DR5 239 11 4	WT DR5 239 11	DR5	1b	WT DR5 239 11 4 96	0	19.3834	5.39937	12.5297
WT DR5 239 11 4	WT DR5 239 11	DR5	1b	WT DR5 239 11 4 97	182.68	-21.4105	-15.3273	14.0585
WT DR5 239 11 4	WT DR5 239 11	DR5	1b	WT DR5 239 11 4 98	895.86	-4.49083	9.32585	19.6132
WT DR5 239 11 4	WT DR5 239 11	DR5	1b	WT DR5 239 11 4 17	0	14.6179	16.9378	-8.88999
WT DR5 239 11 4	WT DR5 239 11	DR5	1b	WT DR5 239 11 4 101	229.204	-18.8239	-4.49804	19.4966
WT DR5 239 11 4	WT DR5 239 11	DR5	1b	WT DR5 239 11 4 19	41.3036	-17.3344	17.0589	-2.05403
WT DR5 239 11 4	WT DR5 239 11	DR5	1b	WT DR5 239 11 4 21	126.091	-13.9397	20.7475	0.443152
WT DR5 239 11 4	WT DR5 239 11	DR5	1b	WT DR5 239 11 4 22	48.1875	9.11585	23.5231	-2.06327
WT DR5 239 11 4	WT DR5 239 11	DR5	1b	WT DR5 239 11 4 3	0	-4.24229	22.8227	-8.50593
WT DR5 239 11 4	WT DR5 239 11	DR5	1b	WT DR5 239 11 4 5	38.55	1.07967	23.4689	-9.28828
WT DR5 239 11 4	WT DR5 239 11	DR5	1b	WT DR5 239 11 4 6	46.6658	-12.1611	19.5102	-6.4584
WT DR5 239 11 4	WT DR5 239 11	DR5	1b	WT DR5 239 11 4 9	13.5263	-4.2778	23.1825	-5.68027
WT DR5 239 11 4	WT DR5 239 11	DR5	1b	WT DR5 239 11 4 10	14.2778	-18.8313	14.0068	-6.48694
WT DR5 239 11 4	WT DR5 239 11	DR5	1b	WT DR5 239 11 4 12	36.1406	8.95791	21.2762	-8.36569
WT DR5 239 11 4	WT DR5 239 11	DR5	1b	WT DR5 239 11 4 13	12.85	19.1146	11.6109	-11.6661
WT DR5 239 11 4	WT DR5 239 11	DR5	1b	WT DR5 239 11 4 14	0	-1.1803	24.4213	-2.92067
WT DR5 239 11 4	WT DR5 239 11	DR5	1b	WT DR5 239 11 4 15	0	-23.2565	9.99131	-4.59825
WT DR5 239 11 4	WT DR5 239 11	DR5	1b	WT DR5 239 11 4 18	78.5278	-10.5778	23.638	-1.0946
WT DR5 239 11 4	WT DR5 239 11	DR5	1b	WT DR5 239 11 4 87	0	22.3247	2.31237	8.2498
WT DR5 239 11 4	WT DR5 239 11	DR5	1b	WT DR5 239 11 4 88	167.726	13.2996	10.9515	13.6853
WT DR5 239 11 4	WT DR5 239 11	DR5	1b	WT DR5 239 11 4 89	107.76	-24.0611	-14.7516	12.495
WT DR5 239 11 4	WT DR5 239 11	DR5	1b	WT DR5 239 11 4 143	15223.6	8.27417	-14.6879	17.5957
WT DR5 239 11 4	WT DR5 239 11	DR5	1b	WT DR5 239 11 4 144	810.813	3.40252	-15.8107	17.033
WT DR5 239 11 4	WT DR5 239 11	DR5	1b	WT DR5 239 11 4 145	1068.47	-0.125065	-15.0536	18.1479
WT DR5 239 11 4	WT DR5 239 11	DR5	1b	WT DR5 239 11 4 146	3976.71	7.42521	-3.24029	20.9396
WT DR5 239 11 4	WT DR5 239 11	DR5	1b	WT DR5 239 11 4 106	523.45	-17.503	-13.5269	17.5112
WT DR5 239 11 4	WT DR5 239 11	DR5	1b	WT DR5 239 11 4 107	350.388	19.9462	2.60574	14.3265
WT DR5 239 11 4	WT DR5 239 11	DR5	1b	WT DR5 239 11 4 108	550.386	-15.1715	0.0990337	21.5536
WT DR5 239 11 4	WT DR5 239 11	DR5	1b	WT DR5 239 11 4 110	1300.89	20.5398	-8.08423	10.6687
WT DR5 239 11 4	WT DR5 239 11	DR5	1b	WT DR5 239 11 4 111	420.707	11.4459	7.2681	18.7077
WT DR5 239 11 4	WT DR5 239 11	DR5	1b	WT DR5 239 11 4 139	8046.93	12.9369	-13.5272	16.3542
WT DR5 239 11 4	WT DR5 239 11	DR5	1b	WT DR5 239 11 4 140	5622.26	16.3882	-6.75373	16.8933
WT DR5 239 11 4	WT DR5 239 11	DR5	1b	WT DR5 239 11 4 141	915.476	11.3177	-1.19953	20.2171
WT DR5 239 11 4	WT DR5 239 11	DR5	1b	WT DR5 239 11 4 142	5721.86	-2.78245	-8.42076	21.99
WT DR5 239 11 4	WT DR5 239 11	DR5	1b	WT DR5 239 11 4 75	371.566	-11.654	13.3503	16.225
WT DR5 239 11 4	WT DR5 239 11	DR5	1b	WT DR5 239 11 4 76	1580.7	-4.71218	15.3048	17.2262
WT DR5 239 11 4	WT DR5 239 11	DR5	1b	WT DR5 239 11 4 77	169.625	-17.9888	7.13279	15.9076
WT DR5 239 11 4	WT DR5 239 11	DR5	1b	WT DR5 239 11 4 78	62.6437	24.8048	-2.99425	2.62091
WT DR5 239 11 4	WT DR5 239 11	DR5	1b	WT DR5 239 11 4 79	0	21.0517	7.69365	7.61609
WT DR5 239 11 4	WT DR5 239 11	DR5	1b	WT DR5 239 11 4 80	235.348	-24.9223	-7.82642	12.3604
WT DR5 239 11 4	WT DR5 239 11	DR5	1b	WT DR5 239 11 4 81	209.374	-23.6251	-3.07801	14.4889
WT DR5 239 11 4	WT DR5 239 11	DR5	1b	WT DR5 239 11 4 82	242.64	25.4122	-8.68715	2.75354
WT DR5 239 11 4	WT DR5 239 11	DR5	1b	WT DR5 239 11 4 83	0	18.4889	9.13999	9.97341
WT DR5 239 11 4	WT DR5 239 11	DR5	1b	WT DR5 239 11 4 84	138.941	26.1038	-10.9403	1.65913
WT DR5 239 11 4	WT DR5 239 11	DR5	1b	WT DR5 239 11 4 85	3104.28	-2.03413	13.7392	17.7363
WT DR5 239 11 4	WT DR5 239 11	DR5	1b	WT DR5 239 11 4 86	129.928	-15.9725	6.2676	18.1085
WT DR5 239 11 4	WT DR5 239 11	DR5	1b	WT DR5 239 11 4 128	12570.2	16.4539	-11.9457	13.0739
WT DR5 239 11 4	WT DR5 239 11	DR5	1b	WT DR5 239 11 4 129	474.909	-14.4281	-20.5253	16.9721
WT DR5 239 11 4	WT DR5 239 11	DR5	1b	WT DR5 239 11 4 130	4168.82	-7.09057	-4.58253	21.405
WT DR5 239 11 4	WT DR5 239 11	DR5	1b	WT DR5 239 11 4 131	788.034	18.1754	-16.421	11.5483
WT DR5 239 11 4	WT DR5 239 11	DR5	1b	WT DR5 239 11 4 132	1152.59	8.82912	1.93123	20.8024
WT DR5 239 11 4	WT DR5 239 11	DR5	1b	WT DR5 239 11 4 133	1090.93	-6.4666	-13.8816	18.2763
WT DR5 239 11 4	WT DR5 239 11	DR5	1b	WT DR5 239 11 4 134	3421.34	-3.59998	-3.09406	21.7653
WT DR5 239 11 4	WT DR5 239 11	DR5	1b	WT DR5 239 11 4 135	6577.3	-9.06769	-9.27127	20.6601
WT DR5 239 11 4	WT DR5 239 11	DR5	1b	WT DR5 239 11 4 136	458.622	14.069	-18.5057	13.5703
WT DR5 239 11 4	WT DR5 239 11	DR5	1b	WT DR5 239 11 4 137	4321.69	3.02979	-1.98952	21.2452
WT DR5 239 11 4	WT DR5 239 11	DR5	1b	WT DR5 239 11 4 138	11280	13.7413	-16.6045	12.7869
WT DR5 239 11 4	WT DR5 239 11	DR5	1b	WT DR5 239 11 4 57	142.524	-27.9102	-5.22678	7.44875
WT DR5 239 11 4	WT DR5 239 11	DR5	1b	WT DR5 239 11 4 58	130.604	-26.8791	0.0802212	9.25383
WT DR5 239 11 4	WT DR5 239 11	DR5	1b	WT DR5 239 11 4 59	0	22.4901	7.65158	2.52111
WT DR5 239 11 4	WT DR5 239 11	DR5	1b	WT DR5 239 11 4 60	13.5263	20.0613	13.5706	6.2963
WT DR5 239 11 4	WT DR5 239 11	DR5	1b	WT DR5 239 11 4 61	3661.34	-3.20076	22.0001	14.0454
WT DR5 239 11 4	WT DR5 239 11	DR5	1b	WT DR5 239 11 4 62	929.536	-8.66393	18.3088	12.6309
WT DR5 239 11 4	WT DR5 239 11	DR5	1b	WT DR5 239 11 4 63	38.55	-20.4983	8.9227	11.7743
WT DR5 239 11 4	WT DR5 239 11	DR5	1b	WT DR5 239 11 4 64	0	26.9022	3.50729	0.495342
WT DR5 239 11 4	WT DR5 239 11	DR5	1b	WT DR5 239 11 4 147	962.511	-5.1946	-18.7426	17.9088
WT DR5 239 11 4	WT DR5 239 11	DR5	1b	WT DR5 239 11 4 148	11871.1	8.24873	-18.9328	16.5665
WT DR5 239 11 4	WT DR5 239 11	DR5	1b	WT DR5 239 11 4 149	4453.39	11.4991	-9.55419	18.1565
WT DR5 239 11 4	WT DR5 239 11	DR5	1b	WT DR5 239 11 4 151	532.588	3.42495	-19.5095	17.4697
WT DR5 239 11 4	WT DR5 239 11	DR5	1b	WT DR5 239 11 4 26	0	17.8762	14.8004	-6.26726
WT DR5 239 11 4	WT DR5 239 11	DR5	1b	WT DR5 239 11 4 112	413.075	14.1455	8.06644	18.3855
WT DR5 239 11 4	WT DR5 239 11	DR5	1b	WT DR5 239 11 4 113	686.913	-2.55558	6.62947	20.4617
WT DR5 239 11 4	WT DR5 239 11	DR5	1b	WT DR5 239 11 4 114	747.413	-17.1153	-15.1077	17.3479
WT DR5 239 11 4	WT DR5 239 11	DR5	1b	WT DR5 239 11 4 115	553.298	19.9459	-6.00151	11.5454
WT DR5 239 11 4	WT DR5 239 11	DR5	1b	WT DR5 239 11 4 116	775.434	-15.1213	-9.95364	19.4702
WT DR5 239 11 4	WT DR5 239 11	DR5	1b	WT DR5 239 11 4 117	1730.08	-6.70682	1.41531	21.889
WT DR5 239 11 4	WT DR5 239 11	DR5	1b	WT DR5 239 11 4 118	491.987	-12.6279	-6.17215	20.346
WT DR5 239 11 4	WT DR5 239 11	DR5	1b	WT DR5 239 11 4 119	803.38	19.7515	-12.3867	10.9971
WT DR5 239 11 4	WT DR5 239 11	DR5	1b	WT DR5 239 11 4 120	294.277	7.34546	6.76475	21.2732
WT DR5 239 11 4	WT DR5 239 11	DR5	1b	WT DR5 239 11 4 121	919.929	-12.0736	-13.4624	16.7412
WT DR5 239 11 4	WT DR5 239 11	DR5	1b	WT DR5 239 11 4 122	783.655	16.8352	-1.44861	15.829
WT DR5 239 11 4	WT DR5 239 11	DR5	1b	WT DR5 239 11 4 123	757.084	16.8081	-1.2942	15.8948
WT DR5 239 11 4	WT DR5 239 11	DR5	1b	WT DR5 239 11 4 124	765.789	2.37919	3.72061	21.194
WT DR5 239 11 4	WT DR5 239 11	DR5	1b	WT DR5 239 11 4 125	1042.54	12.3851	1.82904	19.9979
WT DR5 239 11 4	WT DR5 239 11	DR5	1b	WT DR5 239 11 4 126	854.415	-11.4016	-17.8221	16.7069
WT DR5 239 11 4	WT DR5 239 11	DR5	1b	WT DR5 239 11 4 127	899.818	-1.27441	1.67308	21.8583
WT DR5 239 11 4	WT DR5 239 11	DR5	1b	WT DR5 239 11 4 44	269.178	4.23492	24.3742	8.41801
WT DR5 239 11 4	WT DR5 239 11	DR5	1b	WT DR5 239 11 4 45	92.8055	-29.8781	-6.25165	4.57274
WT DR5 239 11 4	WT DR5 239 11	DR5	1b	WT DR5 239 11 4 46	87.5406	-12.7953	18.8249	10.2524
WT DR5 239 11 4	WT DR5 239 11	DR5	1b	WT DR5 239 11 4 47	0	18.6634	15.716	1.04901
WT DR5 239 11 4	WT DR5 239 11	DR5	1b	WT DR5 239 11 4 48	3890.48	-2.73978	23.901	9.19736
WT DR5 239 11 4	WT DR5 239 11	DR5	1b	WT DR5 239 11 4 49	25.7	7.67595	22.8664	7.57043
WT DR5 239 11 4	WT DR5 239 11	DR5	1b	WT DR5 239 11 4 50	244.686	-24.4027	5.4457	9.54213
WT DR5 239 11 4	WT DR5 239 11	DR5	1b	WT DR5 239 11 4 52	137.208	-16.4928	14.3279	11.7211
WT DR5 239 11 4	WT DR5 239 11	DR5	1b	WT DR5 239 11 4 53	12.85	27.9676	-4.81023	-5.42742
WT DR5 239 11 4	WT DR5 239 11	DR5	1b	WT DR5 239 11 4 54	36.1406	15.2603	16.5434	5.76764
WT DR5 239 11 4	WT DR5 239 11	DR5	1b	WT DR5 239 11 4 55	42.0684	11.1961	19.2809	7.771
WT DR5 239 11 4	WT DR5 239 11	DR5	1b	WT DR5 239 11 4 56	74.6906	-30.9661	-11.1509	5.87851
WT DR5 239 11 4	WT DR5 239 11	DR5	1b	WT DR5 239 11 4 71	119.755	9.41992	19.1622	15.141
WT DR5 239 11 4	WT DR5 239 11	DR5	1b	WT DR5 239 11 4 72	135.456	-22.6371	3.01882	14.2045
WT DR5 239 11 4	WT DR5 239 11	DR5	1b	WT DR5 239 11 4 73	48.1875	23.5262	4.31994	4.5365
WT DR5 239 11 4	WT DR5 239 11	DR5	1b	WT DR5 239 11 4 74	330.535	2.96306	17.9279	14.579
WT DR5 239 11 4	WT DR5 239 11	DR5	1b	WT DR5 239 11 4 31	476.213	26.3339	-1.84606	-12.2527
WT DR5 239 11 4	WT DR5 239 11	DR5	1b	WT DR5 239 11 4 32	38.55	-20.5541	15.2748	6.21282
WT DR5 239 11 4	WT DR5 239 11	DR5	1b	WT DR5 239 11 4 33	38.55	-16.8427	18.4231	7.16131
WT DR5 239 11 4	WT DR5 239 11	DR5	1b	WT DR5 239 11 4 65	355.854	4.51018	20.2291	12.7657
WT DR5 239 11 4	WT DR5 239 11	DR5	1b	WT DR5 239 11 4 66	2171.89	-0.471941	19.4161	14.8167
WT DR5 239 11 4	WT DR5 239 11	DR5	1b	WT DR5 239 11 4 67	124.931	-29.2015	-12.1052	10.8982
WT DR5 239 11 4	WT DR5 239 11	DR5	1b	WT DR5 239 11 4 68	128.699	26.9636	-6.48482	-1.63193
WT DR5 239 11 4	WT DR5 239 11	DR5	1b	WT DR5 239 11 4 69	313.772	26.6691	-4.57779	0.438278
WT DR5 239 11 4	WT DR5 239 11	DR5	1b	WT DR5 239 11 4 70	0	14.2265	14.5386	10.0439
WT DR5 239 11 4	WT DR5 239 11	DR5	1b	WT DR5 239 11 4 42	20.2895	-21.7464	10.3464	6.60455
WT DR5 239 11 4	WT DR5 239 11	DR5	1b	WT DR5 239 11 4 43	170.347	29.1654	-2.69378	-6.90425
WT DR5 239 11 4	WT DR5 239 11	DR5	1b	WT DR5 239 11 4 28	0	3.26423	25.7199	1.3506
WT DR5 239 11 4	WT DR5 239 11	DR5	1b	WT DR5 239 11 4 29	144.206	-2.07956	25.5238	3.12274
WT DR5 239 11 4	WT DR5 239 11	DR5	1b	WT DR5 239 11 4 30	52.0763	-11.4472	21.9871	5.14708
WT DR5 239 11 4	WT DR5 239 11	DR5	1b	WT DR5 239 11 4 154	791.018	0.229005	-11.2515	20.1317
WT DR5 239 11 4	WT DR5 239 11	DR5	1b	WT DR5 239 11 4 155	7033.82	9.40877	-7.56809	21.2771
WT DR5 239 11 4	WT DR5 239 11	DR5	1b	WT DR5 239 11 4 34	0	26.0916	4.71198	-7.53952
WT DR5 239 11 4	WT DR5 239 11	DR5	1b	WT DR5 239 11 4 35	0	-0.120539	26.0812	5.82079
WT DR5 239 11 4	WT DR5 239 11	DR5	1b	WT DR5 239 11 4 36	65.6026	-28.6236	-0.986054	2.03815
WT DR5 239 11 4	WT DR5 239 11	DR5	1b	WT DR5 239 11 4 37	540.997	-25.8164	8.29967	4.96233
WT DR5 239 11 4	WT DR5 239 11	DR5	1b	WT DR5 239 11 4 39	0	22.1367	9.59745	-4.52352
WT DR5 239 11 4	WT DR5 239 11	DR5	1b	WT DR5 239 11 4 41	61.6199	15.4044	17.8136	0.213974
WT DR5 239 11 4	WT DR5 239 11	DR5	1b	WT DR5 239 11 4 152	7226.76	5.21722	-12.0655	18.6541
WT DR5 239 11 4	WT DR5 239 11	DR5	1b	WT DR5 239 11 4 27	0	10.8288	21.6665	-3.24308
WT DR5 239 11 4	WT DR5 239 11	DR5	1b	WT DR5 239 11 4 156	5452.17	2.66973	-8.70512	23.6777
WT DR5 239 11 4	WT DR5 239 11	DR5	1b	WT DR5 239 11 4 157	5249.74	4.73086	-9.56544	20.006
WT DR5 239 11 4	WT DR5 239 11	DR5	1b	WT DR5 239 11 4 153	1492.23	-1.50367	-20.1109	18.3878
WT DR5 239 11 5	WT DR5 239 11	DR5	2a	WT DR5 239 11 5 73	131.205	28.0195	-5.68892	-10.7475
WT DR5 239 11 5	WT DR5 239 11	DR5	2a	WT DR5 239 11 5 77	101.194	-6.53451	23.2535	-2.031
WT DR5 239 11 5	WT DR5 239 11	DR5	2a	WT DR5 239 11 5 74	0	-31.2961	-10.5852	-14.1075
WT DR5 239 11 5	WT DR5 239 11	DR5	2a	WT DR5 239 11 5 75	194.178	26.7932	-14.3748	-12.9757
WT DR5 239 11 5	WT DR5 239 11	DR5	2a	WT DR5 239 11 5 191	480.709	2.29283	-10.9828	13.0008
WT DR5 239 11 5	WT DR5 239 11	DR5	2a	WT DR5 239 11 5 192	631.616	5.55202	-10.0787	13.4832
WT DR5 239 11 5	WT DR5 239 11	DR5	2a	WT DR5 239 11 5 194	368.343	4.08706	-3.9983	17.0921
WT DR5 239 11 5	WT DR5 239 11	DR5	2a	WT DR5 239 11 5 195	355.991	-2.43336	-4.99111	14.8588
WT DR5 239 11 5	WT DR5 239 11	DR5	2a	WT DR5 239 11 5 71	169.906	24.8984	6.69868	-7.62069
WT DR5 239 11 5	WT DR5 239 11	DR5	2a	WT DR5 239 11 5 72	63.1932	27.3762	1.40476	-8.55788
WT DR5 239 11 5	WT DR5 239 11	DR5	2a	WT DR5 239 11 5 184	113.241	-5.73304	3.47889	15.3302
WT DR5 239 11 5	WT DR5 239 11	DR5	2a	WT DR5 239 11 5 185	211.236	3.33139	-15.6743	11.0766
WT DR5 239 11 5	WT DR5 239 11	DR5	2a	WT DR5 239 11 5 186	269.291	-10.0176	-12.4252	13.6481
WT DR5 239 11 5	WT DR5 239 11	DR5	2a	WT DR5 239 11 5 76	14.2778	-29.7468	0.789858	-11.0764
WT DR5 239 11 5	WT DR5 239 11	DR5	2a	WT DR5 239 11 5 188	696.372	2.67301	-2.52544	17.5306
WT DR5 239 11 5	WT DR5 239 11	DR5	2a	WT DR5 239 11 5 189	102.8	-6.53841	-6.43269	13.0055
WT DR5 239 11 5	WT DR5 239 11	DR5	2a	WT DR5 239 11 5 190	582.829	-3.32506	-11.9187	13.5774
WT DR5 239 11 5	WT DR5 239 11	DR5	2a	WT DR5 239 11 5 78	64.25	22.0748	10.5851	-4.27031
WT DR5 239 11 5	WT DR5 239 11	DR5	2a	WT DR5 239 11 5 79	38.3715	12.9342	19.6567	-0.188712
WT DR5 239 11 5	WT DR5 239 11	DR5	2a	WT DR5 239 11 5 80	1363.44	-30.0039	-4.54678	-11.0428
WT DR5 239 11 5	WT DR5 239 11	DR5	2a	WT DR5 239 11 5 81	50.4184	-28.4987	-15.8426	-14.5002
WT DR5 239 11 5	WT DR5 239 11	DR5	2a	WT DR5 239 11 5 70	38.55	10.0605	23.9428	-1.58118
WT DR5 239 11 5	WT DR5 239 11	DR5	2a	WT DR5 239 11 5 111	323.074	-22.1545	-15.5745	-6.5511
WT DR5 239 11 5	WT DR5 239 11	DR5	2a	WT DR5 239 11 5 112	38.55	-20.1905	11.832	2.17905
WT DR5 239 11 5	WT DR5 239 11	DR5	2a	WT DR5 239 11 5 113	688.355	13.9066	-22.4186	-6.50709
WT DR5 239 11 5	WT DR5 239 11	DR5	2a	WT DR5 239 11 5 114	171.718	15.4243	12.8951	5.25545
WT DR5 239 11 5	WT DR5 239 11	DR5	2a	WT DR5 239 11 5 187	129.52	-1.54504	0.240953	19.0306
WT DR5 239 11 5	WT DR5 239 11	DR5	2a	WT DR5 239 11 5 116	131.356	19.3712	-16.5557	-3.18197
WT DR5 239 11 5	WT DR5 239 11	DR5	2a	WT DR5 239 11 5 117	257.928	22.1319	3.38963	3.25248
WT DR5 239 11 5	WT DR5 239 11	DR5	2a	WT DR5 239 11 5 119	27.8041	-3.48933	17.5468	6.71666
WT DR5 239 11 5	WT DR5 239 11	DR5	2a	WT DR5 239 11 5 51	25.7	30.2755	-1.56813	-15.0066
WT DR5 239 11 5	WT DR5 239 11	DR5	2a	WT DR5 239 11 5 52	41.3036	3.12003	27.4187	-8.18903
WT DR5 239 11 5	WT DR5 239 11	DR5	2a	WT DR5 239 11 5 53	0	-31.3357	1.93743	-17.716
WT DR5 239 11 5	WT DR5 239 11	DR5	2a	WT DR5 239 11 5 54	38.3715	-14.9418	24.2391	-8.49929
WT DR5 239 11 5	WT DR5 239 11	DR5	2a	WT DR5 239 11 5 55	0	26.1821	7.77932	-12.3807
WT DR5 239 11 5	WT DR5 239 11	DR5	2a	WT DR5 239 11 5 56	0	-19.0133	21.1848	-7.98081
WT DR5 239 11 5	WT DR5 239 11	DR5	2a	WT DR5 239 11 5 57	38.55	-4.78758	26.3679	-6.69914
WT DR5 239 11 5	WT DR5 239 11	DR5	2a	WT DR5 239 11 5 58	48.1875	21.5768	14.5882	-8.79584
WT DR5 239 11 5	WT DR5 239 11	DR5	2a	WT DR5 239 11 5 59	170.008	28.5609	-13.0786	-15.8509
WT DR5 239 11 5	WT DR5 239 11	DR5	2a	WT DR5 239 11 5 115	2694.22	22.1527	0.173624	1.66804
WT DR5 239 11 5	WT DR5 239 11	DR5	2a	WT DR5 239 11 5 61	113.612	29.6163	-7.99219	-13.6132
WT DR5 239 11 5	WT DR5 239 11	DR5	2a	WT DR5 239 11 5 62	24.0937	-23.9735	16.5074	-8.60155
WT DR5 239 11 5	WT DR5 239 11	DR5	2a	WT DR5 239 11 5 63	128.5	-12.1275	24.0668	-6.71816
WT DR5 239 11 5	WT DR5 239 11	DR5	2a	WT DR5 239 11 5 64	0	29.0612	1.59293	-10.0603
WT DR5 239 11 5	WT DR5 239 11	DR5	2a	WT DR5 239 11 5 65	1862.86	-31.864	-4.40393	-15.0764
WT DR5 239 11 5	WT DR5 239 11	DR5	2a	WT DR5 239 11 5 66	0	-29.0773	7.09902	-12.5051
WT DR5 239 11 5	WT DR5 239 11	DR5	2a	WT DR5 239 11 5 67	13.5263	16.763	18.1634	-4.45196
WT DR5 239 11 5	WT DR5 239 11	DR5	2a	WT DR5 239 11 5 68	13.5263	-28.0716	9.76844	-9.2424
WT DR5 239 11 5	WT DR5 239 11	DR5	2a	WT DR5 239 11 5 69	117.792	1.31178	24.9304	-2.69079
WT DR5 239 11 5	WT DR5 239 11	DR5	2a	WT DR5 239 11 5 153	5881.19	0.0392695	-20.0891	2.58569
WT DR5 239 11 5	WT DR5 239 11	DR5	2a	WT DR5 239 11 5 154	177.937	3.94901	10.8186	11.8971
WT DR5 239 11 5	WT DR5 239 11	DR5	2a	WT DR5 239 11 5 155	647.429	16.4693	-7.90244	6.77715
WT DR5 239 11 5	WT DR5 239 11	DR5	2a	WT DR5 239 11 5 60	252.806	-33.803	-12.4941	-18.8867
WT DR5 239 11 5	WT DR5 239 11	DR5	2a	WT DR5 239 11 5 157	518.79	-2.96314	10.6645	13.2158
WT DR5 239 11 5	WT DR5 239 11	DR5	2a	WT DR5 239 11 5 158	357.841	12.2328	4.02266	12.0537
WT DR5 239 11 5	WT DR5 239 11	DR5	2a	WT DR5 239 11 5 159	166.476	-18.6003	0.15453	8.3251
WT DR5 239 11 5	WT DR5 239 11	DR5	2a	WT DR5 239 11 5 160	52.8278	11.1759	-16.8601	4.7913
WT DR5 239 11 5	WT DR5 239 11	DR5	2a	WT DR5 239 11 5 120	27.5357	6.67669	16.832	7.11067
WT DR5 239 11 5	WT DR5 239 11	DR5	2a	WT DR5 239 11 5 121	1625.52	22.594	-8.57273	-1.1148
WT DR5 239 11 5	WT DR5 239 11	DR5	2a	WT DR5 239 11 5 122	2522.03	-25.829	-2.30608	-0.304792
WT DR5 239 11 5	WT DR5 239 11	DR5	2a	WT DR5 239 11 5 123	4251.19	-23.297	2.9241	1.49251
WT DR5 239 11 5	WT DR5 239 11	DR5	2a	WT DR5 239 11 5 82	13.5263	-17.342	18.0777	-3.16411
WT DR5 239 11 5	WT DR5 239 11	DR5	2a	WT DR5 239 11 5 83	91.3778	25.4015	-14.9078	-9.71423
WT DR5 239 11 5	WT DR5 239 11	DR5	2a	WT DR5 239 11 5 84	13.5263	-24.2451	12.5224	-3.54195
WT DR5 239 11 5	WT DR5 239 11	DR5	2a	WT DR5 239 11 5 85	448.075	19.189	13.0179	-1.95568
WT DR5 239 11 5	WT DR5 239 11	DR5	2a	WT DR5 239 11 5 156	316.152	-11.2792	7.94043	13.0663
WT DR5 239 11 5	WT DR5 239 11	DR5	2a	WT DR5 239 11 5 47	36.1406	21.3533	16.3758	-13.4255
WT DR5 239 11 5	WT DR5 239 11	DR5	2a	WT DR5 239 11 5 48	115.65	-27.875	12.7569	-16.9826
WT DR5 239 11 5	WT DR5 239 11	DR5	2a	WT DR5 239 11 5 49	0	17.6782	19.8421	-9.62178
WT DR5 239 11 5	WT DR5 239 11	DR5	2a	WT DR5 239 11 5 50	52.8278	-32.5889	-8.40985	-22.1938
WT DR5 239 11 5	WT DR5 239 11	DR5	2a	WT DR5 239 11 5 91	1895.16	24.1694	2.45325	-2.67067
WT DR5 239 11 5	WT DR5 239 11	DR5	2a	WT DR5 239 11 5 92	284.626	25.1343	-8.18748	-5.95507
WT DR5 239 11 5	WT DR5 239 11	DR5	2a	WT DR5 239 11 5 93	26.3763	-28.2833	-14.1941	-10.5173
WT DR5 239 11 5	WT DR5 239 11	DR5	2a	WT DR5 239 11 5 94	51.4	-26.4559	4.95825	-4.3889
WT DR5 239 11 5	WT DR5 239 11	DR5	2a	WT DR5 239 11 5 95	38.55	-2.26184	21.0875	2.15085
WT DR5 239 11 5	WT DR5 239 11	DR5	2a	WT DR5 239 11 5 96	80.1219	21.7208	-18.5127	-7.61901
WT DR5 239 11 5	WT DR5 239 11	DR5	2a	WT DR5 239 11 5 97	13.5263	21.597	7.76251	-0.583835
WT DR5 239 11 5	WT DR5 239 11	DR5	2a	WT DR5 239 11 5 98	210.573	25.8685	-10.6448	-6.10708
WT DR5 239 11 5	WT DR5 239 11	DR5	2a	WT DR5 239 11 5 99	168.403	-29.6176	0.817466	-4.73155
WT DR5 239 11 5	WT DR5 239 11	DR5	2a	WT DR5 239 11 5 101	186.623	-26.8071	6.95476	-2.6324
WT DR5 239 11 5	WT DR5 239 11	DR5	2a	WT DR5 239 11 5 102	36.1406	-16.1979	15.9371	0.835252
WT DR5 239 11 5	WT DR5 239 11	DR5	2a	WT DR5 239 11 5 103	64.25	1.85316	19.7675	3.13708
WT DR5 239 11 5	WT DR5 239 11	DR5	2a	WT DR5 239 11 5 104	0	11.0474	17.2705	4.12442
WT DR5 239 11 5	WT DR5 239 11	DR5	2a	WT DR5 239 11 5 105	841.348	16.4099	13.5442	2.06761
WT DR5 239 11 5	WT DR5 239 11	DR5	2a	WT DR5 239 11 5 106	4680.84	24.1714	-3.60382	-2.27234
WT DR5 239 11 5	WT DR5 239 11	DR5	2a	WT DR5 239 11 5 107	63.4985	-27.5514	-6.23474	-5.67105
WT DR5 239 11 5	WT DR5 239 11	DR5	2a	WT DR5 239 11 5 108	67.6799	-27.0835	-11.1946	-5.98839
WT DR5 239 11 5	WT DR5 239 11	DR5	2a	WT DR5 239 11 5 109	82.9332	-7.44681	18.6722	3.95298
WT DR5 239 11 5	WT DR5 239 11	DR5	2a	WT DR5 239 11 5 110	14.2778	-18.4767	13.5368	3.45603
WT DR5 239 11 5	WT DR5 239 11	DR5	2a	WT DR5 239 11 5 152	103.246	14.6373	-16.9724	3.87792
WT DR5 239 11 5	WT DR5 239 11	DR5	2a	WT DR5 239 11 5 26	38.3715	31.779	-10.4361	-26.3306
WT DR5 239 11 5	WT DR5 239 11	DR5	2a	WT DR5 239 11 5 27	0	-20.1514	23.6101	-18.2186
WT DR5 239 11 5	WT DR5 239 11	DR5	2a	WT DR5 239 11 5 28	70.4108	-4.47479	31.0833	-14.9168
WT DR5 239 11 5	WT DR5 239 11	DR5	2a	WT DR5 239 11 5 29	352.202	-1.27087	32.6097	-13.3548
WT DR5 239 11 5	WT DR5 239 11	DR5	2a	WT DR5 239 11 5 31	24.0937	13.3871	26.6333	-15.8651
WT DR5 239 11 5	WT DR5 239 11	DR5	2a	WT DR5 239 11 5 32	87.5406	-29.8449	13.839	-19.8402
WT DR5 239 11 5	WT DR5 239 11	DR5	2a	WT DR5 239 11 5 33	48.1875	26.2919	10.8856	-17.6645
WT DR5 239 11 5	WT DR5 239 11	DR5	2a	WT DR5 239 11 5 161	171.908	16.4154	-0.1083	9.48573
WT DR5 239 11 5	WT DR5 239 11	DR5	2a	WT DR5 239 11 5 162	119.182	-17.8664	-8.4519	6.24112
WT DR5 239 11 5	WT DR5 239 11	DR5	2a	WT DR5 239 11 5 163	303.161	6.07101	-19.4285	4.24909
WT DR5 239 11 5	WT DR5 239 11	DR5	2a	WT DR5 239 11 5 164	132.44	15.6523	-4.41323	9.54956
WT DR5 239 11 5	WT DR5 239 11	DR5	2a	WT DR5 239 11 5 165	330.965	-18.3598	-2.20065	8.75041
WT DR5 239 11 5	WT DR5 239 11	DR5	2a	WT DR5 239 11 5 166	240	-10.293	-19.5621	2.89907
WT DR5 239 11 5	WT DR5 239 11	DR5	2a	WT DR5 239 11 5 167	384.534	8.96635	3.8244	12.3061
WT DR5 239 11 5	WT DR5 239 11	DR5	2a	WT DR5 239 11 5 168	38.55	-14.5893	-12.9813	6.74336
WT DR5 239 11 5	WT DR5 239 11	DR5	2a	WT DR5 239 11 5 86	38.55	-29.8127	-8.81224	-10.0084
WT DR5 239 11 5	WT DR5 239 11	DR5	2a	WT DR5 239 11 5 87	38.55	-21.2257	14.515	-2.15686
WT DR5 239 11 5	WT DR5 239 11	DR5	2a	WT DR5 239 11 5 88	113.062	-9.79033	21.0194	0.582516
WT DR5 239 11 5	WT DR5 239 11	DR5	2a	WT DR5 239 11 5 89	4497.1	25.8068	-2.64047	-5.32192
WT DR5 239 11 5	WT DR5 239 11	DR5	2a	WT DR5 239 11 5 90	13.5263	6.82927	20.2419	3.07545
WT DR5 239 11 5	WT DR5 239 11	DR5	2a	WT DR5 239 11 5 174	467.148	4.7291	5.24788	14.2214
WT DR5 239 11 5	WT DR5 239 11	DR5	2a	WT DR5 239 11 5 175	328.824	-9.60634	-14.5898	7.6918
WT DR5 239 11 5	WT DR5 239 11	DR5	2a	WT DR5 239 11 5 176	604.255	-5.04309	-17.7356	8.19349
WT DR5 239 11 5	WT DR5 239 11	DR5	2a	WT DR5 239 11 5 177	746.387	1.87977	-17.1668	8.79348
WT DR5 239 11 5	WT DR5 239 11	DR5	2a	WT DR5 239 11 5 178	393.982	11.777	-8.00874	11.0606
WT DR5 239 11 5	WT DR5 239 11	DR5	2a	WT DR5 239 11 5 179	0	-13.7996	-4.66767	11.1292
WT DR5 239 11 5	WT DR5 239 11	DR5	2a	WT DR5 239 11 5 180	1392.56	6.98723	-1.30497	14.0259
WT DR5 239 11 5	WT DR5 239 11	DR5	2a	WT DR5 239 11 5 181	875.074	9.44072	-4.29283	14.4489
WT DR5 239 11 5	WT DR5 239 11	DR5	2a	WT DR5 239 11 5 182	65.6026	-11.6288	-8.4172	11.2339
WT DR5 239 11 5	WT DR5 239 11	DR5	2a	WT DR5 239 11 5 183	81.3833	-9.29717	-2.30392	13.2964
WT DR5 239 11 5	WT DR5 239 11	DR5	2a	WT DR5 239 11 5 142	365.239	7.21379	-20.2374	0.674481
WT DR5 239 11 5	WT DR5 239 11	DR5	2a	WT DR5 239 11 5 144	318.377	10.6622	9.84014	10.3341
WT DR5 239 11 5	WT DR5 239 11	DR5	2a	WT DR5 239 11 5 145	16729.6	-23.8609	-1.08644	3.27587
WT DR5 239 11 5	WT DR5 239 11	DR5	2a	WT DR5 239 11 5 146	14.2778	-22.823	-9.88065	0.575997
WT DR5 239 11 5	WT DR5 239 11	DR5	2a	WT DR5 239 11 5 147	156.775	-10.151	-18.8903	0.616399
WT DR5 239 11 5	WT DR5 239 11	DR5	2a	WT DR5 239 11 5 148	788.627	17.5653	-12.4282	4.33315
WT DR5 239 11 5	WT DR5 239 11	DR5	2a	WT DR5 239 11 5 149	165.317	18.0758	-4.79846	6.76137
WT DR5 239 11 5	WT DR5 239 11	DR5	2a	WT DR5 239 11 5 150	84.5395	-16.4139	-15.319	1.93258
WT DR5 239 11 5	WT DR5 239 11	DR5	2a	WT DR5 239 11 5 151	169.6	-16.335	5.56247	10.2857
WT DR5 239 11 5	WT DR5 239 11	DR5	2a	WT DR5 239 11 5 21	128.5	-25.1758	18.749	-22.3528
WT DR5 239 11 5	WT DR5 239 11	DR5	2a	WT DR5 239 11 5 22	77.1	25.1223	10.6703	-22.4675
WT DR5 239 11 5	WT DR5 239 11	DR5	2a	WT DR5 239 11 5 23	0	-31.1994	7.23623	-25.1859
WT DR5 239 11 5	WT DR5 239 11	DR5	2a	WT DR5 239 11 5 24	116.326	30.263	-3.81292	-24.9173
WT DR5 239 11 5	WT DR5 239 11	DR5	2a	WT DR5 239 11 5 25	0	-15.7977	27.5609	-16.4003
WT DR5 239 11 5	WT DR5 239 11	DR5	2a	WT DR5 239 11 5 171	351.451	12.7337	-12.2261	8.64317
WT DR5 239 11 5	WT DR5 239 11	DR5	2a	WT DR5 239 11 5 172	144.577	-12.9534	0.290562	11.588
WT DR5 239 11 5	WT DR5 239 11	DR5	2a	WT DR5 239 11 5 173	341.211	-3.18627	6.34042	14.083
WT DR5 239 11 5	WT DR5 239 11	DR5	2a	WT DR5 239 11 5 34	0	-34.5577	-4.17338	-24.6355
WT DR5 239 11 5	WT DR5 239 11	DR5	2a	WT DR5 239 11 5 35	0	9.74945	29.1849	-10.8837
WT DR5 239 11 5	WT DR5 239 11	DR5	2a	WT DR5 239 11 5 36	0	2.88357	31.4504	-10.0144
WT DR5 239 11 5	WT DR5 239 11	DR5	2a	WT DR5 239 11 5 37	38.3715	-29.8901	7.86272	-20.9441
WT DR5 239 11 5	WT DR5 239 11	DR5	2a	WT DR5 239 11 5 38	13.5263	-34.6224	-9.22395	-24.8128
WT DR5 239 11 5	WT DR5 239 11	DR5	2a	WT DR5 239 11 5 124	117.754	8.79654	15.962	7.5416
WT DR5 239 11 5	WT DR5 239 11	DR5	2a	WT DR5 239 11 5 125	141.721	20.6673	-15.487	-1.61674
WT DR5 239 11 5	WT DR5 239 11	DR5	2a	WT DR5 239 11 5 126	448.58	-22.0789	7.25705	2.29079
WT DR5 239 11 5	WT DR5 239 11	DR5	2a	WT DR5 239 11 5 169	105.477	-7.72333	6.78034	13.3699
WT DR5 239 11 5	WT DR5 239 11	DR5	2a	WT DR5 239 11 5 170	302	8.09176	-15.408	7.3611
WT DR5 239 11 5	WT DR5 239 11	DR5	2a	WT DR5 239 11 5 12	88.2169	27.5015	-0.629379	-32.201
WT DR5 239 11 5	WT DR5 239 11	DR5	2a	WT DR5 239 11 5 13	0	-18.5262	24.9192	-25.8243
WT DR5 239 11 5	WT DR5 239 11	DR5	2a	WT DR5 239 11 5 14	38.55	-16.8548	25.5307	-25.5305
WT DR5 239 11 5	WT DR5 239 11	DR5	2a	WT DR5 239 11 5 132	2014.89	21.6465	-5.48423	2.09908
WT DR5 239 11 5	WT DR5 239 11	DR5	2a	WT DR5 239 11 5 133	454.149	-23.6544	-8.45088	0.198146
WT DR5 239 11 5	WT DR5 239 11	DR5	2a	WT DR5 239 11 5 134	167.726	12.5121	-19.5879	-1.10023
WT DR5 239 11 5	WT DR5 239 11	DR5	2a	WT DR5 239 11 5 135	276.003	-16.0153	11.2653	6.22034
WT DR5 239 11 5	WT DR5 239 11	DR5	2a	WT DR5 239 11 5 136	187.41	5.26897	14.9625	8.677
WT DR5 239 11 5	WT DR5 239 11	DR5	2a	WT DR5 239 11 5 137	87.287	18.6973	-0.312	5.90756
WT DR5 239 11 5	WT DR5 239 11	DR5	2a	WT DR5 239 11 5 138	3549.87	-0.232992	-20.632	-1.0532
WT DR5 239 11 5	WT DR5 239 11	DR5	2a	WT DR5 239 11 5 139	39.2263	-17.7893	-14.9975	0.224096
WT DR5 239 11 5	WT DR5 239 11	DR5	2a	WT DR5 239 11 5 140	455.654	-8.73332	12.9156	9.54487
WT DR5 239 11 5	WT DR5 239 11	DR5	2a	WT DR5 239 11 5 141	294.738	-20.2504	3.67026	6.5147
WT DR5 239 11 5	WT DR5 239 11	DR5	2a	WT DR5 239 11 5 43	141.35	32.1726	-10.0724	-21.652
WT DR5 239 11 5	WT DR5 239 11	DR5	2a	WT DR5 239 11 5 45	28.215	-31.8214	-0.23049	-21.8785
WT DR5 239 11 5	WT DR5 239 11	DR5	2a	WT DR5 239 11 5 46	67.1055	-3.58151	29.6302	-10.7784
WT DR5 239 11 5	WT DR5 239 11	DR5	2a	WT DR5 239 11 5 15	0	-6.6623	30.6409	-22.7295
WT DR5 239 11 5	WT DR5 239 11	DR5	2a	WT DR5 239 11 5 16	38.55	-28.4775	8.98057	-30.2869
WT DR5 239 11 5	WT DR5 239 11	DR5	2a	WT DR5 239 11 5 17	0	-29.471	13.0186	-25.2529
WT DR5 239 11 5	WT DR5 239 11	DR5	2a	WT DR5 239 11 5 18	39.2263	-33.9751	0.659474	-28.2593
WT DR5 239 11 5	WT DR5 239 11	DR5	2a	WT DR5 239 11 5 19	0	-10.4391	29.422	-19.8905
WT DR5 239 11 5	WT DR5 239 11	DR5	2a	WT DR5 239 11 5 20	0	22.8294	17.3889	-19.5468
WT DR5 239 11 5	WT DR5 239 11	DR5	2a	WT DR5 239 11 5 39	0	-24.2755	19.6937	-16.3101
WT DR5 239 11 5	WT DR5 239 11	DR5	2a	WT DR5 239 11 5 40	52.8278	-11.7301	27.6935	-13.0334
WT DR5 239 11 5	WT DR5 239 11	DR5	2a	WT DR5 239 11 5 41	0	29.4637	3.83877	-16.809
WT DR5 239 11 5	WT DR5 239 11	DR5	2a	WT DR5 239 11 5 42	0	-21.0557	22.3242	-13.5
WT DR5 239 11 5	WT DR5 239 11	DR5	2a	WT DR5 239 11 5 11	14.2778	9.08495	30.8825	-21.8966
WT DR5 239 11 5	WT DR5 239 11	DR5	2a	WT DR5 239 11 5 127	90.8679	-11.7235	14.4964	6.40786
WT DR5 239 11 5	WT DR5 239 11	DR5	2a	WT DR5 239 11 5 128	38.3715	-16.597	-18.944	-3.81975
WT DR5 239 11 5	WT DR5 239 11	DR5	2a	WT DR5 239 11 5 130	244.043	7.73048	-22.0415	-2.7373
WT DR5 239 11 5	WT DR5 239 11	DR5	2a	WT DR5 239 11 5 131	139.617	16.4128	7.34336	7.02311
WT DR5 239 11 5	WT DR5 239 11	DR5	2a	WT DR5 239 11 5 2	0	-23.3809	11.9718	-33.0022
WT DR5 239 11 5	WT DR5 239 11	DR5	2a	WT DR5 239 11 5 3	89.95	-29.2159	6.84823	-34.3917
WT DR5 239 11 5	WT DR5 239 11	DR5	2a	WT DR5 239 11 5 4	117.792	-23.5502	19.1688	-28.7133
WT DR5 239 11 5	WT DR5 239 11	DR5	2a	WT DR5 239 11 5 5	74.6906	13.5552	27.7011	-23.7748
WT DR5 239 11 5	WT DR5 239 11	DR5	2a	WT DR5 239 11 5 6	0	18.999	19.3753	-26.9469
WT DR5 239 11 5	WT DR5 239 11	DR5	2a	WT DR5 239 11 5 7	24.8335	-25.8978	13.2703	-32.234
WT DR5 239 11 5	WT DR5 239 11	DR5	2a	WT DR5 239 11 5 9	36.1406	25.7081	8.53915	-28.4803
WT DR5 239 11 5	WT DR5 239 11	DR5	2a	WT DR5 239 11 5 10	0	-11.1795	30.2449	-23.3301
WT DR5 239 11 5	WT DR5 239 11	DR5	2a	WT DR5 239 11 5 129	220.963	0.343929	15.6543	8.65649
WT DR5 239 11 6	WT DR5 239 11	DR5	2b	WT DR5 239 11 6 7	20.2895	19.7337	24.6165	-8.16223
WT DR5 239 11 6	WT DR5 239 11	DR5	2b	WT DR5 239 11 6 8	0	-31.4856	7.4835	-12.0825
WT DR5 239 11 6	WT DR5 239 11	DR5	2b	WT DR5 239 11 6 9	204.543	-1.0376	33.5484	-3.15417
WT DR5 239 11 6	WT DR5 239 11	DR5	2b	WT DR5 239 11 6 136	293.981	1.08542	20.5954	25.2247
WT DR5 239 11 6	WT DR5 239 11	DR5	2b	WT DR5 239 11 6 137	1023.37	23.2282	-13.1955	18.2983
WT DR5 239 11 6	WT DR5 239 11	DR5	2b	WT DR5 239 11 6 10	196.626	33.7059	-4.82468	-13.3056
WT DR5 239 11 6	WT DR5 239 11	DR5	2b	WT DR5 239 11 6 11	1258.4	33.4771	-12.8929	-13.0827
WT DR5 239 11 6	WT DR5 239 11	DR5	2b	WT DR5 239 11 6 12	77.7763	32.4882	0.338484	-10.0131
WT DR5 239 11 6	WT DR5 239 11	DR5	2b	WT DR5 239 11 6 2	0	28.099	8.80937	-17.23
WT DR5 239 11 6	WT DR5 239 11	DR5	2b	WT DR5 239 11 6 3	79.8536	-29.9025	13.0423	-15.5409
WT DR5 239 11 6	WT DR5 239 11	DR5	2b	WT DR5 239 11 6 4	21.4167	32.2012	0.44281	-16.1206
WT DR5 239 11 6	WT DR5 239 11	DR5	2b	WT DR5 239 11 6 5	532.697	34.1371	-13.5579	-18.304
WT DR5 239 11 6	WT DR5 239 11	DR5	2b	WT DR5 239 11 6 6	0	-34.2944	2.22253	-11.5199
WT DR5 239 11 6	WT DR5 239 11	DR5	2b	WT DR5 239 11 6 133	472.856	-9.25599	19.4431	24.72
WT DR5 239 11 6	WT DR5 239 11	DR5	2b	WT DR5 239 11 6 134	616.663	-1.9686	-23.3554	15.3128
WT DR5 239 11 6	WT DR5 239 11	DR5	2b	WT DR5 239 11 6 135	142.497	-24.3966	-10.3392	19.5183
WT DR5 239 11 6	WT DR5 239 11	DR5	2b	WT DR5 239 11 6 121	3041.21	-25.0324	7.77948	20.151
WT DR5 239 11 6	WT DR5 239 11	DR5	2b	WT DR5 239 11 6 122	162.086	-27.0829	-1.16305	18.524
WT DR5 239 11 6	WT DR5 239 11	DR5	2b	WT DR5 239 11 6 123	523.743	25.6019	-7.49234	16.5196
WT DR5 239 11 6	WT DR5 239 11	DR5	2b	WT DR5 239 11 6 124	328.084	-8.5008	22.555	23.0543
WT DR5 239 11 6	WT DR5 239 11	DR5	2b	WT DR5 239 11 6 125	134.653	-19.8437	14.9083	21.913
WT DR5 239 11 6	WT DR5 239 11	DR5	2b	WT DR5 239 11 6 126	1015.64	9.47155	-23.4053	12.7745
WT DR5 239 11 6	WT DR5 239 11	DR5	2b	WT DR5 239 11 6 127	200.534	15.2677	14.7221	21.5208
WT DR5 239 11 6	WT DR5 239 11	DR5	2b	WT DR5 239 11 6 128	204.989	19.0759	10.6135	20.6495
WT DR5 239 11 6	WT DR5 239 11	DR5	2b	WT DR5 239 11 6 129	86.7804	-25.3782	3.88431	20.5435
WT DR5 239 11 6	WT DR5 239 11	DR5	2b	WT DR5 239 11 6 131	444.106	22.4241	3.12481	19.7128
WT DR5 239 11 6	WT DR5 239 11	DR5	2b	WT DR5 239 11 6 118	59.9667	11.8733	19.4681	20.2104
WT DR5 239 11 6	WT DR5 239 11	DR5	2b	WT DR5 239 11 6 119	481.788	7.1777	22.0371	21.9907
WT DR5 239 11 6	WT DR5 239 11	DR5	2b	WT DR5 239 11 6 120	851.953	24.5431	0.172391	17.4298
WT DR5 239 11 6	WT DR5 239 11	DR5	2b	WT DR5 239 11 6 51	289.356	31.6654	-9.27702	2.70162
WT DR5 239 11 6	WT DR5 239 11	DR5	2b	WT DR5 239 11 6 52	14.2778	-23.5651	-18.1797	1.29258
WT DR5 239 11 6	WT DR5 239 11	DR5	2b	WT DR5 239 11 6 53	14.2778	16.3705	23.4177	9.80131
WT DR5 239 11 6	WT DR5 239 11	DR5	2b	WT DR5 239 11 6 54	1022.41	23.7401	-21.318	0.585646
WT DR5 239 11 6	WT DR5 239 11	DR5	2b	WT DR5 239 11 6 55	115.994	20.3851	19.1256	8.83027
WT DR5 239 11 6	WT DR5 239 11	DR5	2b	WT DR5 239 11 6 56	499.265	30.573	-0.874274	5.36439
WT DR5 239 11 6	WT DR5 239 11	DR5	2b	WT DR5 239 11 6 13	0	-33.5776	-5.67682	-9.4218
WT DR5 239 11 6	WT DR5 239 11	DR5	2b	WT DR5 239 11 6 15	26.1589	-33.1248	-12.9362	-11.973
WT DR5 239 11 6	WT DR5 239 11	DR5	2b	WT DR5 239 11 6 16	98.6059	16.0008	26.8934	-2.6179
WT DR5 239 11 6	WT DR5 239 11	DR5	2b	WT DR5 239 11 6 17	50.4184	30.9295	6.25705	-7.74493
WT DR5 239 11 6	WT DR5 239 11	DR5	2b	WT DR5 239 11 6 132	200.597	-25.4415	-4.89511	18.2778
WT DR5 239 11 6	WT DR5 239 11	DR5	2b	WT DR5 239 11 6 48	36.1406	29.8549	5.93916	4.43265
WT DR5 239 11 6	WT DR5 239 11	DR5	2b	WT DR5 239 11 6 50	654.738	3.6857	29.0359	9.45454
WT DR5 239 11 6	WT DR5 239 11	DR5	2b	WT DR5 239 11 6 21	267.794	-17.2684	27.8891	-0.751165
WT DR5 239 11 6	WT DR5 239 11	DR5	2b	WT DR5 239 11 6 22	180.201	33.877	-4.6466	-8.2574
WT DR5 239 11 6	WT DR5 239 11	DR5	2b	WT DR5 239 11 6 23	39.9026	28.4933	12.2821	-2.08779
WT DR5 239 11 6	WT DR5 239 11	DR5	2b	WT DR5 239 11 6 25	42.9836	32.6591	1.81122	-4.78146
WT DR5 239 11 6	WT DR5 239 11	DR5	2b	WT DR5 239 11 6 26	27.8041	-30.7158	-13.0501	-4.18959
WT DR5 239 11 6	WT DR5 239 11	DR5	2b	WT DR5 239 11 6 27	605.743	31.6165	-22.1554	-6.10661
WT DR5 239 11 6	WT DR5 239 11	DR5	2b	WT DR5 239 11 6 28	152.594	-32.9991	-7.83594	-3.21021
WT DR5 239 11 6	WT DR5 239 11	DR5	2b	WT DR5 239 11 6 29	38.55	19.1962	22.0897	1.61053
WT DR5 239 11 6	WT DR5 239 11	DR5	2b	WT DR5 239 11 6 30	104.904	14.87	26.1657	3.66446
WT DR5 239 11 6	WT DR5 239 11	DR5	2b	WT DR5 239 11 6 31	413.52	-6.17231	30.4248	3.83779
WT DR5 239 11 6	WT DR5 239 11	DR5	2b	WT DR5 239 11 6 32	42.0819	32.9174	-11.7013	-3.92118
WT DR5 239 11 6	WT DR5 239 11	DR5	2b	WT DR5 239 11 6 33	622.078	30.5232	-17.232	-5.51563
WT DR5 239 11 6	WT DR5 239 11	DR5	2b	WT DR5 239 11 6 34	25.7	-33.6246	0.0492962	0.578391
WT DR5 239 11 6	WT DR5 239 11	DR5	2b	WT DR5 239 11 6 35	115.316	-18.4742	25.6283	4.37245
WT DR5 239 11 6	WT DR5 239 11	DR5	2b	WT DR5 239 11 6 36	29.3488	-32.6285	8.2793	1.48134
WT DR5 239 11 6	WT DR5 239 11	DR5	2b	WT DR5 239 11 6 37	41.3036	-28.9935	-13.5921	-1.6077
WT DR5 239 11 6	WT DR5 239 11	DR5	2b	WT DR5 239 11 6 38	211.95	32.3971	-0.094428	-0.11348
WT DR5 239 11 6	WT DR5 239 11	DR5	2b	WT DR5 239 11 6 39	14.2778	25.2126	15.1197	3.49022
WT DR5 239 11 6	WT DR5 239 11	DR5	2b	WT DR5 239 11 6 40	37.6201	28.7911	9.58714	3.53267
WT DR5 239 11 6	WT DR5 239 11	DR5	2b	WT DR5 239 11 6 41	358.615	27.6234	-20.198	-3.20896
WT DR5 239 11 6	WT DR5 239 11	DR5	2b	WT DR5 239 11 6 42	377.534	7.90733	27.8467	8.06561
WT DR5 239 11 6	WT DR5 239 11	DR5	2b	WT DR5 239 11 6 43	849.035	-3.42168	28.9403	9.68169
WT DR5 239 11 6	WT DR5 239 11	DR5	2b	WT DR5 239 11 6 45	266.269	30.8457	-14.5221	-0.55333
WT DR5 239 11 6	WT DR5 239 11	DR5	2b	WT DR5 239 11 6 46	52.8278	-27.2858	17.1276	8.08385
WT DR5 239 11 6	WT DR5 239 11	DR5	2b	WT DR5 239 11 6 47	0	-31.0827	10.0958	6.2439
WT DR5 239 11 6	WT DR5 239 11	DR5	2b	WT DR5 239 11 6 173	393.094	1.3937	13.5357	29.4072
WT DR5 239 11 6	WT DR5 239 11	DR5	2b	WT DR5 239 11 6 174	359.431	16.5319	-3.1357	25.8801
WT DR5 239 11 6	WT DR5 239 11	DR5	2b	WT DR5 239 11 6 175	796.298	11.2246	-17.792	23.2644
WT DR5 239 11 6	WT DR5 239 11	DR5	2b	WT DR5 239 11 6 177	88.2544	-17.7819	0.665084	28.6637
WT DR5 239 11 6	WT DR5 239 11	DR5	2b	WT DR5 239 11 6 178	92.0541	-13.584	-15.5535	24.3315
WT DR5 239 11 6	WT DR5 239 11	DR5	2b	WT DR5 239 11 6 179	524.235	7.15493	12.0789	29.541
WT DR5 239 11 6	WT DR5 239 11	DR5	2b	WT DR5 239 11 6 138	556.538	4.19586	-24.2108	15.5491
WT DR5 239 11 6	WT DR5 239 11	DR5	2b	WT DR5 239 11 6 139	450.868	-11.1965	-22.7553	17.399
WT DR5 239 11 6	WT DR5 239 11	DR5	2b	WT DR5 239 11 6 140	142.703	22.1574	-1.95645	19.8205
WT DR5 239 11 6	WT DR5 239 11	DR5	2b	WT DR5 239 11 6 141	81.4251	20.1738	-15.4034	18.5207
WT DR5 239 11 6	WT DR5 239 11	DR5	2b	WT DR5 239 11 6 142	394.698	-17.3636	13.8969	25.0045
WT DR5 239 11 6	WT DR5 239 11	DR5	2b	WT DR5 239 11 6 143	121.483	-16.1324	-17.1223	19.1437
WT DR5 239 11 6	WT DR5 239 11	DR5	2b	WT DR5 239 11 6 18	64.9263	-31.8171	7.06242	-5.95851
WT DR5 239 11 6	WT DR5 239 11	DR5	2b	WT DR5 239 11 6 19	27.5357	23.1806	21.5656	-3.24841
WT DR5 239 11 6	WT DR5 239 11	DR5	2b	WT DR5 239 11 6 20	593.73	34.7183	-18.8576	-10.587
WT DR5 239 11 6	WT DR5 239 11	DR5	2b	WT DR5 239 11 6 106	353.182	-8.31247	23.3403	19.8508
WT DR5 239 11 6	WT DR5 239 11	DR5	2b	WT DR5 239 11 6 107	1334.48	27.0448	-1.9106	14.7424
WT DR5 239 11 6	WT DR5 239 11	DR5	2b	WT DR5 239 11 6 108	88.9684	14.6488	-23.1167	11.0807
WT DR5 239 11 6	WT DR5 239 11	DR5	2b	WT DR5 239 11 6 109	296.7	26.2609	-12.6357	13.3053
WT DR5 239 11 6	WT DR5 239 11	DR5	2b	WT DR5 239 11 6 110	168.849	18.1238	-20.2362	12.0891
WT DR5 239 11 6	WT DR5 239 11	DR5	2b	WT DR5 239 11 6 111	4393.12	-26.8127	-7.00868	15.7455
WT DR5 239 11 6	WT DR5 239 11	DR5	2b	WT DR5 239 11 6 112	14.2778	-16.3761	-20.2106	12.9929
WT DR5 239 11 6	WT DR5 239 11	DR5	2b	WT DR5 239 11 6 113	137.921	-8.25784	-23.3272	12.7534
WT DR5 239 11 6	WT DR5 239 11	DR5	2b	WT DR5 239 11 6 114	342.077	-14.9378	19.6564	21.562
WT DR5 239 11 6	WT DR5 239 11	DR5	2b	WT DR5 239 11 6 115	393.226	23.3375	-15.7989	13.9024
WT DR5 239 11 6	WT DR5 239 11	DR5	2b	WT DR5 239 11 6 116	74.5121	-23.4841	11.6214	20.2748
WT DR5 239 11 6	WT DR5 239 11	DR5	2b	WT DR5 239 11 6 117	38.55	-23.5818	-13.3501	15.5851
WT DR5 239 11 6	WT DR5 239 11	DR5	2b	WT DR5 239 11 6 160	100.143	14.8337	8.82149	26.558
WT DR5 239 11 6	WT DR5 239 11	DR5	2b	WT DR5 239 11 6 161	2017.77	-3.46009	16.6905	28.5133
WT DR5 239 11 6	WT DR5 239 11	DR5	2b	WT DR5 239 11 6 162	193.121	16.2353	-15.0209	22.599
WT DR5 239 11 6	WT DR5 239 11	DR5	2b	WT DR5 239 11 6 163	0	-19.6942	2.97706	26.9172
WT DR5 239 11 6	WT DR5 239 11	DR5	2b	WT DR5 239 11 6 164	38.55	-20.3568	-9.00178	24.6836
WT DR5 239 11 6	WT DR5 239 11	DR5	2b	WT DR5 239 11 6 165	287.674	-13.3849	12.2401	27.8758
WT DR5 239 11 6	WT DR5 239 11	DR5	2b	WT DR5 239 11 6 166	742.334	17.436	-9.74943	23.4984
WT DR5 239 11 6	WT DR5 239 11	DR5	2b	WT DR5 239 11 6 167	236.158	-7.28197	12.804	29.5556
WT DR5 239 11 6	WT DR5 239 11	DR5	2b	WT DR5 239 11 6 168	114.542	-7.83587	-20.2818	22.1778
WT DR5 239 11 6	WT DR5 239 11	DR5	2b	WT DR5 239 11 6 169	42.0819	10.9552	9.92861	27.9225
WT DR5 239 11 6	WT DR5 239 11	DR5	2b	WT DR5 239 11 6 170	248.926	17.2158	-1.60251	26.768
WT DR5 239 11 6	WT DR5 239 11	DR5	2b	WT DR5 239 11 6 171	165.89	-15.1581	7.61944	29.3444
WT DR5 239 11 6	WT DR5 239 11	DR5	2b	WT DR5 239 11 6 172	340.08	-1.53281	-20.2957	22.5687
WT DR5 239 11 6	WT DR5 239 11	DR5	2b	WT DR5 239 11 6 87	0	-22.2603	-17.3779	9.21693
WT DR5 239 11 6	WT DR5 239 11	DR5	2b	WT DR5 239 11 6 89	110.387	-23.7669	19.0681	16.6623
WT DR5 239 11 6	WT DR5 239 11	DR5	2b	WT DR5 239 11 6 90	2806.91	-28.2508	-8.88036	12.0851
WT DR5 239 11 6	WT DR5 239 11	DR5	2b	WT DR5 239 11 6 91	394.705	-4.87128	25.3725	18.4699
WT DR5 239 11 6	WT DR5 239 11	DR5	2b	WT DR5 239 11 6 92	430.657	24.9171	-16.7783	9.77338
WT DR5 239 11 6	WT DR5 239 11	DR5	2b	WT DR5 239 11 6 94	307.038	-18.4138	19.7263	17.7619
WT DR5 239 11 6	WT DR5 239 11	DR5	2b	WT DR5 239 11 6 180	413.081	14.4607	2.17821	28.6655
WT DR5 239 11 6	WT DR5 239 11	DR5	2b	WT DR5 239 11 6 181	513.199	12.0983	-16.0556	24.6833
WT DR5 239 11 6	WT DR5 239 11	DR5	2b	WT DR5 239 11 6 182	248.064	-17.4275	-6.06685	28.5049
WT DR5 239 11 6	WT DR5 239 11	DR5	2b	WT DR5 239 11 6 183	14.2778	-15.6645	-9.32159	26.672
WT DR5 239 11 6	WT DR5 239 11	DR5	2b	WT DR5 239 11 6 57	1010.64	-11.8769	27.2474	11.7548
WT DR5 239 11 6	WT DR5 239 11	DR5	2b	WT DR5 239 11 6 58	105.618	-17.5187	24.0938	11.3092
WT DR5 239 11 6	WT DR5 239 11	DR5	2b	WT DR5 239 11 6 144	0	-20.5988	-15.9056	19.4888
WT DR5 239 11 6	WT DR5 239 11	DR5	2b	WT DR5 239 11 6 145	80.1219	10.1774	16.0791	25.2546
WT DR5 239 11 6	WT DR5 239 11	DR5	2b	WT DR5 239 11 6 146	907.342	4.90059	-23.1428	19.1974
WT DR5 239 11 6	WT DR5 239 11	DR5	2b	WT DR5 239 11 6 147	52.8278	-24.3849	-0.614265	23.0184
WT DR5 239 11 6	WT DR5 239 11	DR5	2b	WT DR5 239 11 6 148	528.011	15.694	-19.2867	17.8478
WT DR5 239 11 6	WT DR5 239 11	DR5	2b	WT DR5 239 11 6 149	1153.07	8.79954	-21.4044	17.6296
WT DR5 239 11 6	WT DR5 239 11	DR5	2b	WT DR5 239 11 6 150	1029.24	21.354	-7.38613	21.6695
WT DR5 239 11 6	WT DR5 239 11	DR5	2b	WT DR5 239 11 6 151	446.778	-11.6223	16.0798	25.7628
WT DR5 239 11 6	WT DR5 239 11	DR5	2b	WT DR5 239 11 6 152	68.8661	-19.8983	7.38747	25.5205
WT DR5 239 11 6	WT DR5 239 11	DR5	2b	WT DR5 239 11 6 153	100.245	19.0337	2.75901	24.194
WT DR5 239 11 6	WT DR5 239 11	DR5	2b	WT DR5 239 11 6 154	381.278	7.2301	17.0575	27.746
WT DR5 239 11 6	WT DR5 239 11	DR5	2b	WT DR5 239 11 6 156	212.659	20.1002	-4.72112	22.143
WT DR5 239 11 6	WT DR5 239 11	DR5	2b	WT DR5 239 11 6 157	13.5263	-22.4008	-4.86902	24.398
WT DR5 239 11 6	WT DR5 239 11	DR5	2b	WT DR5 239 11 6 158	50.4184	-19.3522	-13.0032	21.6148
WT DR5 239 11 6	WT DR5 239 11	DR5	2b	WT DR5 239 11 6 159	425.366	-12.8037	-20.8561	19.1082
WT DR5 239 11 6	WT DR5 239 11	DR5	2b	WT DR5 239 11 6 73	4497.99	-30.984	-6.29026	9.91455
WT DR5 239 11 6	WT DR5 239 11	DR5	2b	WT DR5 239 11 6 74	323.284	18.7704	-22.667	4.92318
WT DR5 239 11 6	WT DR5 239 11	DR5	2b	WT DR5 239 11 6 75	62.6437	-27.1815	11.6893	13.6917
WT DR5 239 11 6	WT DR5 239 11	DR5	2b	WT DR5 239 11 6 76	698.123	11.7345	-24.9937	5.7847
WT DR5 239 11 6	WT DR5 239 11	DR5	2b	WT DR5 239 11 6 77	120.68	18.5123	17.364	14.125
WT DR5 239 11 6	WT DR5 239 11	DR5	2b	WT DR5 239 11 6 78	131.751	28.5807	4.92301	11.5249
WT DR5 239 11 6	WT DR5 239 11	DR5	2b	WT DR5 239 11 6 79	373.11	29.5943	-11.0001	8.50647
WT DR5 239 11 6	WT DR5 239 11	DR5	2b	WT DR5 239 11 6 80	527.974	-12.1837	24.8986	16.3406
WT DR5 239 11 6	WT DR5 239 11	DR5	2b	WT DR5 239 11 6 81	279.093	11.1908	22.4825	15.8353
WT DR5 239 11 6	WT DR5 239 11	DR5	2b	WT DR5 239 11 6 82	218.464	7.62242	25.3472	16.4665
WT DR5 239 11 6	WT DR5 239 11	DR5	2b	WT DR5 239 11 6 83	1390.47	29.0321	-4.71205	10.2603
WT DR5 239 11 6	WT DR5 239 11	DR5	2b	WT DR5 239 11 6 84	0	-28.1554	8.6881	14.2685
WT DR5 239 11 6	WT DR5 239 11	DR5	2b	WT DR5 239 11 6 85	213.631	-29.8785	0.0933448	12.6984
WT DR5 239 11 6	WT DR5 239 11	DR5	2b	WT DR5 239 11 6 86	13.5263	-11.334	-23.1213	7.85305
WT DR5 239 11 6	WT DR5 239 11	DR5	2b	WT DR5 239 11 6 104	34.5672	14.8887	18.4277	18.3231
WT DR5 239 11 6	WT DR5 239 11	DR5	2b	WT DR5 239 11 6 105	223.348	22.7937	9.30274	16.4025
WT DR5 239 11 6	WT DR5 239 11	DR5	2b	WT DR5 239 11 6 62	13.5263	25.0625	12.7591	8.62748
WT DR5 239 11 6	WT DR5 239 11	DR5	2b	WT DR5 239 11 6 63	51.8978	10.2356	25.1147	11.3355
WT DR5 239 11 6	WT DR5 239 11	DR5	2b	WT DR5 239 11 6 64	160.226	-21.3115	21.164	11.4152
WT DR5 239 11 6	WT DR5 239 11	DR5	2b	WT DR5 239 11 6 95	442.564	-28.714	3.93078	15.0622
WT DR5 239 11 6	WT DR5 239 11	DR5	2b	WT DR5 239 11 6 96	90.6263	-25.3054	-15.0653	12.5792
WT DR5 239 11 6	WT DR5 239 11	DR5	2b	WT DR5 239 11 6 97	245.004	25.7595	6.72421	14.7253
WT DR5 239 11 6	WT DR5 239 11	DR5	2b	WT DR5 239 11 6 98	770.189	28.2705	-8.30277	11.8363
WT DR5 239 11 6	WT DR5 239 11	DR5	2b	WT DR5 239 11 6 99	191.687	-1.10933	-24.8699	9.48882
WT DR5 239 11 6	WT DR5 239 11	DR5	2b	WT DR5 239 11 6 101	17849.2	-29.1101	-1.17834	14.6702
WT DR5 239 11 6	WT DR5 239 11	DR5	2b	WT DR5 239 11 6 102	428.343	0.621692	24.5554	19.2886
WT DR5 239 11 6	WT DR5 239 11	DR5	2b	WT DR5 239 11 6 103	1915.58	4.65739	-24.8218	9.90525
WT DR5 239 11 6	WT DR5 239 11	DR5	2b	WT DR5 239 11 6 199	630.858	11.8774	-10.2212	29.1315
WT DR5 239 11 6	WT DR5 239 11	DR5	2b	WT DR5 239 11 6 200	52.8278	-10.2652	-8.79432	29.9766
WT DR5 239 11 6	WT DR5 239 11	DR5	2b	WT DR5 239 11 6 201	853.33	-2.10623	-13.7418	30.5673
WT DR5 239 11 6	WT DR5 239 11	DR5	2b	WT DR5 239 11 6 202	396.612	5.71203	-0.177612	33.4701
WT DR5 239 11 6	WT DR5 239 11	DR5	2b	WT DR5 239 11 6 203	404.112	8.32996	-6.59113	32.1967
WT DR5 239 11 6	WT DR5 239 11	DR5	2b	WT DR5 239 11 6 65	137.067	-27.3664	-15.2833	6.45733
WT DR5 239 11 6	WT DR5 239 11	DR5	2b	WT DR5 239 11 6 66	5722.2	30.5787	-4.51765	6.91049
WT DR5 239 11 6	WT DR5 239 11	DR5	2b	WT DR5 239 11 6 67	225.514	26.3239	-18.2295	4.44476
WT DR5 239 11 6	WT DR5 239 11	DR5	2b	WT DR5 239 11 6 68	49.6669	-25.215	17.1909	12.4434
WT DR5 239 11 6	WT DR5 239 11	DR5	2b	WT DR5 239 11 6 69	0	-18.8213	-22.8208	6.79416
WT DR5 239 11 6	WT DR5 239 11	DR5	2b	WT DR5 239 11 6 70	89.95	-23.385	-18.9199	6.78566
WT DR5 239 11 6	WT DR5 239 11	DR5	2b	WT DR5 239 11 6 71	0	26.795	8.41034	9.99596
WT DR5 239 11 6	WT DR5 239 11	DR5	2b	WT DR5 239 11 6 72	305.7	30.1402	-13.0784	5.87092
WT DR5 239 11 6	WT DR5 239 11	DR5	2b	WT DR5 239 11 6 212	217.468	-0.41041	-5.50583	32.8235
WT DR5 239 11 6	WT DR5 239 11	DR5	2b	WT DR5 239 11 6 60	438.198	-31.9192	-0.392772	7.08329
WT DR5 239 11 6	WT DR5 239 11	DR5	2b	WT DR5 239 11 6 61	55.3398	-29.5555	-11.825	6.04879
WT DR5 239 11 6	WT DR5 239 11	DR5	2b	WT DR5 239 11 6 187	221.259	-4.56457	10.2133	31.1689
WT DR5 239 11 6	WT DR5 239 11	DR5	2b	WT DR5 239 11 6 188	162.316	14.2585	-7.22844	27.401
WT DR5 239 11 6	WT DR5 239 11	DR5	2b	WT DR5 239 11 6 204	951.851	3.62366	-12.6924	31.1729
WT DR5 239 11 6	WT DR5 239 11	DR5	2b	WT DR5 239 11 6 205	400.691	-0.546895	2.14212	34.6267
WT DR5 239 11 6	WT DR5 239 11	DR5	2b	WT DR5 239 11 6 206	1093.76	-6.34054	0.152523	34.4039
WT DR5 239 11 6	WT DR5 239 11	DR5	2b	WT DR5 239 11 6 207	310.645	-7.42991	-4.88295	33.486
WT DR5 239 11 6	WT DR5 239 11	DR5	2b	WT DR5 239 11 6 208	266.817	-2.44244	-10.9009	30.7473
WT DR5 239 11 6	WT DR5 239 11	DR5	2b	WT DR5 239 11 6 209	1198.04	5.16978	-9.52473	31.3652
WT DR5 239 11 6	WT DR5 239 11	DR5	2b	WT DR5 239 11 6 210	304.831	-4.70671	-4.57484	32.5527
WT DR5 239 11 6	WT DR5 239 11	DR5	2b	WT DR5 239 11 6 211	517.691	4.40303	-2.30224	33.3
WT DR5 239 11 6	WT DR5 239 11	DR5	2b	WT DR5 239 11 6 59	0	-31.513	4.72202	8.03382
WT DR5 239 11 6	WT DR5 239 11	DR5	2b	WT DR5 239 11 6 189	943.168	-9.99709	7.23456	34.5194
WT DR5 239 11 6	WT DR5 239 11	DR5	2b	WT DR5 239 11 6 191	1261.35	0.397796	-18.8336	27.3145
WT DR5 239 11 6	WT DR5 239 11	DR5	2b	WT DR5 239 11 6 186	426.6	11.2719	4.16797	30.7956
WT DR5 239 11 6	WT DR5 239 11	DR5	2b	WT DR5 239 11 6 193	57.1111	-12.9835	2.08125	30.9756
WT DR5 239 11 6	WT DR5 239 11	DR5	2b	WT DR5 239 11 6 194	344.771	3.98479	7.49565	32.1085
WT DR5 239 11 6	WT DR5 239 11	DR5	2b	WT DR5 239 11 6 195	181.047	11.1979	-1.80664	30.1726
WT DR5 239 11 6	WT DR5 239 11	DR5	2b	WT DR5 239 11 6 192	233.748	7.42059	5.39682	32.2422
WT DR5 239 11 6	WT DR5 239 11	DR5	2b	WT DR5 239 11 6 185	217.393	-6.39913	-18.1592	25.3277
WT DR5 239 11 6	WT DR5 239 11	DR5	2b	WT DR5 239 11 6 198	245.84	-8.05018	-13.7851	28.4234
WT DR5 239 11 6	WT DR5 239 11	DR5	2b	WT DR5 239 11 6 184	862.606	4.69072	-18.2058	26.2052
WT DR5 239 11 6	WT DR5 239 11	DR5	2b	WT DR5 239 11 6 196	429.746	-2.31661	7.74229	32.3191
WT DR5 239 11 6	WT DR5 239 11	DR5	2b	WT DR5 239 11 6 197	49.6669	-12.5439	-3.36887	31.673
WT DR5 239 11 7	WT DR5 239 11	DR5	2c	WT DR5 239 11 7 179	21.4167	19.0379	6.43933	23.3587
WT DR5 239 11 7	WT DR5 239 11	DR5	2c	WT DR5 239 11 7 49	50.4184	9.95545	-31.8068	-6.20218
WT DR5 239 11 7	WT DR5 239 11	DR5	2c	WT DR5 239 11 7 50	1868.03	33.5905	-11.311	0.181629
WT DR5 239 11 7	WT DR5 239 11	DR5	2c	WT DR5 239 11 7 181	5146.05	-5.30374	-28.3375	16.0419
WT DR5 239 11 7	WT DR5 239 11	DR5	2c	WT DR5 239 11 7 178	153.27	-21.2258	0.507257	23.6527
WT DR5 239 11 7	WT DR5 239 11	DR5	2c	WT DR5 239 11 7 53	454.47	-4.70166	33.7584	12.5719
WT DR5 239 11 7	WT DR5 239 11	DR5	2c	WT DR5 239 11 7 54	89.5179	24.2502	-26.347	-3.82735
WT DR5 239 11 7	WT DR5 239 11	DR5	2c	WT DR5 239 11 7 180	677.361	3.98677	18.5337	28.1352
WT DR5 239 11 7	WT DR5 239 11	DR5	2c	WT DR5 239 11 7 52	166.745	-32.092	11.1423	6.87231
WT DR5 239 11 7	WT DR5 239 11	DR5	2c	WT DR5 239 11 7 57	0	17.9701	-30.45	-4.26975
[truncated: 21,938 more rows]

## Sheet: Fig. 3
Data for R2D2 in the upper epidermis, used in Fig. 3
Bud ID	Inflorescence ID	Reporter	Stage	Cell ID	x	y	z	DII	mDII	mDII.DII.ratio
WT-R2D2_1_bud1	WT-R2D2_1	R2D2	1a	WT-R2D2_1_bud1 2	2.06144	17.829	1.52931	17455.8	17248.1	0.988101
WT-R2D2_1_bud1	WT-R2D2_1	R2D2	1a	WT-R2D2_1_bud1 3	7.23812	17.5374	2.64776	17877.4	16476.3	0.921627
WT-R2D2_1_bud1	WT-R2D2_1	R2D2	1a	WT-R2D2_1_bud1 4	-6.01013	15.7069	3.54657	28673.5	9945.89	0.346867
WT-R2D2_1_bud1	WT-R2D2_1	R2D2	1a	WT-R2D2_1_bud1 5	-1.63207	16.3921	4.27971	20787.6	18128.3	0.872073
WT-R2D2_1_bud1	WT-R2D2_1	R2D2	1a	WT-R2D2_1_bud1 6	11.2018	14.9303	2.62112	22074.3	12587.6	0.570238
WT-R2D2_1_bud1	WT-R2D2_1	R2D2	1a	WT-R2D2_1_bud1 7	-11.8727	10.5633	0.947998	10655.6	9981.64	0.936751
WT-R2D2_1_bud1	WT-R2D2_1	R2D2	1a	WT-R2D2_1_bud1 8	6.37758	13.7112	4.34424	20134.1	15957.7	0.792571
WT-R2D2_1_bud1	WT-R2D2_1	R2D2	1a	WT-R2D2_1_bud1 9	18.396	9.05682	0.0370129	12843.5	12857.6	1.0011
WT-R2D2_1_bud1	WT-R2D2_1	R2D2	1a	WT-R2D2_1_bud1 10	13.0818	10.5916	3.6792	44805.7	19046	0.42508
WT-R2D2_1_bud1	WT-R2D2_1	R2D2	1a	WT-R2D2_1_bud1 11	-1.66924	11.9236	5.21513	15551	20533	1.32037
WT-R2D2_1_bud1	WT-R2D2_1	R2D2	1a	WT-R2D2_1_bud1 12	7.67109	9.47355	5.5287	13174.3	17234.6	1.3082
WT-R2D2_1_bud1	WT-R2D2_1	R2D2	1a	WT-R2D2_1_bud1 13	-5.27171	9.8095	6.11419	13454.4	16220.5	1.20559
WT-R2D2_1_bud1	WT-R2D2_1	R2D2	1a	WT-R2D2_1_bud1 14	1.3909	10.8413	7.21713	12722.6	17196.4	1.35164
WT-R2D2_1_bud1	WT-R2D2_1	R2D2	1a	WT-R2D2_1_bud1 15	-8.88742	7.89395	3.69785	17765.7	13279.3	0.747468
WT-R2D2_1_bud1	WT-R2D2_1	R2D2	1a	WT-R2D2_1_bud1 16	11.6454	7.37526	4.55919	24450.9	17229	0.704637
WT-R2D2_1_bud1	WT-R2D2_1	R2D2	1a	WT-R2D2_1_bud1 17	-14.7203	3.12675	-0.235841	16612.6	12993.7	0.782159
WT-R2D2_1_bud1	WT-R2D2_1	R2D2	1a	WT-R2D2_1_bud1 18	19.133	3.91098	1.70715	36179.7	18716.6	0.517323
WT-R2D2_1_bud1	WT-R2D2_1	R2D2	1a	WT-R2D2_1_bud1 19	14.7435	5.7343	3.89829	25844.2	16090.4	0.622592
WT-R2D2_1_bud1	WT-R2D2_1	R2D2	1a	WT-R2D2_1_bud1 20	-19.9671	-2.37492	-3.49894	17013.6	17242.1	1.01343
WT-R2D2_1_bud1	WT-R2D2_1	R2D2	1a	WT-R2D2_1_bud1 21	4.8486	6.06699	7.74369	10891.2	17118.1	1.57174
WT-R2D2_1_bud1	WT-R2D2_1	R2D2	1a	WT-R2D2_1_bud1 22	-7.26722	6.55377	6.48145	6463.71	12618.8	1.95225
WT-R2D2_1_bud1	WT-R2D2_1	R2D2	1a	WT-R2D2_1_bud1 23	0.391901	6.45021	8.01954	7276.61	15142.5	2.08098
WT-R2D2_1_bud1	WT-R2D2_1	R2D2	1a	WT-R2D2_1_bud1 24	19.75	-0.850217	0.755637	27352.8	17777.5	0.649933
WT-R2D2_1_bud1	WT-R2D2_1	R2D2	1a	WT-R2D2_1_bud1 25	-17.441	-1.52988	0.520265	11876.5	11474	0.96611
WT-R2D2_1_bud1	WT-R2D2_1	R2D2	1a	WT-R2D2_1_bud1 26	-11.2243	2.61941	5.26393	10135.8	13805.9	1.36209
WT-R2D2_1_bud1	WT-R2D2_1	R2D2	1a	WT-R2D2_1_bud1 27	9.84193	4.12753	4.93296	25676.9	16501.5	0.642659
WT-R2D2_1_bud1	WT-R2D2_1	R2D2	1a	WT-R2D2_1_bud1 28	16.0281	-0.762034	2.45025	28436.6	17162.2	0.603525
WT-R2D2_1_bud1	WT-R2D2_1	R2D2	1a	WT-R2D2_1_bud1 29	-23.494	-4.43245	-1.47406	17502.9	15722.6	0.898285
WT-R2D2_1_bud1	WT-R2D2_1	R2D2	1a	WT-R2D2_1_bud1 30	-14.7894	-0.0534319	3.50006	14013.8	13115.6	0.935906
WT-R2D2_1_bud1	WT-R2D2_1	R2D2	1a	WT-R2D2_1_bud1 31	14.4351	1.43613	3.50037	25311.5	16703.8	0.659929
WT-R2D2_1_bud1	WT-R2D2_1	R2D2	1a	WT-R2D2_1_bud1 32	-2.81915	4.46204	8.58427	7838.79	15154.8	1.93331
WT-R2D2_1_bud1	WT-R2D2_1	R2D2	1a	WT-R2D2_1_bud1 33	0.730992	6.38186	9.4707	7532.68	12169.7	1.61559
WT-R2D2_1_bud1	WT-R2D2_1	R2D2	1a	WT-R2D2_1_bud1 34	19.2273	-4.78891	0.54249	17984.5	11535.1	0.641391
WT-R2D2_1_bud1	WT-R2D2_1	R2D2	1a	WT-R2D2_1_bud1 35	8.17911	-0.985147	6.91522	20781.9	10310.8	0.496143
WT-R2D2_1_bud1	WT-R2D2_1	R2D2	1a	WT-R2D2_1_bud1 36	-9.86625	-0.237163	6.28386	9291.17	11107.4	1.19548
WT-R2D2_1_bud1	WT-R2D2_1	R2D2	1a	WT-R2D2_1_bud1 37	5.46217	0.906668	7.38769	8666.08	13273.7	1.53168
WT-R2D2_1_bud1	WT-R2D2_1	R2D2	1a	WT-R2D2_1_bud1 38	-5.15479	1.0892	7.75945	5562.15	12660.3	2.27615
WT-R2D2_1_bud1	WT-R2D2_1	R2D2	1a	WT-R2D2_1_bud1 39	1.94293	1.51195	8.14596	9445.28	12842.6	1.35968
WT-R2D2_1_bud1	WT-R2D2_1	R2D2	1a	WT-R2D2_1_bud1 40	-20.7033	-7.47162	-0.450967	10552.6	12472.7	1.18196
WT-R2D2_1_bud1	WT-R2D2_1	R2D2	1a	WT-R2D2_1_bud1 41	15.4749	-4.32533	2.67477	10186.4	11886.7	1.16692
WT-R2D2_1_bud1	WT-R2D2_1	R2D2	1a	WT-R2D2_1_bud1 42	-0.331827	0.406411	8.42724	6058.88	14315.6	2.36275
WT-R2D2_1_bud1	WT-R2D2_1	R2D2	1a	WT-R2D2_1_bud1 43	-14.1164	-5.94677	4.53731	11634.3	14474.1	1.24409
WT-R2D2_1_bud1	WT-R2D2_1	R2D2	1a	WT-R2D2_1_bud1 44	-11.7105	-4.71707	5.93486	19135.5	14425.1	0.75384
WT-R2D2_1_bud1	WT-R2D2_1	R2D2	1a	WT-R2D2_1_bud1 45	-18.4683	-7.25141	1.54575	13646.6	18414.9	1.34941
WT-R2D2_1_bud1	WT-R2D2_1	R2D2	1a	WT-R2D2_1_bud1 46	11.1455	-4.52006	5.58451	22867	17356.5	0.75902
WT-R2D2_1_bud1	WT-R2D2_1	R2D2	1a	WT-R2D2_1_bud1 47	6.01808	-3.10403	7.31196	23592.6	20932.5	0.887249
WT-R2D2_1_bud1	WT-R2D2_1	R2D2	1a	WT-R2D2_1_bud1 48	-8.44982	-2.44115	7.00305	9330.86	18208.5	1.95143
WT-R2D2_1_bud1	WT-R2D2_1	R2D2	1a	WT-R2D2_1_bud1 49	2.11684	-1.99851	7.36075	13521.2	24970.4	1.84676
WT-R2D2_1_bud1	WT-R2D2_1	R2D2	1a	WT-R2D2_1_bud1 50	-4.06157	-1.88092	7.5903	8755.52	19916.9	2.27478
WT-R2D2_1_bud1	WT-R2D2_1	R2D2	1a	WT-R2D2_1_bud1 51	17.2719	-11.0433	1.1983	8069.92	21710.1	2.69025
WT-R2D2_1_bud1	WT-R2D2_1	R2D2	1a	WT-R2D2_1_bud1 52	14.2508	-7.7837	3.26949	14171.5	18146.9	1.28052
WT-R2D2_1_bud1	WT-R2D2_1	R2D2	1a	WT-R2D2_1_bud1 53	-17.944	-10.7699	1.80674	17338.2	21248.9	1.22555
WT-R2D2_1_bud1	WT-R2D2_1	R2D2	1a	WT-R2D2_1_bud1 54	-10.1888	-6.03979	5.90596	22546.6	20273.6	0.899187
WT-R2D2_1_bud1	WT-R2D2_1	R2D2	1a	WT-R2D2_1_bud1 55	-0.664031	-4.63729	7.39825	13628.4	21607.2	1.58545
WT-R2D2_1_bud1	WT-R2D2_1	R2D2	1a	WT-R2D2_1_bud1 56	10.7815	-9.0715	4.89225	11462.8	18710	1.63224
WT-R2D2_1_bud1	WT-R2D2_1	R2D2	1a	WT-R2D2_1_bud1 57	-13.8297	-9.85153	4.35157	16367.3	17175.7	1.04939
WT-R2D2_1_bud1	WT-R2D2_1	R2D2	1a	WT-R2D2_1_bud1 58	6.85767	-8.2323	5.92928	22647.4	20890.2	0.922411
WT-R2D2_1_bud1	WT-R2D2_1	R2D2	1a	WT-R2D2_1_bud1 59	-11.2418	-8.48858	5.9015	29292.7	21556.4	0.735897
WT-R2D2_1_bud1	WT-R2D2_1	R2D2	1a	WT-R2D2_1_bud1 60	0.0316939	-7.26367	7.16053	22400	17082	0.762589
WT-R2D2_1_bud1	WT-R2D2_1	R2D2	1a	WT-R2D2_1_bud1 61	3.04457	-6.3848	8.13992	22698.2	18497.2	0.814919
WT-R2D2_1_bud1	WT-R2D2_1	R2D2	1a	WT-R2D2_1_bud1 62	-4.28589	-6.3155	8.33047	16390.9	20558.4	1.25426
WT-R2D2_1_bud1	WT-R2D2_1	R2D2	1a	WT-R2D2_1_bud1 63	16.607	-12.5976	2.23062	6960.8	22645.2	3.25325
WT-R2D2_1_bud1	WT-R2D2_1	R2D2	1a	WT-R2D2_1_bud1 64	-2.57472	-8.49412	6.00288	16789.6	18522.2	1.10319
WT-R2D2_1_bud1	WT-R2D2_1	R2D2	1a	WT-R2D2_1_bud1 65	12.7439	-13.1424	3.18929	12390.5	17267.1	1.39358
WT-R2D2_1_bud1	WT-R2D2_1	R2D2	1a	WT-R2D2_1_bud1 66	-13.9706	-14.136	2.43118	19132.1	16313.7	0.852687
WT-R2D2_1_bud1	WT-R2D2_1	R2D2	1a	WT-R2D2_1_bud1 67	8.02097	-11.9603	4.63797	32593.7	18657.1	0.572414
WT-R2D2_1_bud1	WT-R2D2_1	R2D2	1a	WT-R2D2_1_bud1 68	3.28793	-10.6532	6.23254	26479.8	19843.6	0.749386
WT-R2D2_1_bud1	WT-R2D2_1	R2D2	1a	WT-R2D2_1_bud1 69	-8.65352	-10.7771	6.26699	23506	15842.7	0.673985
WT-R2D2_1_bud1	WT-R2D2_1	R2D2	1a	WT-R2D2_1_bud1 70	-4.82113	-10.4911	6.54296	31716.2	18222	0.574533
WT-R2D2_1_bud1	WT-R2D2_1	R2D2	1a	WT-R2D2_1_bud1 71	3.43004	-13.0374	4.98707	30039	14916.8	0.496581
WT-R2D2_1_bud1	WT-R2D2_1	R2D2	1a	WT-R2D2_1_bud1 72	-9.4619	-13.3265	4.84312	26197.8	15655.2	0.597577
WT-R2D2_1_bud1	WT-R2D2_1	R2D2	1a	WT-R2D2_1_bud1 73	0.275235	-12.166	6.05014	42233.2	19895.3	0.471082
WT-R2D2_1_bud1	WT-R2D2_1	R2D2	1a	WT-R2D2_1_bud1 74	-4.25465	-13.9932	5.52391	33300.6	14060.9	0.422242
WT-R2D2_1_bud1	WT-R2D2_1	R2D2	1a	WT-R2D2_1_bud1 75	1.89338	-16.7531	3.7506	40906.8	18728.7	0.457838
WT-R2D2_1_bud1	WT-R2D2_1	R2D2	1a	WT-R2D2_1_bud1 76	-5.87235	-16.0748	4.65758	38558.6	18294.5	0.47446
WT-R2D2_1_bud1	WT-R2D2_1	R2D2	1a	WT-R2D2_1_bud1 77	-1.20879	-15.9905	3.38774	52320.9	20082.2	0.383827
WT-R2D2_1_bud2	WT-R2D2_1	R2D2	1a	WT-R2D2_1_bud2 2	-3.86964	17.5899	0.379817	10401.4	15140	1.45557
WT-R2D2_1_bud2	WT-R2D2_1	R2D2	1a	WT-R2D2_1_bud2 3	9.07593	17.7014	-1.33627	13372.4	14575.5	1.08997
WT-R2D2_1_bud2	WT-R2D2_1	R2D2	1a	WT-R2D2_1_bud2 4	1.25024	17.2872	1.70583	11407.9	17142.8	1.50271
WT-R2D2_1_bud2	WT-R2D2_1	R2D2	1a	WT-R2D2_1_bud2 5	-9.1652	12.0424	0.300026	13839.8	10081.1	0.728414
WT-R2D2_1_bud2	WT-R2D2_1	R2D2	1a	WT-R2D2_1_bud2 6	2.97563	16.7688	1.96538	8759.41	16512.3	1.88509
WT-R2D2_1_bud2	WT-R2D2_1	R2D2	1a	WT-R2D2_1_bud2 7	-14.163	7.56903	-1.90436	7438.3	8370.95	1.12538
WT-R2D2_1_bud2	WT-R2D2_1	R2D2	1a	WT-R2D2_1_bud2 8	-3.1911	12.4746	5.14098	8486.31	13135.8	1.54788
WT-R2D2_1_bud2	WT-R2D2_1	R2D2	1a	WT-R2D2_1_bud2 9	-18.9826	2.22424	-1.66278	11775.4	10820.5	0.918907
WT-R2D2_1_bud2	WT-R2D2_1	R2D2	1a	WT-R2D2_1_bud2 10	8.6206	11.893	2.98175	14070.8	18441.3	1.31061
WT-R2D2_1_bud2	WT-R2D2_1	R2D2	1a	WT-R2D2_1_bud2 11	12.0185	9.747	1.32021	14475.1	10317.5	0.712776
WT-R2D2_1_bud2	WT-R2D2_1	R2D2	1a	WT-R2D2_1_bud2 12	3.26192	12.4347	6.40392	9795.25	16141.3	1.64787
WT-R2D2_1_bud2	WT-R2D2_1	R2D2	1a	WT-R2D2_1_bud2 14	-21.8037	-0.711493	-1.31944	6887.71	6334.16	0.919632
WT-R2D2_1_bud2	WT-R2D2_1	R2D2	1a	WT-R2D2_1_bud2 15	-3.15221	9.38881	7.77879	7544.51	14723.7	1.95158
WT-R2D2_1_bud2	WT-R2D2_1	R2D2	1a	WT-R2D2_1_bud2 16	-12.5506	4.04504	2.82336	6156.51	7594.61	1.23359
WT-R2D2_1_bud2	WT-R2D2_1	R2D2	1a	WT-R2D2_1_bud2 17	10.5443	8.12949	2.71363	16116.7	17805.4	1.10478
WT-R2D2_1_bud2	WT-R2D2_1	R2D2	1a	WT-R2D2_1_bud2 18	6.44655	8.46636	7.3032	7857.43	17971.9	2.28725
WT-R2D2_1_bud2	WT-R2D2_1	R2D2	1a	WT-R2D2_1_bud2 19	2.29189	9.50955	7.76306	4859.79	18494.1	3.80553
WT-R2D2_1_bud2	WT-R2D2_1	R2D2	1a	WT-R2D2_1_bud2 20	-7.09599	6.15628	6.61746	5895.01	15413.5	2.61467
WT-R2D2_1_bud2	WT-R2D2_1	R2D2	1a	WT-R2D2_1_bud2 21	-16.0062	-0.483721	1.87241	5191.43	9886.5	1.90439
WT-R2D2_1_bud2	WT-R2D2_1	R2D2	1a	WT-R2D2_1_bud2 22	-21.983	-6.54549	-3.0114	5913.61	6080.71	1.02826
WT-R2D2_1_bud2	WT-R2D2_1	R2D2	1a	WT-R2D2_1_bud2 23	15.562	3.78471	1.49627	12013.4	14184.2	1.1807
WT-R2D2_1_bud2	WT-R2D2_1	R2D2	1a	WT-R2D2_1_bud2 24	12.982	4.1064	2.268	10395.8	17646.2	1.69744
WT-R2D2_1_bud2	WT-R2D2_1	R2D2	1a	WT-R2D2_1_bud2 25	17.5469	2.71606	-2.07752	14136.6	14537.4	1.02835
WT-R2D2_1_bud2	WT-R2D2_1	R2D2	1a	WT-R2D2_1_bud2 26	-18.4216	-4.61966	1.07097	7166.15	10197.4	1.423
WT-R2D2_1_bud2	WT-R2D2_1	R2D2	1a	WT-R2D2_1_bud2 28	6.73112	6.06884	7.42145	7523.58	17162.1	2.28111
WT-R2D2_1_bud2	WT-R2D2_1	R2D2	1a	WT-R2D2_1_bud2 29	-2.75339	6.98025	9.10553	5033.18	15425	3.06466
WT-R2D2_1_bud2	WT-R2D2_1	R2D2	1a	WT-R2D2_1_bud2 30	9.74272	3.75253	5.67852	13913.4	13561.8	0.974729
WT-R2D2_1_bud2	WT-R2D2_1	R2D2	1a	WT-R2D2_1_bud2 31	1.37926	6.3876	8.89928	3924.42	16410.3	4.18159
WT-R2D2_1_bud2	WT-R2D2_1	R2D2	1a	WT-R2D2_1_bud2 32	-5.2168	3.62118	9.36692	4844.72	15014.6	3.09917
WT-R2D2_1_bud2	WT-R2D2_1	R2D2	1a	WT-R2D2_1_bud2 33	-10.0586	0.130973	6.91334	7242.31	11447.4	1.58063
WT-R2D2_1_bud2	WT-R2D2_1	R2D2	1a	WT-R2D2_1_bud2 34	-14.06	-2.53613	5.11549	8038.91	10851.2	1.34983
WT-R2D2_1_bud2	WT-R2D2_1	R2D2	1a	WT-R2D2_1_bud2 35	16.7329	0.305971	0.0152415	12470.3	16881.7	1.35375
WT-R2D2_1_bud2	WT-R2D2_1	R2D2	1a	WT-R2D2_1_bud2 36	3.72487	4.87917	8.18142	4735.28	11947.9	2.52317
WT-R2D2_1_bud2	WT-R2D2_1	R2D2	1a	WT-R2D2_1_bud2 37	-21.3876	-7.70168	0.0475064	8975.07	13221.2	1.4731
WT-R2D2_1_bud2	WT-R2D2_1	R2D2	1a	WT-R2D2_1_bud2 38	12.508	1.54076	3.88057	9269.67	13211.2	1.42521
WT-R2D2_1_bud2	WT-R2D2_1	R2D2	1a	WT-R2D2_1_bud2 39	-2.52869	3.08439	9.36072	5007.12	15099.1	3.01553
WT-R2D2_1_bud2	WT-R2D2_1	R2D2	1a	WT-R2D2_1_bud2 40	7.26167	0.544254	7.35336	13900.2	13879.7	0.998525
WT-R2D2_1_bud2	WT-R2D2_1	R2D2	1a	WT-R2D2_1_bud2 41	0.403357	1.31593	8.2177	4854.71	10694.3	2.20287
WT-R2D2_1_bud2	WT-R2D2_1	R2D2	1a	WT-R2D2_1_bud2 42	-3.51709	-0.02038	7.80703	9759.98	11352.9	1.16321
WT-R2D2_1_bud2	WT-R2D2_1	R2D2	1a	WT-R2D2_1_bud2 43	-7.47302	-2.07849	8.34849	11869.8	12130.5	1.02196
WT-R2D2_1_bud2	WT-R2D2_1	R2D2	1a	WT-R2D2_1_bud2 44	-14.6896	-8.10308	3.8214	10396.2	12289.1	1.18208
WT-R2D2_1_bud2	WT-R2D2_1	R2D2	1a	WT-R2D2_1_bud2 45	21.5163	-4.75745	-2.13107	13759	16130.8	1.17238
WT-R2D2_1_bud2	WT-R2D2_1	R2D2	1a	WT-R2D2_1_bud2 46	9.97378	-0.834191	4.97253	11999.9	15858.6	1.32156
WT-R2D2_1_bud2	WT-R2D2_1	R2D2	1a	WT-R2D2_1_bud2 47	4.62958	1.02347	8.3051	7382.42	13097.2	1.77411
WT-R2D2_1_bud2	WT-R2D2_1	R2D2	1a	WT-R2D2_1_bud2 48	-10.8754	-6.50442	6.01477	27284.8	11923	0.436983
WT-R2D2_1_bud2	WT-R2D2_1	R2D2	1a	WT-R2D2_1_bud2 49	14.1721	-2.82262	3.27281	6985.76	13030.2	1.86525
WT-R2D2_1_bud2	WT-R2D2_1	R2D2	1a	WT-R2D2_1_bud2 50	23.2881	-7.03641	-3.51727	10874.8	17910.8	1.647
WT-R2D2_1_bud2	WT-R2D2_1	R2D2	1a	WT-R2D2_1_bud2 51	19.0632	-5.3333	-0.634768	10751.4	15179.1	1.41183
WT-R2D2_1_bud2	WT-R2D2_1	R2D2	1a	WT-R2D2_1_bud2 52	-4.50559	-3.59329	7.23615	24122.2	15286.7	0.633719
WT-R2D2_1_bud2	WT-R2D2_1	R2D2	1a	WT-R2D2_1_bud2 53	-6.37189	-3.96091	7.32475	32324.8	17110.3	0.529324
WT-R2D2_1_bud2	WT-R2D2_1	R2D2	1a	WT-R2D2_1_bud2 54	-13.9084	-9.6727	3.21022	26328	18468.3	0.70147
WT-R2D2_1_bud2	WT-R2D2_1	R2D2	1a	WT-R2D2_1_bud2 55	15.7974	-5.03642	1.9929	11503	18992.1	1.65106
WT-R2D2_1_bud2	WT-R2D2_1	R2D2	1a	WT-R2D2_1_bud2 56	6.5482	-1.24831	7.11755	18897.1	21847.4	1.15612
WT-R2D2_1_bud2	WT-R2D2_1	R2D2	1a	WT-R2D2_1_bud2 57	2.82718	-3.55515	6.87852	18402.7	19547	1.06218
WT-R2D2_1_bud2	WT-R2D2_1	R2D2	1a	WT-R2D2_1_bud2 58	-0.199777	-4.43358	6.72364	26411.9	16809.1	0.636421
WT-R2D2_1_bud2	WT-R2D2_1	R2D2	1a	WT-R2D2_1_bud2 59	-10.1736	-7.52642	6.0035	32353.5	19704.6	0.609041
WT-R2D2_1_bud2	WT-R2D2_1	R2D2	1a	WT-R2D2_1_bud2 60	9.94655	-3.39441	5.45568	23299.4	21979.5	0.94335
WT-R2D2_1_bud2	WT-R2D2_1	R2D2	1a	WT-R2D2_1_bud2 61	-5.80124	-7.88416	5.98431	42271.8	25600.8	0.605624
WT-R2D2_1_bud2	WT-R2D2_1	R2D2	1a	WT-R2D2_1_bud2 62	-8.8683	-9.42761	5.13614	40049.9	17524.7	0.437572
WT-R2D2_1_bud2	WT-R2D2_1	R2D2	1a	WT-R2D2_1_bud2 63	-14.0809	-16.054	1.16633	16581	20951	1.26355
WT-R2D2_1_bud2	WT-R2D2_1	R2D2	1a	WT-R2D2_1_bud2 64	20.4747	-8.90136	-0.336356	14666.6	24744.8	1.68715
WT-R2D2_1_bud2	WT-R2D2_1	R2D2	1a	WT-R2D2_1_bud2 65	10.704	-6.78902	4.39821	25382.9	21864	0.861367
WT-R2D2_1_bud2	WT-R2D2_1	R2D2	1a	WT-R2D2_1_bud2 66	7.91773	-7.43239	4.43035	43792	20893.3	0.477103
WT-R2D2_1_bud2	WT-R2D2_1	R2D2	1a	WT-R2D2_1_bud2 67	3.50591	-5.78963	6.04769	41380.3	24665.1	0.596059
WT-R2D2_1_bud2	WT-R2D2_1	R2D2	1a	WT-R2D2_1_bud2 68	-1.85403	-6.65833	6.49996	35018.7	20794	0.593797
WT-R2D2_1_bud2	WT-R2D2_1	R2D2	1a	WT-R2D2_1_bud2 69	-10.8968	-12.9253	3.43294	47025.4	27137.3	0.577077
WT-R2D2_1_bud2	WT-R2D2_1	R2D2	1a	WT-R2D2_1_bud2 70	14.6887	-9.19529	2.31117	12339.5	16528.8	1.3395
WT-R2D2_1_bud2	WT-R2D2_1	R2D2	1a	WT-R2D2_1_bud2 71	-1.61511	-9.30982	6.36124	39109.6	19593.3	0.500984
WT-R2D2_1_bud2	WT-R2D2_1	R2D2	1a	WT-R2D2_1_bud2 72	-4.36276	-11.1663	5.10022	54442.3	22816.8	0.419101
WT-R2D2_1_bud2	WT-R2D2_1	R2D2	1a	WT-R2D2_1_bud2 73	-7.05717	-13.388	3.43927	51888.6	24794.5	0.477841
WT-R2D2_1_bud2	WT-R2D2_1	R2D2	1a	WT-R2D2_1_bud2 74	23.2073	-10.7076	0.00997002	8613.15	15224.3	1.76756
WT-R2D2_1_bud2	WT-R2D2_1	R2D2	1a	WT-R2D2_1_bud2 75	16.8612	-10.456	1.89958	15288.7	23534.6	1.53935
WT-R2D2_1_bud2	WT-R2D2_1	R2D2	1a	WT-R2D2_1_bud2 76	11.4098	-9.20624	3.36708	27250	18877.2	0.692741
WT-R2D2_1_bud2	WT-R2D2_1	R2D2	1a	WT-R2D2_1_bud2 77	6.62362	-9.3045	4.48771	54752.8	26432.5	0.482761
WT-R2D2_1_bud2	WT-R2D2_1	R2D2	1a	WT-R2D2_1_bud2 78	0.223541	-10.566	4.79048	53782	25185.6	0.468291
WT-R2D2_1_bud2	WT-R2D2_1	R2D2	1a	WT-R2D2_1_bud2 79	-4.11139	-13.7686	2.51163	52893.5	23910.9	0.452057
WT-R2D2_1_bud2	WT-R2D2_1	R2D2	1a	WT-R2D2_1_bud2 80	17.5663	-12.9453	0.563839	11137.5	17133.1	1.53833
WT-R2D2_1_bud2	WT-R2D2_1	R2D2	1a	WT-R2D2_1_bud2 81	6.74201	-12.0733	4.25564	31785.3	24250.3	0.762941
WT-R2D2_1_bud2	WT-R2D2_1	R2D2	1a	WT-R2D2_1_bud2 83	3.97645	-12.884	5.81223	55683	18482.1	0.331916
WT-R2D2_1_bud2	WT-R2D2_1	R2D2	1a	WT-R2D2_1_bud2 84	11.6604	-13.3567	3.11769	15020.4	14363.1	0.95624
WT-R2D2_1_bud3	WT-R2D2_1	R2D2	1a	WT-R2D2_1_bud3 3	-17.1627	9.56753	1.14525	10000.6	11421.7	1.1421
WT-R2D2_1_bud3	WT-R2D2_1	R2D2	1a	WT-R2D2_1_bud3 6	-22.4748	4.38617	-1.37413	7925.06	13112.9	1.65461
WT-R2D2_1_bud3	WT-R2D2_1	R2D2	1a	WT-R2D2_1_bud3 7	-10.0207	14.7672	4.46001	9892.94	10623.6	1.07386
WT-R2D2_1_bud3	WT-R2D2_1	R2D2	1a	WT-R2D2_1_bud3 8	14.397	13.9949	2.70069	11531.5	12244.1	1.0618
WT-R2D2_1_bud3	WT-R2D2_1	R2D2	1a	WT-R2D2_1_bud3 9	-22.6515	0.227725	-1.37116	11810.9	15403.4	1.30417
WT-R2D2_1_bud3	WT-R2D2_1	R2D2	1a	WT-R2D2_1_bud3 10	7.41389	16.9643	6.20921	8449.86	17422.1	2.06182
WT-R2D2_1_bud3	WT-R2D2_1	R2D2	1a	WT-R2D2_1_bud3 11	-5.90132	15.4589	6.5461	6998.43	12901.8	1.84353
WT-R2D2_1_bud3	WT-R2D2_1	R2D2	1a	WT-R2D2_1_bud3 12	1.67365	17.4764	8.22534	6861.22	14279	2.08112
WT-R2D2_1_bud3	WT-R2D2_1	R2D2	1a	WT-R2D2_1_bud3 13	10.1394	16.1537	5.30419	13877.5	18888.4	1.36108
WT-R2D2_1_bud3	WT-R2D2_1	R2D2	1a	WT-R2D2_1_bud3 14	20.8905	3.24706	-2.96342	15763.4	16575.7	1.05153
WT-R2D2_1_bud3	WT-R2D2_1	R2D2	1a	WT-R2D2_1_bud3 15	14.0538	12.4613	4.00249	12701.1	13568.5	1.06829
WT-R2D2_1_bud3	WT-R2D2_1	R2D2	1a	WT-R2D2_1_bud3 16	17.5164	7.61218	0.954817	5714.37	11185.4	1.95742
WT-R2D2_1_bud3	WT-R2D2_1	R2D2	1a	WT-R2D2_1_bud3 17	-23.146	-5.89382	-1.27857	8813.32	16929.1	1.92085
WT-R2D2_1_bud3	WT-R2D2_1	R2D2	1a	WT-R2D2_1_bud3 18	-18.4666	3.52402	3.48288	14533.9	16873.3	1.16096
WT-R2D2_1_bud3	WT-R2D2_1	R2D2	1a	WT-R2D2_1_bud3 20	-15.6455	5.17879	5.44302	17358.7	15649.4	0.901531
WT-R2D2_1_bud3	WT-R2D2_1	R2D2	1a	WT-R2D2_1_bud3 21	-12.404	8.72737	7.08702	14343.9	13304.3	0.927523
WT-R2D2_1_bud3	WT-R2D2_1	R2D2	1a	WT-R2D2_1_bud3 22	-2.2172	15.5169	8.50172	7474.56	16470	2.20347
WT-R2D2_1_bud3	WT-R2D2_1	R2D2	1a	WT-R2D2_1_bud3 27	24.9696	-0.313358	-1.9111	7845.06	19686.8	2.50945
WT-R2D2_1_bud3	WT-R2D2_1	R2D2	1a	WT-R2D2_1_bud3 28	-9.57935	9.95441	8.45356	7905.25	12790.5	1.61798
WT-R2D2_1_bud3	WT-R2D2_1	R2D2	1a	WT-R2D2_1_bud3 29	17.6047	4.5647	2.69744	13135.4	12893.3	0.981569
WT-R2D2_1_bud3	WT-R2D2_1	R2D2	1a	WT-R2D2_1_bud3 30	22.4809	2.19746	0.886254	12051.3	15724.1	1.30476
WT-R2D2_1_bud3	WT-R2D2_1	R2D2	1a	WT-R2D2_1_bud3 31	-19.6233	-3.10346	3.36129	14691.5	16129.7	1.09789
WT-R2D2_1_bud3	WT-R2D2_1	R2D2	1a	WT-R2D2_1_bud3 33	-4.80355	11.3011	9.86621	6678.52	11193.2	1.676
WT-R2D2_1_bud3	WT-R2D2_1	R2D2	1a	WT-R2D2_1_bud3 35	3.50756	11.1496	8.93837	4648.41	8982.08	1.93229
WT-R2D2_1_bud3	WT-R2D2_1	R2D2	1a	WT-R2D2_1_bud3 36	5.03895	14.8655	9.52261	5976.29	11822.4	1.97822
WT-R2D2_1_bud3	WT-R2D2_1	R2D2	1a	WT-R2D2_1_bud3 37	-22.355	-8.86405	0.257841	14746.2	15212.5	1.03162
WT-R2D2_1_bud3	WT-R2D2_1	R2D2	1a	WT-R2D2_1_bud3 38	2.11271	12.8236	11.1594	7985.56	12394.5	1.55211
WT-R2D2_1_bud3	WT-R2D2_1	R2D2	1a	WT-R2D2_1_bud3 39	8.17965	11.8472	8.67426	7571.09	13782.2	1.82037
WT-R2D2_1_bud3	WT-R2D2_1	R2D2	1a	WT-R2D2_1_bud3 40	10.8077	11.2133	9.38145	8340.43	12970	1.55508
WT-R2D2_1_bud3	WT-R2D2_1	R2D2	1a	WT-R2D2_1_bud3 41	15.1191	6.91571	6.55428	10874.3	14050.4	1.29207
WT-R2D2_1_bud3	WT-R2D2_1	R2D2	1a	WT-R2D2_1_bud3 42	-18.7379	-7.52119	3.11246	13591.6	20425	1.50277
WT-R2D2_1_bud3	WT-R2D2_1	R2D2	1a	WT-R2D2_1_bud3 43	-15.6771	-1.77454	5.99707	12148.3	13184.9	1.08533
WT-R2D2_1_bud3	WT-R2D2_1	R2D2	1a	WT-R2D2_1_bud3 44	-13.5567	1.50123	7.60317	13591.8	13371.2	0.98377
WT-R2D2_1_bud3	WT-R2D2_1	R2D2	1a	WT-R2D2_1_bud3 46	12.742	8.24633	8.68411	10672.9	11703.6	1.09657
WT-R2D2_1_bud3	WT-R2D2_1	R2D2	1a	WT-R2D2_1_bud3 47	16.0014	2.65784	5.24597	7984.26	9081.23	1.13739
WT-R2D2_1_bud3	WT-R2D2_1	R2D2	1a	WT-R2D2_1_bud3 48	18.1785	0.427993	3.78516	11912.6	13365	1.12192
WT-R2D2_1_bud3	WT-R2D2_1	R2D2	1a	WT-R2D2_1_bud3 49	24.0251	-3.94675	-0.567158	8226.35	18037	2.19259
WT-R2D2_1_bud3	WT-R2D2_1	R2D2	1a	WT-R2D2_1_bud3 50	-10.8839	2.40214	7.65508	25292	14749.3	0.583161
WT-R2D2_1_bud3	WT-R2D2_1	R2D2	1a	WT-R2D2_1_bud3 51	-7.42929	5.14006	8.82678	11486.5	12676.6	1.10361
WT-R2D2_1_bud3	WT-R2D2_1	R2D2	1a	WT-R2D2_1_bud3 52	-1.989	9.3962	10.641	11006.7	9022.19	0.8197
WT-R2D2_1_bud3	WT-R2D2_1	R2D2	1a	WT-R2D2_1_bud3 53	-5.12573	6.05754	10.2517	15662.5	9422.04	0.601567
WT-R2D2_1_bud3	WT-R2D2_1	R2D2	1a	WT-R2D2_1_bud3 54	3.14412	10.1398	11.6822	15568.8	10699	0.687208
WT-R2D2_1_bud3	WT-R2D2_1	R2D2	1a	WT-R2D2_1_bud3 55	8.16643	8.42996	10.2216	20524.3	11946.5	0.582066
WT-R2D2_1_bud3	WT-R2D2_1	R2D2	1a	WT-R2D2_1_bud3 56	13.7391	2.64846	7.76775	17296.9	7363.88	0.425734
WT-R2D2_1_bud3	WT-R2D2_1	R2D2	1a	WT-R2D2_1_bud3 57	18.5925	-2.4854	3.09416	18013.9	13019.5	0.722747
WT-R2D2_1_bud3	WT-R2D2_1	R2D2	1a	WT-R2D2_1_bud3 58	21.2835	-6.38172	1.98106	7894.63	13457.9	1.70469
WT-R2D2_1_bud3	WT-R2D2_1	R2D2	1a	WT-R2D2_1_bud3 59	-16.6419	-10.0137	3.63361	25797.1	11160.9	0.432642
WT-R2D2_1_bud3	WT-R2D2_1	R2D2	1a	WT-R2D2_1_bud3 60	-15.1724	-4.89296	7.65786	19569.7	10249.4	0.523738
WT-R2D2_1_bud3	WT-R2D2_1	R2D2	1a	WT-R2D2_1_bud3 61	-10.9604	-3.52301	7.99207	16700.3	11568.9	0.692736
WT-R2D2_1_bud3	WT-R2D2_1	R2D2	1a	WT-R2D2_1_bud3 62	11.2746	4.02393	8.60498	19990.9	8569.58	0.428674
WT-R2D2_1_bud3	WT-R2D2_1	R2D2	1a	WT-R2D2_1_bud3 63	14.9524	-1.3563	6.56653	13565.8	9745.48	0.718386
WT-R2D2_1_bud3	WT-R2D2_1	R2D2	1a	WT-R2D2_1_bud3 64	24.6742	-7.02864	2.42575	5401.78	12179.9	2.25479
WT-R2D2_1_bud3	WT-R2D2_1	R2D2	1a	WT-R2D2_1_bud3 65	-14.1471	-12.844	2.95522	35088.6	11459.9	0.326599
WT-R2D2_1_bud3	WT-R2D2_1	R2D2	1a	WT-R2D2_1_bud3 66	-14.1875	-6.64469	6.40629	22956.6	13758.6	0.599331
WT-R2D2_1_bud3	WT-R2D2_1	R2D2	1a	WT-R2D2_1_bud3 67	-8.06809	-1.18895	8.8186	16067.4	15281.1	0.951062
WT-R2D2_1_bud3	WT-R2D2_1	R2D2	1a	WT-R2D2_1_bud3 68	1.3711	5.24769	11.4394	20278.2	11178.5	0.551257
WT-R2D2_1_bud3	WT-R2D2_1	R2D2	1a	WT-R2D2_1_bud3 69	6.44222	5.61943	11.1313	21786.7	11389.2	0.522759
WT-R2D2_1_bud3	WT-R2D2_1	R2D2	1a	WT-R2D2_1_bud3 70	13.481	-4.97956	5.84995	21427.9	12026.9	0.561273
WT-R2D2_1_bud3	WT-R2D2_1	R2D2	1a	WT-R2D2_1_bud3 71	-5.93455	0.37701	10.6214	18552.6	22614.2	1.21892
WT-R2D2_1_bud3	WT-R2D2_1	R2D2	1a	WT-R2D2_1_bud3 72	-4.02951	0.0609089	9.28131	18841.5	14708.8	0.78066
WT-R2D2_1_bud3	WT-R2D2_1	R2D2	1a	WT-R2D2_1_bud3 73	-1.11986	1.72121	10.8801	26206.8	15197.3	0.579899
WT-R2D2_1_bud3	WT-R2D2_1	R2D2	1a	WT-R2D2_1_bud3 74	5.5313	2.13252	10.4337	31298.1	14746.4	0.47116
WT-R2D2_1_bud3	WT-R2D2_1	R2D2	1a	WT-R2D2_1_bud3 75	11.2156	0.929232	9.18763	27082.5	16257.3	0.600288
WT-R2D2_1_bud3	WT-R2D2_1	R2D2	1a	WT-R2D2_1_bud3 76	18.1204	-5.66955	4.81782	16972.2	14966.4	0.881819
WT-R2D2_1_bud3	WT-R2D2_1	R2D2	1a	WT-R2D2_1_bud3 77	-10.4018	-6.21697	8.55714	21201.8	23315.3	1.09968
WT-R2D2_1_bud3	WT-R2D2_1	R2D2	1a	WT-R2D2_1_bud3 78	-6.56311	-3.30348	8.81652	22529.8	21189.3	0.940501
WT-R2D2_1_bud3	WT-R2D2_1	R2D2	1a	WT-R2D2_1_bud3 79	2.58209	0.474452	9.98881	26938.4	22262.7	0.82643
WT-R2D2_1_bud3	WT-R2D2_1	R2D2	1a	WT-R2D2_1_bud3 80	6.33437	0.443115	10.5615	19653.7	21685.3	1.10337
WT-R2D2_1_bud3	WT-R2D2_1	R2D2	1a	WT-R2D2_1_bud3 81	21.1859	-9.91336	3.29562	5037.01	22045.7	4.37674
WT-R2D2_1_bud3	WT-R2D2_1	R2D2	1a	WT-R2D2_1_bud3 82	-9.99469	-10.9356	7.04096	26612.4	25136.4	0.944537
WT-R2D2_1_bud3	WT-R2D2_1	R2D2	1a	WT-R2D2_1_bud3 83	-9.0992	-14.3397	5.05732	39552.7	27435	0.693632
WT-R2D2_1_bud3	WT-R2D2_1	R2D2	1a	WT-R2D2_1_bud3 84	-6.89748	-7.5946	8.58419	24345.5	21557.3	0.885474
WT-R2D2_1_bud3	WT-R2D2_1	R2D2	1a	WT-R2D2_1_bud3 85	-1.23302	-4.0642	9.00119	24137.7	25594.8	1.06037
WT-R2D2_1_bud3	WT-R2D2_1	R2D2	1a	WT-R2D2_1_bud3 86	10.2062	-3.08726	9.35425	44058.7	19243.6	0.436772
WT-R2D2_1_bud3	WT-R2D2_1	R2D2	1a	WT-R2D2_1_bud3 87	11.2297	-6.97761	7.08722	28107.6	19230	0.684157
WT-R2D2_1_bud3	WT-R2D2_1	R2D2	1a	WT-R2D2_1_bud3 88	13.1344	-8.92884	5.80901	27951.6	23829.5	0.852527
WT-R2D2_1_bud3	WT-R2D2_1	R2D2	1a	WT-R2D2_1_bud3 89	16.4063	-10.0298	4.86472	12257.2	22172.3	1.80892
WT-R2D2_1_bud3	WT-R2D2_1	R2D2	1a	WT-R2D2_1_bud3 90	-5.92594	-15.9702	4.97727	46794.2	25045.8	0.535233
WT-R2D2_1_bud3	WT-R2D2_1	R2D2	1a	WT-R2D2_1_bud3 91	-3.57979	-7.3831	8.54272	20909.7	23901.7	1.14309
WT-R2D2_1_bud3	WT-R2D2_1	R2D2	1a	WT-R2D2_1_bud3 92	3.77218	-2.83419	10.3257	27044.8	20371.4	0.753246
WT-R2D2_1_bud3	WT-R2D2_1	R2D2	1a	WT-R2D2_1_bud3 93	7.35868	-4.37604	9.10434	20667.5	21461.5	1.03842
WT-R2D2_1_bud3	WT-R2D2_1	R2D2	1a	WT-R2D2_1_bud3 94	8.69606	-10.3419	6.62243	28083.3	25418.8	0.905122
WT-R2D2_1_bud3	WT-R2D2_1	R2D2	1a	WT-R2D2_1_bud3 95	-5.15336	-13.1817	8.92442	46611.2	25147.9	0.539525
WT-R2D2_1_bud3	WT-R2D2_1	R2D2	1a	WT-R2D2_1_bud3 96	-2.48846	-10.2923	8.934	20472.1	23021	1.12451
WT-R2D2_1_bud3	WT-R2D2_1	R2D2	1a	WT-R2D2_1_bud3 97	-1.91409	-15.6704	7.21181	49517.7	25838.9	0.521811
WT-R2D2_1_bud3	WT-R2D2_1	R2D2	1a	WT-R2D2_1_bud3 98	2.3043	-11.8856	7.56162	47998.8	25844.1	0.538432
WT-R2D2_1_bud3	WT-R2D2_1	R2D2	1a	WT-R2D2_1_bud3 99	-0.0538874	-7.45765	10.263	31787.3	20515.7	0.645406
WT-R2D2_1_bud3	WT-R2D2_1	R2D2	1a	WT-R2D2_1_bud3 100	5.82806	-10.1657	8.16026	44823.5	23272.9	0.519212
WT-R2D2_1_bud3	WT-R2D2_1	R2D2	1a	WT-R2D2_1_bud3 101	6.99722	-7.81141	9.3506	33975	23092.7	0.679697
WT-R2D2_1_bud3	WT-R2D2_1	R2D2	1a	WT-R2D2_1_bud3 102	10.0698	-13.4454	5.90614	26332.8	28393.8	1.07827
WT-R2D2_1_bud3	WT-R2D2_1	R2D2	1a	WT-R2D2_1_bud3 103	-1.73018	-17.8575	5.79937	48546	22981.5	0.473396
WT-R2D2_1_bud3	WT-R2D2_1	R2D2	1a	WT-R2D2_1_bud3 104	3.82193	-14.7815	6.94609	43211.3	29860.1	0.691025
WT-R2D2_1_bud3	WT-R2D2_1	R2D2	1a	WT-R2D2_1_bud3 105	1.95059	-17.8107	7.92682	39025.4	25211	0.646015
WT-R2D2_1_bud4	WT-R2D2_1	R2D2	2a	WT-R2D2_1_bud4 5	-1.67639	22.8123	1.61068	17421.5	14998	0.86089
WT-R2D2_1_bud4	WT-R2D2_1	R2D2	2a	WT-R2D2_1_bud4 6	11.4996	21.984	0.12487	7080	11598.7	1.63823
WT-R2D2_1_bud4	WT-R2D2_1	R2D2	2a	WT-R2D2_1_bud4 10	5.69738	24.8436	4.29827	6708.95	14945.3	2.22767
WT-R2D2_1_bud4	WT-R2D2_1	R2D2	2a	WT-R2D2_1_bud4 11	-8.12316	21.5781	4.23998	12040.1	14144.9	1.17482
WT-R2D2_1_bud4	WT-R2D2_1	R2D2	2a	WT-R2D2_1_bud4 12	16.4466	18.3943	1.1706	12158.4	9987.8	0.821473
WT-R2D2_1_bud4	WT-R2D2_1	R2D2	2a	WT-R2D2_1_bud4 13	24.9573	10.6181	-0.245074	14730.3	12761.6	0.86635
WT-R2D2_1_bud4	WT-R2D2_1	R2D2	2a	WT-R2D2_1_bud4 15	-16.9299	18.5471	6.46486	11327.2	9515.63	0.840069
WT-R2D2_1_bud4	WT-R2D2_1	R2D2	2a	WT-R2D2_1_bud4 16	20.1249	14.9984	1.2007	10855.3	13263.5	1.22185
WT-R2D2_1_bud4	WT-R2D2_1	R2D2	2a	WT-R2D2_1_bud4 18	-27.0015	2.797	3.59386	5128.37	14169.3	2.76292
WT-R2D2_1_bud4	WT-R2D2_1	R2D2	2a	WT-R2D2_1_bud4 19	26.3376	-2.7273	-2.81666	10703.4	14040.7	1.3118
WT-R2D2_1_bud4	WT-R2D2_1	R2D2	2a	WT-R2D2_1_bud4 20	-11.4308	19.4584	6.0738	11586.1	14422.1	1.24478
WT-R2D2_1_bud4	WT-R2D2_1	R2D2	2a	WT-R2D2_1_bud4 21	13.6009	20.7731	3.77736	8786.15	14339	1.632
WT-R2D2_1_bud4	WT-R2D2_1	R2D2	2a	WT-R2D2_1_bud4 24	22.4409	11.454	3.38472	13762	15234	1.10696
WT-R2D2_1_bud4	WT-R2D2_1	R2D2	2a	WT-R2D2_1_bud4 25	26.8719	6.07971	2.82	11285.5	14885	1.31895
WT-R2D2_1_bud4	WT-R2D2_1	R2D2	2a	WT-R2D2_1_bud4 26	25.8821	1.78656	0.0949979	14607	14815.9	1.0143
WT-R2D2_1_bud4	WT-R2D2_1	R2D2	2a	WT-R2D2_1_bud4 27	-28.3013	-8.18053	3.7682	10716	12850.7	1.19921
WT-R2D2_1_bud4	WT-R2D2_1	R2D2	2a	WT-R2D2_1_bud4 28	-0.389781	23.5756	8.92795	10377.2	15980.6	1.53997
WT-R2D2_1_bud4	WT-R2D2_1	R2D2	2a	WT-R2D2_1_bud4 29	-4.7079	23.1297	10.1477	17341.1	20655.6	1.19114
WT-R2D2_1_bud4	WT-R2D2_1	R2D2	2a	WT-R2D2_1_bud4 30	9.3013	21.9364	6.46793	6552.68	15820.1	2.41429
WT-R2D2_1_bud4	WT-R2D2_1	R2D2	2a	WT-R2D2_1_bud4 31	-19.6119	14.8308	8.10243	11488	18515.7	1.61174
WT-R2D2_1_bud4	WT-R2D2_1	R2D2	2a	WT-R2D2_1_bud4 32	-24.1133	7.65197	8.42989	9651.32	15087.8	1.56329
WT-R2D2_1_bud4	WT-R2D2_1	R2D2	2a	WT-R2D2_1_bud4 33	3.76589	23.2742	9.47352	12396.2	19760.9	1.59411
WT-R2D2_1_bud4	WT-R2D2_1	R2D2	2a	WT-R2D2_1_bud4 34	28.3222	-8.23695	1.2439	17244	19002.6	1.10198
WT-R2D2_1_bud4	WT-R2D2_1	R2D2	2a	WT-R2D2_1_bud4 36	-25.5703	2.19844	8.44729	6546.5	13991.4	2.13723
WT-R2D2_1_bud4	WT-R2D2_1	R2D2	2a	WT-R2D2_1_bud4 37	-27.1505	-3.48865	7.57105	6315.1	14410.3	2.28188
WT-R2D2_1_bud4	WT-R2D2_1	R2D2	2a	WT-R2D2_1_bud4 38	-25.9213	-16.4705	5.081	11760	10979.5	0.933631
WT-R2D2_1_bud4	WT-R2D2_1	R2D2	2a	WT-R2D2_1_bud4 39	-12.2983	17.7022	12.1287	20525.2	22513.4	1.09687
WT-R2D2_1_bud4	WT-R2D2_1	R2D2	2a	WT-R2D2_1_bud4 40	17.9723	15.3369	8.63097	14933.8	20428.5	1.36794
WT-R2D2_1_bud4	WT-R2D2_1	R2D2	2a	WT-R2D2_1_bud4 41	24.1649	6.89463	6.46528	9760.28	21634.1	2.21655
WT-R2D2_1_bud4	WT-R2D2_1	R2D2	2a	WT-R2D2_1_bud4 42	26.4267	-2.52272	3.34062	9244.67	17571.5	1.90072
WT-R2D2_1_bud4	WT-R2D2_1	R2D2	2a	WT-R2D2_1_bud4 43	-26.9587	-12.7819	6.87972	7574.33	12293.8	1.62309
WT-R2D2_1_bud4	WT-R2D2_1	R2D2	2a	WT-R2D2_1_bud4 45	-7.28519	19.5402	11.7977	11537.6	19194.3	1.66363
WT-R2D2_1_bud4	WT-R2D2_1	R2D2	2a	WT-R2D2_1_bud4 47	9.9969	21.3309	10.3731	11367.3	17668	1.55428
WT-R2D2_1_bud4	WT-R2D2_1	R2D2	2a	WT-R2D2_1_bud4 48	-19.183	-18.7677	6.02278	7009.7	11589.8	1.65339
WT-R2D2_1_bud4	WT-R2D2_1	R2D2	2a	WT-R2D2_1_bud4 49	-0.971318	22.5952	14.7792	8421.66	14429.7	1.7134
WT-R2D2_1_bud4	WT-R2D2_1	R2D2	2a	WT-R2D2_1_bud4 50	2.3455	21.4097	13.3637	10354.8	13987.5	1.35082
WT-R2D2_1_bud4	WT-R2D2_1	R2D2	2a	WT-R2D2_1_bud4 51	6.78321	21.3287	12.8994	14665.2	15799.8	1.07737
WT-R2D2_1_bud4	WT-R2D2_1	R2D2	2a	WT-R2D2_1_bud4 52	-23.3309	8.53282	14.4821	9966.77	14190.7	1.4238
WT-R2D2_1_bud4	WT-R2D2_1	R2D2	2a	WT-R2D2_1_bud4 53	-27.3444	-6.76756	11.2372	4501.62	11273.7	2.50437
WT-R2D2_1_bud4	WT-R2D2_1	R2D2	2a	WT-R2D2_1_bud4 54	-23.8624	3.91104	12.6723	4602.18	10551.1	2.29263
WT-R2D2_1_bud4	WT-R2D2_1	R2D2	2a	WT-R2D2_1_bud4 55	23.4445	5.13534	8.10268	10951.9	17507.6	1.59859
WT-R2D2_1_bud4	WT-R2D2_1	R2D2	2a	WT-R2D2_1_bud4 56	25.4362	-7.76255	5.5507	10452.4	18744	1.79327
WT-R2D2_1_bud4	WT-R2D2_1	R2D2	2a	WT-R2D2_1_bud4 57	-13.7011	15.6495	15.9828	21065.1	19130.3	0.908151
WT-R2D2_1_bud4	WT-R2D2_1	R2D2	2a	WT-R2D2_1_bud4 58	13.1634	16.7109	13.4545	18694.1	18823.6	1.00693
WT-R2D2_1_bud4	WT-R2D2_1	R2D2	2a	WT-R2D2_1_bud4 59	-18.1281	11.5493	15.6842	6227.9	17365.5	2.78834
WT-R2D2_1_bud4	WT-R2D2_1	R2D2	2a	WT-R2D2_1_bud4 60	20.53	10.109	11.5052	13351.1	20361.7	1.5251
WT-R2D2_1_bud4	WT-R2D2_1	R2D2	2a	WT-R2D2_1_bud4 62	-24.8909	-2.66534	12.5997	5292.25	10281.8	1.9428
WT-R2D2_1_bud4	WT-R2D2_1	R2D2	2a	WT-R2D2_1_bud4 63	-22.8101	-16.5038	9.86727	11946.5	12045.5	1.00829
WT-R2D2_1_bud4	WT-R2D2_1	R2D2	2a	WT-R2D2_1_bud4 64	24.6998	-13.3562	5.62757	21562.9	18968.2	0.879668
WT-R2D2_1_bud4	WT-R2D2_1	R2D2	2a	WT-R2D2_1_bud4 68	-24.9802	-8.78614	13.6945	3917.32	7768.95	1.98323
WT-R2D2_1_bud4	WT-R2D2_1	R2D2	2a	WT-R2D2_1_bud4 70	8.11823	17.6778	17.2064	15571.5	23003.4	1.47728
WT-R2D2_1_bud4	WT-R2D2_1	R2D2	2a	WT-R2D2_1_bud4 71	-21.8571	4.51525	16.6653	4119.37	6795.11	1.64955
WT-R2D2_1_bud4	WT-R2D2_1	R2D2	2a	WT-R2D2_1_bud4 72	24.3578	-1.03452	10.9719	6579.83	20297.2	3.08476
WT-R2D2_1_bud4	WT-R2D2_1	R2D2	2a	WT-R2D2_1_bud4 74	-2.46304	17.416	18.0726	16974.1	18108.3	1.06682
WT-R2D2_1_bud4	WT-R2D2_1	R2D2	2a	WT-R2D2_1_bud4 75	3.69027	17.5242	17.4689	12771.4	22839.7	1.78835
WT-R2D2_1_bud4	WT-R2D2_1	R2D2	2a	WT-R2D2_1_bud4 76	-7.46631	16.3402	19.563	10663.3	25498.2	2.39121
WT-R2D2_1_bud4	WT-R2D2_1	R2D2	2a	WT-R2D2_1_bud4 77	-15.0512	12.0354	18.3675	9344.75	19356.3	2.07136
WT-R2D2_1_bud4	WT-R2D2_1	R2D2	2a	WT-R2D2_1_bud4 78	15.5786	12.9881	16.6175	12563.1	23026.4	1.83286
WT-R2D2_1_bud4	WT-R2D2_1	R2D2	2a	WT-R2D2_1_bud4 79	24.0562	-7.15044	10.9096	10852	21901.1	2.01816
WT-R2D2_1_bud4	WT-R2D2_1	R2D2	2a	WT-R2D2_1_bud4 80	-17.8509	-18.6154	13.0661	11051.9	11454.4	1.03642
WT-R2D2_1_bud4	WT-R2D2_1	R2D2	2a	WT-R2D2_1_bud4 83	-19.5276	6.26588	19.9708	5322.64	16565.2	3.11221
WT-R2D2_1_bud4	WT-R2D2_1	R2D2	2a	WT-R2D2_1_bud4 84	-22.1129	-1.21424	17.6901	3310.62	11643.8	3.51711
WT-R2D2_1_bud4	WT-R2D2_1	R2D2	2a	WT-R2D2_1_bud4 85	22.4843	2.1826	13.7909	6889.02	18058.9	2.6214
WT-R2D2_1_bud4	WT-R2D2_1	R2D2	2a	WT-R2D2_1_bud4 86	-21.0346	-14.4313	16.3521	5751.23	15290.4	2.65863
WT-R2D2_1_bud4	WT-R2D2_1	R2D2	2a	WT-R2D2_1_bud4 88	21.7314	-15.5054	10.6442	27896.5	18338	0.657358
WT-R2D2_1_bud4	WT-R2D2_1	R2D2	2a	WT-R2D2_1_bud4 90	-14.2934	-20.5319	14.5575	9515.1	10183.1	1.0702
WT-R2D2_1_bud4	WT-R2D2_1	R2D2	2a	WT-R2D2_1_bud4 93	20.2496	6.30945	15.7908	5981.2	19939.8	3.33375
WT-R2D2_1_bud4	WT-R2D2_1	R2D2	2a	WT-R2D2_1_bud4 94	-21.4562	-9.31561	17.1689	4107.56	16183.1	3.93983
WT-R2D2_1_bud4	WT-R2D2_1	R2D2	2a	WT-R2D2_1_bud4 95	22.9993	-11.7526	12.221	11617.5	25235.5	2.1722
WT-R2D2_1_bud4	WT-R2D2_1	R2D2	2a	WT-R2D2_1_bud4 99	-8.59995	-20.9397	14.7699	10928.9	8709.15	0.796892
WT-R2D2_1_bud4	WT-R2D2_1	R2D2	2a	WT-R2D2_1_bud4 100	12.1929	12.5716	19.7911	8060.91	12763.3	1.58336
WT-R2D2_1_bud4	WT-R2D2_1	R2D2	2a	WT-R2D2_1_bud4 101	-15.3874	7.86565	22.9073	7979.47	19487	2.44214
WT-R2D2_1_bud4	WT-R2D2_1	R2D2	2a	WT-R2D2_1_bud4 102	19.6966	6.55518	17.9346	9896.32	20399.7	2.06134
WT-R2D2_1_bud4	WT-R2D2_1	R2D2	2a	WT-R2D2_1_bud4 103	-19.6046	1.34579	20.967	4472.36	11181	2.50002
WT-R2D2_1_bud4	WT-R2D2_1	R2D2	2a	WT-R2D2_1_bud4 104	-11.4343	-19.6437	17.4942	17090	13959.5	0.816823
WT-R2D2_1_bud4	WT-R2D2_1	R2D2	2a	WT-R2D2_1_bud4 106	7.50335	14.1465	21.5747	8252.36	14003.7	1.69693
WT-R2D2_1_bud4	WT-R2D2_1	R2D2	2a	WT-R2D2_1_bud4 107	-9.4735	11.37	23.9683	8842.49	18349.2	2.07512
WT-R2D2_1_bud4	WT-R2D2_1	R2D2	2a	WT-R2D2_1_bud4 108	14.6921	10.4229	21.3474	8964.88	18740.7	2.09046
WT-R2D2_1_bud4	WT-R2D2_1	R2D2	2a	WT-R2D2_1_bud4 110	21.3971	-1.16594	17.3769	5061.97	20136.8	3.97806
WT-R2D2_1_bud4	WT-R2D2_1	R2D2	2a	WT-R2D2_1_bud4 111	-20.1983	-5.75288	20.7552	3892.54	13541.8	3.47891
WT-R2D2_1_bud4	WT-R2D2_1	R2D2	2a	WT-R2D2_1_bud4 112	21.5022	-8.37858	16.052	8850.11	20213.3	2.28396
WT-R2D2_1_bud4	WT-R2D2_1	R2D2	2a	WT-R2D2_1_bud4 113	14.7913	-20.9052	14.4494	25628.3	21467	0.837629
WT-R2D2_1_bud4	WT-R2D2_1	R2D2	2a	WT-R2D2_1_bud4 114	1.18873	15.8074	23.5386	12274.5	19877.4	1.61941
WT-R2D2_1_bud4	WT-R2D2_1	R2D2	2a	WT-R2D2_1_bud4 115	-3.8525	12.895	23.5186	10367.9	16837.3	1.62398
WT-R2D2_1_bud4	WT-R2D2_1	R2D2	2a	WT-R2D2_1_bud4 116	-17.8081	-13.8532	20.0585	10609.3	13168.5	1.24122
WT-R2D2_1_bud4	WT-R2D2_1	R2D2	2a	WT-R2D2_1_bud4 117	-14.384	-17.4679	19.053	16728.9	14845	0.887386
WT-R2D2_1_bud4	WT-R2D2_1	R2D2	2a	WT-R2D2_1_bud4 118	17.8377	-14.7902	16.2765	27731.7	18541.1	0.668589
WT-R2D2_1_bud4	WT-R2D2_1	R2D2	2a	WT-R2D2_1_bud4 120	8.81788	-19.2068	16.3855	20056.8	17962.5	0.895582
WT-R2D2_1_bud4	WT-R2D2_1	R2D2	2a	WT-R2D2_1_bud4 121	-0.0778298	-19.9968	18.1643	22157.3	16006.1	0.722385
WT-R2D2_1_bud4	WT-R2D2_1	R2D2	2a	WT-R2D2_1_bud4 122	13.7632	8.83075	23.0364	7724.2	18042.3	2.33581
WT-R2D2_1_bud4	WT-R2D2_1	R2D2	2a	WT-R2D2_1_bud4 123	-18.2695	0.0902388	24.689	3289.13	13899.4	4.22586
WT-R2D2_1_bud4	WT-R2D2_1	R2D2	2a	WT-R2D2_1_bud4 124	20.6141	5.21375	21.6832	5061.69	18877.6	3.72951
WT-R2D2_1_bud4	WT-R2D2_1	R2D2	2a	WT-R2D2_1_bud4 125	18.3522	-11.3562	17.7136	8509.32	20570.7	2.41743
WT-R2D2_1_bud4	WT-R2D2_1	R2D2	2a	WT-R2D2_1_bud4 126	13.2046	-17.0104	18.3843	23835.5	20552.7	0.862273
WT-R2D2_1_bud4	WT-R2D2_1	R2D2	2a	WT-R2D2_1_bud4 127	-7.5553	-19.4898	20.0357	23756	17445.3	0.734353
WT-R2D2_1_bud4	WT-R2D2_1	R2D2	2a	WT-R2D2_1_bud4 128	-2.56095	9.99813	25.9244	14695.8	14753.4	1.00392
WT-R2D2_1_bud4	WT-R2D2_1	R2D2	2a	WT-R2D2_1_bud4 129	-7.79329	9.33423	25.154	6303.72	14729.2	2.33659
WT-R2D2_1_bud4	WT-R2D2_1	R2D2	2a	WT-R2D2_1_bud4 130	-12.6192	5.38022	24.9224	4750.53	13591.2	2.86099
WT-R2D2_1_bud4	WT-R2D2_1	R2D2	2a	WT-R2D2_1_bud4 132	20.2067	0.445103	20.6976	6074.87	14004.5	2.30532
WT-R2D2_1_bud4	WT-R2D2_1	R2D2	2a	WT-R2D2_1_bud4 133	-16.7036	-4.60376	24.6965	4071.4	10549.9	2.59122
WT-R2D2_1_bud4	WT-R2D2_1	R2D2	2a	WT-R2D2_1_bud4 134	18.3679	-4.34842	21.1899	3610.63	15101.9	4.18262
WT-R2D2_1_bud4	WT-R2D2_1	R2D2	2a	WT-R2D2_1_bud4 135	-16.1157	-10.8126	23.5056	4550.83	14529.8	3.19278
WT-R2D2_1_bud4	WT-R2D2_1	R2D2	2a	WT-R2D2_1_bud4 136	6.62029	10.5443	24.9357	7019.58	11027.2	1.57092
WT-R2D2_1_bud4	WT-R2D2_1	R2D2	2a	WT-R2D2_1_bud4 137	8.87689	9.08217	24.4407	6199.44	13133.2	2.11845
WT-R2D2_1_bud4	WT-R2D2_1	R2D2	2a	WT-R2D2_1_bud4 138	18.2298	-8.32627	20.321	7986.46	14995.5	1.87762
WT-R2D2_1_bud4	WT-R2D2_1	R2D2	2a	WT-R2D2_1_bud4 139	-10.1572	-17.9491	22.6231	13116.1	11520.5	0.878348
WT-R2D2_1_bud4	WT-R2D2_1	R2D2	2a	WT-R2D2_1_bud4 140	0.219952	9.8393	26.4772	7020.89	13697	1.95089
WT-R2D2_1_bud4	WT-R2D2_1	R2D2	2a	WT-R2D2_1_bud4 141	-11.9275	1.84605	26.2514	5626.35	9234.49	1.64129
WT-R2D2_1_bud4	WT-R2D2_1	R2D2	2a	WT-R2D2_1_bud4 143	12.9009	-14.2362	20.8056	14095.4	15252.3	1.08208
WT-R2D2_1_bud4	WT-R2D2_1	R2D2	2a	WT-R2D2_1_bud4 144	-1.50927	-18.6769	21.4563	15879.8	11262.7	0.709247
WT-R2D2_1_bud4	WT-R2D2_1	R2D2	2a	WT-R2D2_1_bud4 145	3.2086	-18.6807	22.1572	18000.4	13312	0.739539
WT-R2D2_1_bud4	WT-R2D2_1	R2D2	2a	WT-R2D2_1_bud4 147	12.7526	2.63903	26.0965	3404.25	5689.5	1.67129
WT-R2D2_1_bud4	WT-R2D2_1	R2D2	2a	WT-R2D2_1_bud4 148	-12.9981	-2.48187	27.7723	4543.71	9533.71	2.09822
WT-R2D2_1_bud4	WT-R2D2_1	R2D2	2a	WT-R2D2_1_bud4 149	-12.5473	-9.27602	26.4886	5987.76	10190.9	1.70196
WT-R2D2_1_bud4	WT-R2D2_1	R2D2	2a	WT-R2D2_1_bud4 150	-11.3918	-13.1121	24.493	11128.4	11685.6	1.05007
WT-R2D2_1_bud4	WT-R2D2_1	R2D2	2a	WT-R2D2_1_bud4 151	8.52044	-16.9535	22.9553	23604.9	14082.9	0.596609
WT-R2D2_1_bud4	WT-R2D2_1	R2D2	2a	WT-R2D2_1_bud4 152	-0.838811	6.49229	28.0176	9672.61	14885.3	1.53891
WT-R2D2_1_bud4	WT-R2D2_1	R2D2	2a	WT-R2D2_1_bud4 153	-6.05149	4.58668	28.1985	6275.49	15106.9	2.40729
WT-R2D2_1_bud4	WT-R2D2_1	R2D2	2a	WT-R2D2_1_bud4 154	15.4969	-3.30245	24.5779	3896.98	16156.5	4.1459
WT-R2D2_1_bud4	WT-R2D2_1	R2D2	2a	WT-R2D2_1_bud4 155	14.5421	-9.49109	23.5469	6062.41	14917.1	2.46059
WT-R2D2_1_bud4	WT-R2D2_1	R2D2	2a	WT-R2D2_1_bud4 156	8.55746	3.72707	27.5833	5329.56	19773.6	3.71017
WT-R2D2_1_bud4	WT-R2D2_1	R2D2	2a	WT-R2D2_1_bud4 157	-5.7795	-15.7235	25.4916	17027.7	17194.9	1.00982
WT-R2D2_1_bud4	WT-R2D2_1	R2D2	2a	WT-R2D2_1_bud4 158	3.03955	3.87982	29.1917	6138.77	22601.8	3.68181
WT-R2D2_1_bud4	WT-R2D2_1	R2D2	2a	WT-R2D2_1_bud4 159	-7.96247	2.09679	29.9814	7370.01	18378.9	2.49374
WT-R2D2_1_bud4	WT-R2D2_1	R2D2	2a	WT-R2D2_1_bud4 160	13.0213	-1.86272	27.134	5393.01	23405.4	4.33995
WT-R2D2_1_bud4	WT-R2D2_1	R2D2	2a	WT-R2D2_1_bud4 161	-12.2669	-8.10361	27.6953	10079.5	16370.5	1.62414
WT-R2D2_1_bud4	WT-R2D2_1	R2D2	2a	WT-R2D2_1_bud4 162	-8.41904	-4.41691	29.8622	5489.25	17732.3	3.23037
WT-R2D2_1_bud4	WT-R2D2_1	R2D2	2a	WT-R2D2_1_bud4 163	12.1656	-8.22994	27.082	10414.6	27564.6	2.64673
WT-R2D2_1_bud4	WT-R2D2_1	R2D2	2a	WT-R2D2_1_bud4 164	-6.89595	-10.3318	28.6301	10969.1	19364.1	1.76533
WT-R2D2_1_bud4	WT-R2D2_1	R2D2	2a	WT-R2D2_1_bud4 165	9.389	-13.4789	26.4069	10710.3	27984.4	2.61285
WT-R2D2_1_bud4	WT-R2D2_1	R2D2	2a	WT-R2D2_1_bud4 166	3.62215	-15.6357	26.5981	15064.7	25771.2	1.7107
WT-R2D2_1_bud4	WT-R2D2_1	R2D2	2a	WT-R2D2_1_bud4 167	-2.4752	2.10284	30.6061	9832.99	16751	1.70355
WT-R2D2_1_bud4	WT-R2D2_1	R2D2	2a	WT-R2D2_1_bud4 168	9.28252	-1.32292	29.6542	6419.89	21738.1	3.38605
WT-R2D2_1_bud4	WT-R2D2_1	R2D2	2a	WT-R2D2_1_bud4 169	-6.289	-5.70152	30.4339	10560.3	20585.5	1.94933
WT-R2D2_1_bud4	WT-R2D2_1	R2D2	2a	WT-R2D2_1_bud4 170	-1.91861	-12.2073	29.9852	12781.2	21081.8	1.64944
WT-R2D2_1_bud4	WT-R2D2_1	R2D2	2a	WT-R2D2_1_bud4 171	-2.22813	-1.67128	30.9149	8845.88	16891.9	1.90958
WT-R2D2_1_bud4	WT-R2D2_1	R2D2	2a	WT-R2D2_1_bud4 172	5.98638	-0.955541	30.2131	10522	21279.1	2.02234
WT-R2D2_1_bud4	WT-R2D2_1	R2D2	2a	WT-R2D2_1_bud4 173	6.90193	-7.85824	29.726	10624.4	21801.8	2.05205
WT-R2D2_1_bud4	WT-R2D2_1	R2D2	2a	WT-R2D2_1_bud4 174	4.24415	-11.0334	28.5532	10376.7	19815.4	1.90961
WT-R2D2_1_bud4	WT-R2D2_1	R2D2	2a	WT-R2D2_1_bud4 175	-1.07562	-8.16683	31.4995	8846.26	19250	2.17606
WT-R2D2_1_bud4	WT-R2D2_1	R2D2	2a	WT-R2D2_1_bud4 176	1.23376	-5.24985	32.8185	11290.8	18510.5	1.63943
WT-R2D2_1_bud5	WT-R2D2_1	R2D2	2b	WT-R2D2_1_bud5 2	33.8631	5.11883	-10.4769	9367.5	6309.19	0.673519
WT-R2D2_1_bud5	WT-R2D2_1	R2D2	2b	WT-R2D2_1_bud5 3	-35.5498	3.8789	-5.07347	5247.24	6380.81	1.21603
WT-R2D2_1_bud5	WT-R2D2_1	R2D2	2b	WT-R2D2_1_bud5 4	-32.0581	10.2952	-3.31543	5865.04	6246.77	1.06509
WT-R2D2_1_bud5	WT-R2D2_1	R2D2	2b	WT-R2D2_1_bud5 5	-4.10774	31.1837	1.14681	3536.67	7031.9	1.98828
WT-R2D2_1_bud5	WT-R2D2_1	R2D2	2b	WT-R2D2_1_bud5 6	-35.813	-3.78685	-7.1028	5147.37	6811.37	1.32327
WT-R2D2_1_bud5	WT-R2D2_1	R2D2	2b	WT-R2D2_1_bud5 7	-20.6729	21.4456	-1.42317	7692.13	5630.07	0.731926
WT-R2D2_1_bud5	WT-R2D2_1	R2D2	2b	WT-R2D2_1_bud5 8	-14.3544	26.4949	-0.121835	12416.3	6312.48	0.508403
WT-R2D2_1_bud5	WT-R2D2_1	R2D2	2b	WT-R2D2_1_bud5 9	34.376	-2.99481	-8.49038	7863.62	7657.86	0.973834
WT-R2D2_1_bud5	WT-R2D2_1	R2D2	2b	WT-R2D2_1_bud5 10	32.59	8.52831	-4.10737	9177.11	8453.43	0.921143
WT-R2D2_1_bud5	WT-R2D2_1	R2D2	2b	WT-R2D2_1_bud5 11	25.059	21.3572	-1.45997	11929.2	12368.2	1.0368
WT-R2D2_1_bud5	WT-R2D2_1	R2D2	2b	WT-R2D2_1_bud5 12	19.961	25.8362	-0.059436	8913.83	9424.23	1.05726
WT-R2D2_1_bud5	WT-R2D2_1	R2D2	2b	WT-R2D2_1_bud5 13	-31.9854	7.47503	-1.88318	7801.05	10294.2	1.31959
WT-R2D2_1_bud5	WT-R2D2_1	R2D2	2b	WT-R2D2_1_bud5 14	15.705	28.9134	3.16207	5183.98	8938.58	1.72427
WT-R2D2_1_bud5	WT-R2D2_1	R2D2	2b	WT-R2D2_1_bud5 15	28.7279	17.8081	-1.52074	16997.6	9798.73	0.576477
WT-R2D2_1_bud5	WT-R2D2_1	R2D2	2b	WT-R2D2_1_bud5 16	-27.8221	12.8827	-0.590581	7380.44	11385	1.54259
WT-R2D2_1_bud5	WT-R2D2_1	R2D2	2b	WT-R2D2_1_bud5 17	33.2102	-9.41695	-7.18211	8777.92	7814.82	0.890282
WT-R2D2_1_bud5	WT-R2D2_1	R2D2	2b	WT-R2D2_1_bud5 18	0.537483	31.2012	5.20692	4355.88	9086.62	2.08606
WT-R2D2_1_bud5	WT-R2D2_1	R2D2	2b	WT-R2D2_1_bud5 19	-34.8424	-9.54357	-4.61254	5708.75	6620.54	1.15972
WT-R2D2_1_bud5	WT-R2D2_1	R2D2	2b	WT-R2D2_1_bud5 20	-34.6324	-2.31182	-3.74687	7637.79	11271.9	1.47581
WT-R2D2_1_bud5	WT-R2D2_1	R2D2	2b	WT-R2D2_1_bud5 21	-22.6614	18.8815	2.04994	7751.59	10132.8	1.30719
WT-R2D2_1_bud5	WT-R2D2_1	R2D2	2b	WT-R2D2_1_bud5 22	-34.5228	-6.38845	-2.67548	12891	12713.1	0.9862
WT-R2D2_1_bud5	WT-R2D2_1	R2D2	2b	WT-R2D2_1_bud5 23	-11.9463	26.5905	6.25403	4702.77	8328.83	1.77105
WT-R2D2_1_bud5	WT-R2D2_1	R2D2	2b	WT-R2D2_1_bud5 24	-5.7108	29.0117	6.80431	5509.51	9938.26	1.80384
WT-R2D2_1_bud5	WT-R2D2_1	R2D2	2b	WT-R2D2_1_bud5 25	33.3083	2.49097	-1.69169	6631.74	7519.79	1.13391
WT-R2D2_1_bud5	WT-R2D2_1	R2D2	2b	WT-R2D2_1_bud5 26	34.5468	-5.94926	-4.29934	5935.29	8967.25	1.51084
WT-R2D2_1_bud5	WT-R2D2_1	R2D2	2b	WT-R2D2_1_bud5 27	7.07904	30.5913	6.80173	5312.63	11072.3	2.08415
WT-R2D2_1_bud5	WT-R2D2_1	R2D2	2b	WT-R2D2_1_bud5 28	31.5474	11.0063	0.627567	10934	11251.5	1.02904
WT-R2D2_1_bud5	WT-R2D2_1	R2D2	2b	WT-R2D2_1_bud5 29	20.6143	24.499	4.74485	7346.82	13065	1.77832
WT-R2D2_1_bud5	WT-R2D2_1	R2D2	2b	WT-R2D2_1_bud5 30	-17.6462	22.4743	7.28684	6971.46	9026.39	1.29476
WT-R2D2_1_bud5	WT-R2D2_1	R2D2	2b	WT-R2D2_1_bud5 31	-32.9084	0.376797	1.14575	5366.61	11393.5	2.12303
WT-R2D2_1_bud5	WT-R2D2_1	R2D2	2b	WT-R2D2_1_bud5 32	-29.6179	8.87002	4.70498	6522.03	10762.3	1.65015
WT-R2D2_1_bud5	WT-R2D2_1	R2D2	2b	WT-R2D2_1_bud5 33	30.9784	-14.2419	-3.31078	14857.7	10648	0.716665
WT-R2D2_1_bud5	WT-R2D2_1	R2D2	2b	WT-R2D2_1_bud5 34	0.666863	29.5635	9.93719	8587.71	10320.6	1.20179
WT-R2D2_1_bud5	WT-R2D2_1	R2D2	2b	WT-R2D2_1_bud5 35	29.0811	14.9921	3.90726	11187.3	10530.2	0.941264
WT-R2D2_1_bud5	WT-R2D2_1	R2D2	2b	WT-R2D2_1_bud5 36	-31.3999	-11.7262	-0.114627	6000.77	10071.8	1.67842
WT-R2D2_1_bud5	WT-R2D2_1	R2D2	2b	WT-R2D2_1_bud5 37	-26.4268	12.6338	5.54889	10391.2	12033.9	1.15809
WT-R2D2_1_bud5	WT-R2D2_1	R2D2	2b	WT-R2D2_1_bud5 38	32.7565	-8.62102	-0.700685	4892.66	7907.47	1.61619
WT-R2D2_1_bud5	WT-R2D2_1	R2D2	2b	WT-R2D2_1_bud5 39	32.4389	7.08813	3.80739	7657.34	9014.24	1.1772
WT-R2D2_1_bud5	WT-R2D2_1	R2D2	2b	WT-R2D2_1_bud5 40	-30.6665	4.56892	5.57773	10024.8	10665.6	1.06392
WT-R2D2_1_bud5	WT-R2D2_1	R2D2	2b	WT-R2D2_1_bud5 41	-20.8496	18.5319	8.15098	10839	11886.8	1.09667
WT-R2D2_1_bud5	WT-R2D2_1	R2D2	2b	WT-R2D2_1_bud5 42	-9.12823	26.2039	10.0795	6580.15	10961	1.66577
WT-R2D2_1_bud5	WT-R2D2_1	R2D2	2b	WT-R2D2_1_bud5 43	9.37619	29.1265	10.4912	6782.06	11900.1	1.75464
WT-R2D2_1_bud5	WT-R2D2_1	R2D2	2b	WT-R2D2_1_bud5 44	26.8543	17.5533	6.77326	11769.3	11676.3	0.992098
WT-R2D2_1_bud5	WT-R2D2_1	R2D2	2b	WT-R2D2_1_bud5 45	16.3868	26.4914	9.57491	6173.24	9596.64	1.55455
WT-R2D2_1_bud5	WT-R2D2_1	R2D2	2b	WT-R2D2_1_bud5 46	24.8546	20.685	7.71652	9962.53	11596.3	1.16399
WT-R2D2_1_bud5	WT-R2D2_1	R2D2	2b	WT-R2D2_1_bud5 47	-32.7872	-3.09468	3.26978	6364.67	11691.2	1.83689
WT-R2D2_1_bud5	WT-R2D2_1	R2D2	2b	WT-R2D2_1_bud5 48	25.9063	-18.3488	-2.45071	19904.1	13622	0.684382
WT-R2D2_1_bud5	WT-R2D2_1	R2D2	2b	WT-R2D2_1_bud5 49	33.4153	-3.35237	1.67313	7334.33	8213.98	1.11994
WT-R2D2_1_bud5	WT-R2D2_1	R2D2	2b	WT-R2D2_1_bud5 50	-23.9207	13.9373	10.0267	11781.9	10569.6	0.897105
WT-R2D2_1_bud5	WT-R2D2_1	R2D2	2b	WT-R2D2_1_bud5 51	30.8499	-11.2004	1.56458	4821.93	10547.6	2.18742
WT-R2D2_1_bud5	WT-R2D2_1	R2D2	2b	WT-R2D2_1_bud5 52	-2.78835	27.2775	13.3627	3139.5	4967.25	1.58218
WT-R2D2_1_bud5	WT-R2D2_1	R2D2	2b	WT-R2D2_1_bud5 53	4.22963	28.3136	13.4981	6244.63	13431.3	2.15086
WT-R2D2_1_bud5	WT-R2D2_1	R2D2	2b	WT-R2D2_1_bud5 54	30.3075	9.50147	7.50836	9452.92	9921.84	1.04961
WT-R2D2_1_bud5	WT-R2D2_1	R2D2	2b	WT-R2D2_1_bud5 55	21.3118	22.611	11.4713	14142.7	15979	1.12984
WT-R2D2_1_bud5	WT-R2D2_1	R2D2	2b	WT-R2D2_1_bud5 56	-30.5377	-10.2949	5.47802	4947.73	12155.4	2.45676
WT-R2D2_1_bud5	WT-R2D2_1	R2D2	2b	WT-R2D2_1_bud5 57	-17.1316	20.055	12.6638	7326.66	12190.1	1.6638
WT-R2D2_1_bud5	WT-R2D2_1	R2D2	2b	WT-R2D2_1_bud5 58	-27.3688	-13.7711	4.24819	9454.86	14340.2	1.5167
WT-R2D2_1_bud5	WT-R2D2_1	R2D2	2b	WT-R2D2_1_bud5 59	-27.1534	7.77228	10.4157	7360.92	13103.6	1.78016
WT-R2D2_1_bud5	WT-R2D2_1	R2D2	2b	WT-R2D2_1_bud5 61	-13.3349	22.2836	14.2555	6296.79	9967.79	1.583
WT-R2D2_1_bud5	WT-R2D2_1	R2D2	2b	WT-R2D2_1_bud5 62	31.9015	-1.16197	6.49746	5099.01	12444	2.44047
WT-R2D2_1_bud5	WT-R2D2_1	R2D2	2b	WT-R2D2_1_bud5 63	5.27103	27.5734	15.3431	8062.49	12914.2	1.60176
WT-R2D2_1_bud5	WT-R2D2_1	R2D2	2b	WT-R2D2_1_bud5 65	-29.999	-1.88895	8.75356	5578.51	15998.9	2.86795
WT-R2D2_1_bud5	WT-R2D2_1	R2D2	2b	WT-R2D2_1_bud5 66	-28.4389	2.94439	10.1025	8057.21	12517.1	1.55353
WT-R2D2_1_bud5	WT-R2D2_1	R2D2	2b	WT-R2D2_1_bud5 67	-18.5837	17.5596	14.0632	9807.25	10637.8	1.08469
WT-R2D2_1_bud5	WT-R2D2_1	R2D2	2b	WT-R2D2_1_bud5 68	25.6324	-18.1803	2.80627	11084.4	13103.9	1.18219
WT-R2D2_1_bud5	WT-R2D2_1	R2D2	2b	WT-R2D2_1_bud5 69	-10.5425	22.5972	16.523	6470.58	9855.72	1.52316
WT-R2D2_1_bud5	WT-R2D2_1	R2D2	2b	WT-R2D2_1_bud5 70	31.6086	4.80485	9.25428	9432.01	15855.7	1.68105
WT-R2D2_1_bud5	WT-R2D2_1	R2D2	2b	WT-R2D2_1_bud5 71	10.96	26.2692	15.879	7546.02	12866.8	1.70511
WT-R2D2_1_bud5	WT-R2D2_1	R2D2	2b	WT-R2D2_1_bud5 72	-30.3441	-6.51739	8.47589	5483.02	12937	2.35947
WT-R2D2_1_bud5	WT-R2D2_1	R2D2	2b	WT-R2D2_1_bud5 73	28.9202	11.8321	12.37	4341.76	7072.85	1.62903
WT-R2D2_1_bud5	WT-R2D2_1	R2D2	2b	WT-R2D2_1_bud5 74	18.6298	22.0941	15.5469	10804.2	15483.7	1.43312
WT-R2D2_1_bud5	WT-R2D2_1	R2D2	2b	WT-R2D2_1_bud5 75	-28.6577	-9.05884	8.74947	4489.51	12846.1	2.86136
WT-R2D2_1_bud5	WT-R2D2_1	R2D2	2b	WT-R2D2_1_bud5 77	-22.7566	11.1952	14.4167	8493.2	9291.49	1.09399
WT-R2D2_1_bud5	WT-R2D2_1	R2D2	2b	WT-R2D2_1_bud5 78	19.9326	-22.2965	3.83908	19929.9	11103.7	0.557138
WT-R2D2_1_bud5	WT-R2D2_1	R2D2	2b	WT-R2D2_1_bud5 79	27.9812	-14.7609	5.81288	8646.82	12747.9	1.47429
WT-R2D2_1_bud5	WT-R2D2_1	R2D2	2b	WT-R2D2_1_bud5 80	30.7734	-4.33149	8.7368	5522.29	10718	1.94086
WT-R2D2_1_bud5	WT-R2D2_1	R2D2	2b	WT-R2D2_1_bud5 81	14.683	23.8891	17.1924	12632.5	13243.5	1.04837
WT-R2D2_1_bud5	WT-R2D2_1	R2D2	2b	WT-R2D2_1_bud5 82	-3.3753	24.655	18.8678	5524.45	12339.7	2.23365
WT-R2D2_1_bud5	WT-R2D2_1	R2D2	2b	WT-R2D2_1_bud5 83	7.73193	25.334	18.8068	8421.53	14083.6	1.67233
WT-R2D2_1_bud5	WT-R2D2_1	R2D2	2b	WT-R2D2_1_bud5 84	25.6456	13.7925	15.088	11700.9	11979.4	1.0238
WT-R2D2_1_bud5	WT-R2D2_1	R2D2	2b	WT-R2D2_1_bud5 87	-24.544	5.79109	14.9905	5606.29	5829.06	1.03974
WT-R2D2_1_bud5	WT-R2D2_1	R2D2	2b	WT-R2D2_1_bud5 89	-12.6572	18.7192	18.4211	7564.7	8344.45	1.10308
WT-R2D2_1_bud5	WT-R2D2_1	R2D2	2b	WT-R2D2_1_bud5 90	29.5205	1.7368	12.5852	7850.25	13084.1	1.66671
WT-R2D2_1_bud5	WT-R2D2_1	R2D2	2b	WT-R2D2_1_bud5 91	-22.1872	-15.4487	9.89138	7366.34	11967.3	1.62459
WT-R2D2_1_bud5	WT-R2D2_1	R2D2	2b	WT-R2D2_1_bud5 92	-17.6533	14.276	18.3035	9586.63	10611.1	1.10686
WT-R2D2_1_bud5	WT-R2D2_1	R2D2	2b	WT-R2D2_1_bud5 93	22.1315	17.1775	18.2196	8321.58	11406.3	1.37069
WT-R2D2_1_bud5	WT-R2D2_1	R2D2	2b	WT-R2D2_1_bud5 98	-27.0772	-4.38652	14.2137	5512.18	9989.45	1.81225
WT-R2D2_1_bud5	WT-R2D2_1	R2D2	2b	WT-R2D2_1_bud5 99	-25.3908	0.58684	15.5999	5599.03	9695.72	1.73168
WT-R2D2_1_bud5	WT-R2D2_1	R2D2	2b	WT-R2D2_1_bud5 100	22.6346	-19.9298	8.61696	17565.7	12787.9	0.728004
WT-R2D2_1_bud5	WT-R2D2_1	R2D2	2b	WT-R2D2_1_bud5 101	30.1151	-11.3813	9.69266	5767.53	15726.5	2.72673
WT-R2D2_1_bud5	WT-R2D2_1	R2D2	2b	WT-R2D2_1_bud5 103	-26.1536	-6.58438	13.4018	5784.45	8984.13	1.55315
WT-R2D2_1_bud5	WT-R2D2_1	R2D2	2b	WT-R2D2_1_bud5 104	2.91594	-21.9006	8.34489	9598.7	13065.3	1.36115
WT-R2D2_1_bud5	WT-R2D2_1	R2D2	2b	WT-R2D2_1_bud5 105	-22.2558	6.30699	18.2072	6172.32	5308.78	0.860095
WT-R2D2_1_bud5	WT-R2D2_1	R2D2	2b	WT-R2D2_1_bud5 106	15.5185	-23.3476	8.84187	17950.1	13442.3	0.74887
WT-R2D2_1_bud5	WT-R2D2_1	R2D2	2b	WT-R2D2_1_bud5 107	28.3954	6.06786	16.9735	13808.9	19535.1	1.41467
WT-R2D2_1_bud5	WT-R2D2_1	R2D2	2b	WT-R2D2_1_bud5 108	19.0586	18.2349	20.6742	10598.6	12961.5	1.22294
WT-R2D2_1_bud5	WT-R2D2_1	R2D2	2b	WT-R2D2_1_bud5 109	10.8706	-24.3505	8.50045	11829.4	12891.4	1.08978
WT-R2D2_1_bud5	WT-R2D2_1	R2D2	2b	WT-R2D2_1_bud5 110	24.0745	-16.4397	10.4633	11274.7	9935.19	0.881193
WT-R2D2_1_bud5	WT-R2D2_1	R2D2	2b	WT-R2D2_1_bud5 111	2.50953	22.6506	23.3605	6555.62	10764.4	1.64201
WT-R2D2_1_bud5	WT-R2D2_1	R2D2	2b	WT-R2D2_1_bud5 112	10.4284	21.3705	21.6102	5912.82	10735	1.81555
WT-R2D2_1_bud5	WT-R2D2_1	R2D2	2b	WT-R2D2_1_bud5 113	14.045	19.6899	22.2469	9997.74	11471.6	1.14742
WT-R2D2_1_bud5	WT-R2D2_1	R2D2	2b	WT-R2D2_1_bud5 114	-19.9028	-19.3993	11.6674	23717.1	7982.33	0.336564
WT-R2D2_1_bud5	WT-R2D2_1	R2D2	2b	WT-R2D2_1_bud5 116	20.8522	-19.7107	11.8422	16904.1	8657.44	0.51215
WT-R2D2_1_bud5	WT-R2D2_1	R2D2	2b	WT-R2D2_1_bud5 117	-3.61567	20.2226	23.8463	7277.98	14419.4	1.98124
WT-R2D2_1_bud5	WT-R2D2_1	R2D2	2b	WT-R2D2_1_bud5 118	26.1915	4.53906	18.6671	17315.8	8752.41	0.505458
WT-R2D2_1_bud5	WT-R2D2_1	R2D2	2b	WT-R2D2_1_bud5 119	22.3389	12.545	21.0495	11984.4	10775.6	0.899136
WT-R2D2_1_bud5	WT-R2D2_1	R2D2	2b	WT-R2D2_1_bud5 121	0.110365	-24.5094	10.7835	11161.7	14857.8	1.33114
WT-R2D2_1_bud5	WT-R2D2_1	R2D2	2b	WT-R2D2_1_bud5 122	-23.1891	-2.21734	17.7063	4173.01	8584.72	2.0572
WT-R2D2_1_bud5	WT-R2D2_1	R2D2	2b	WT-R2D2_1_bud5 123	-21.957	3.37872	19.2813	9497.68	9368.05	0.986351
WT-R2D2_1_bud5	WT-R2D2_1	R2D2	2b	WT-R2D2_1_bud5 125	25.3949	-12.708	14.7845	9359.42	9037.22	0.965575
WT-R2D2_1_bud5	WT-R2D2_1	R2D2	2b	WT-R2D2_1_bud5 126	-21.9338	-15.775	14.8335	13984.5	9758.02	0.697774
WT-R2D2_1_bud5	WT-R2D2_1	R2D2	2b	WT-R2D2_1_bud5 127	-14.0435	11.6977	23.7247	7840.37	9843.08	1.25544
WT-R2D2_1_bud5	WT-R2D2_1	R2D2	2b	WT-R2D2_1_bud5 128	23.5745	6.8371	21.4667	14545.7	10134.8	0.696756
WT-R2D2_1_bud5	WT-R2D2_1	R2D2	2b	WT-R2D2_1_bud5 129	18.1427	14.0449	23.6568	8590.93	9300.68	1.08262
WT-R2D2_1_bud5	WT-R2D2_1	R2D2	2b	WT-R2D2_1_bud5 130	-8.28261	-23.4466	13.362	9019.18	14097.7	1.56308
WT-R2D2_1_bud5	WT-R2D2_1	R2D2	2b	WT-R2D2_1_bud5 131	-22.8943	-11.1184	18.4317	8860.02	13423.1	1.51502
WT-R2D2_1_bud5	WT-R2D2_1	R2D2	2b	WT-R2D2_1_bud5 132	14.8976	-22.1557	14.4001	18012.8	11461.6	0.636303
WT-R2D2_1_bud5	WT-R2D2_1	R2D2	2b	WT-R2D2_1_bud5 133	-9.69111	15.671	25.8035	8232.54	14252.9	1.73129
WT-R2D2_1_bud5	WT-R2D2_1	R2D2	2b	WT-R2D2_1_bud5 134	-3.87171	18.1931	26.3922	5079.34	14392.9	2.83362
WT-R2D2_1_bud5	WT-R2D2_1	R2D2	2b	WT-R2D2_1_bud5 135	8.89285	-23.2576	14.0615	5449.81	17021.6	3.12334
WT-R2D2_1_bud5	WT-R2D2_1	R2D2	2b	WT-R2D2_1_bud5 136	-19.2208	2.24466	23.2163	20016.5	11754.7	0.587251
WT-R2D2_1_bud5	WT-R2D2_1	R2D2	2b	WT-R2D2_1_bud5 137	22.4067	-15.8765	14.9859	13639.9	15620.2	1.14518
WT-R2D2_1_bud5	WT-R2D2_1	R2D2	2b	WT-R2D2_1_bud5 138	-7.90868	16.6819	25.8911	5618.77	15923.7	2.83402
WT-R2D2_1_bud5	WT-R2D2_1	R2D2	2b	WT-R2D2_1_bud5 139	24.7766	-5.95245	19.8557	7954.02	12757	1.60384
WT-R2D2_1_bud5	WT-R2D2_1	R2D2	2b	WT-R2D2_1_bud5 140	-0.952939	20.439	25.928	10047.6	26324.7	2.62
WT-R2D2_1_bud5	WT-R2D2_1	R2D2	2b	WT-R2D2_1_bud5 141	3.48321	19.4792	26.4305	9646.13	29475.7	3.0557
WT-R2D2_1_bud5	WT-R2D2_1	R2D2	2b	WT-R2D2_1_bud5 142	13.5922	15.4967	25.057	6001.5	16520.2	2.75268
WT-R2D2_1_bud5	WT-R2D2_1	R2D2	2b	WT-R2D2_1_bud5 143	-13.4947	-20.3226	17.6593	7513.53	18789.5	2.50076
WT-R2D2_1_bud5	WT-R2D2_1	R2D2	2b	WT-R2D2_1_bud5 144	-18.4062	-17.3094	17.5952	9574.29	14800.4	1.54585
WT-R2D2_1_bud5	WT-R2D2_1	R2D2	2b	WT-R2D2_1_bud5 145	-20.1197	-6.78705	21.5289	11383.2	12961	1.13861
WT-R2D2_1_bud5	WT-R2D2_1	R2D2	2b	WT-R2D2_1_bud5 146	2.5312	-23.8822	16.1099	6936.2	14579.9	2.102
WT-R2D2_1_bud5	WT-R2D2_1	R2D2	2b	WT-R2D2_1_bud5 148	-15.73	4.96054	25.9952	18398.7	11588.1	0.629833
WT-R2D2_1_bud5	WT-R2D2_1	R2D2	2b	WT-R2D2_1_bud5 150	17.1046	-18.6304	18.4808	15135.2	14037.4	0.927467
WT-R2D2_1_bud5	WT-R2D2_1	R2D2	2b	WT-R2D2_1_bud5 151	22.6962	4.69769	22.9549	26234.3	12230.7	0.46621
WT-R2D2_1_bud5	WT-R2D2_1	R2D2	2b	WT-R2D2_1_bud5 152	-18.6698	-3.39691	24.7088	18489.7	13974.3	0.755788
WT-R2D2_1_bud5	WT-R2D2_1	R2D2	2b	WT-R2D2_1_bud5 153	21.3323	-9.15979	22.1375	9983.73	15924	1.595
WT-R2D2_1_bud5	WT-R2D2_1	R2D2	2b	WT-R2D2_1_bud5 154	5.74545	13.9847	29.1271	6241.09	15658.5	2.50894
WT-R2D2_1_bud5	WT-R2D2_1	R2D2	2b	WT-R2D2_1_bud5 155	18.2895	6.50896	26.6967	18189	15508.6	0.852636
WT-R2D2_1_bud5	WT-R2D2_1	R2D2	2b	WT-R2D2_1_bud5 156	-8.25317	-21.0337	20.4565	7928.33	15324.7	1.9329
WT-R2D2_1_bud5	WT-R2D2_1	R2D2	2b	WT-R2D2_1_bud5 157	-17.073	-13.0184	21.7544	13401.5	10673.4	0.796433
WT-R2D2_1_bud5	WT-R2D2_1	R2D2	2b	WT-R2D2_1_bud5 158	11.74	-21.0114	18.8015	7392.21	15143.3	2.04855
WT-R2D2_1_bud5	WT-R2D2_1	R2D2	2b	WT-R2D2_1_bud5 159	18.8157	-15.1207	20.3265	11740.5	16050.5	1.36711
WT-R2D2_1_bud5	WT-R2D2_1	R2D2	2b	WT-R2D2_1_bud5 160	-9.85327	11.6026	27.763	10542	17930.7	1.70088
WT-R2D2_1_bud5	WT-R2D2_1	R2D2	2b	WT-R2D2_1_bud5 161	0.106164	15.3719	29.4934	4222.14	9833.63	2.32906
WT-R2D2_1_bud5	WT-R2D2_1	R2D2	2b	WT-R2D2_1_bud5 162	20.3657	-0.717591	24.4175	14225.5	12710.2	0.89348
WT-R2D2_1_bud5	WT-R2D2_1	R2D2	2b	WT-R2D2_1_bud5 163	14.0335	8.80583	28.4932	9999.48	14037.1	1.40378
WT-R2D2_1_bud5	WT-R2D2_1	R2D2	2b	WT-R2D2_1_bud5 164	-5.26495	-21.6108	20.0615	8000.53	12233.8	1.52912
WT-R2D2_1_bud5	WT-R2D2_1	R2D2	2b	WT-R2D2_1_bud5 166	-15.5705	0.186434	26.5437	15018.2	9454.64	0.629545
WT-R2D2_1_bud5	WT-R2D2_1	R2D2	2b	WT-R2D2_1_bud5 167	-3.53884	12.9937	29.9363	4382.53	9574.66	2.18473
WT-R2D2_1_bud5	WT-R2D2_1	R2D2	2b	WT-R2D2_1_bud5 168	10.275	10.5925	28.9306	7416.4	9553.22	1.28812
WT-R2D2_1_bud5	WT-R2D2_1	R2D2	2b	WT-R2D2_1_bud5 170	-12.7711	2.99756	28.3252	16462.9	9873.27	0.599728
WT-R2D2_1_bud5	WT-R2D2_1	R2D2	2b	WT-R2D2_1_bud5 171	15.4457	-16.3197	23.343	9016.82	9922.05	1.10039
WT-R2D2_1_bud5	WT-R2D2_1	R2D2	2b	WT-R2D2_1_bud5 172	-0.695695	13.3173	31.0041	3593.12	8772.64	2.44151
WT-R2D2_1_bud5	WT-R2D2_1	R2D2	2b	WT-R2D2_1_bud5 173	15.8873	2.09422	28.6086	21378.5	10541.7	0.493098
WT-R2D2_1_bud5	WT-R2D2_1	R2D2	2b	WT-R2D2_1_bud5 174	-11.391	-15.2761	25.2998	6916.54	8999.73	1.30119
WT-R2D2_1_bud5	WT-R2D2_1	R2D2	2b	WT-R2D2_1_bud5 175	0.44051	-21.2243	22.1219	8944.77	9006.69	1.00692
WT-R2D2_1_bud5	WT-R2D2_1	R2D2	2b	WT-R2D2_1_bud5 176	-14.3669	-6.96567	26.5478	10746.1	8978.2	0.835485
WT-R2D2_1_bud5	WT-R2D2_1	R2D2	2b	WT-R2D2_1_bud5 177	16.6057	-9.69464	26.2549	10671.9	11521.2	1.07958
WT-R2D2_1_bud5	WT-R2D2_1	R2D2	2b	WT-R2D2_1_bud5 178	17.4025	-7.51165	26.8621	10140.9	12150.8	1.1982
WT-R2D2_1_bud5	WT-R2D2_1	R2D2	2b	WT-R2D2_1_bud5 179	9.70702	6.47948	31.0477	13446.1	9317.2	0.69293
WT-R2D2_1_bud5	WT-R2D2_1	R2D2	2b	WT-R2D2_1_bud5 180	5.27169	-20.1002	23.3734	9337.3	12673.6	1.35731
WT-R2D2_1_bud5	WT-R2D2_1	R2D2	2b	WT-R2D2_1_bud5 181	11.634	-17.5385	23.9609	10342	14158	1.36898
WT-R2D2_1_bud5	WT-R2D2_1	R2D2	2b	WT-R2D2_1_bud5 182	-7.27327	3.25989	31.5563	13918.9	10935.8	0.78568
WT-R2D2_1_bud5	WT-R2D2_1	R2D2	2b	WT-R2D2_1_bud5 183	14.5724	-1.59259	28.462	15810.2	9108.96	0.576145
WT-R2D2_1_bud5	WT-R2D2_1	R2D2	2b	WT-R2D2_1_bud5 184	-10.8907	-11.5925	27.2232	6818.13	12178.6	1.78621
WT-R2D2_1_bud5	WT-R2D2_1	R2D2	2b	WT-R2D2_1_bud5 185	-11.1532	-2.30343	29.8906	12497.6	12122	0.969946
WT-R2D2_1_bud5	WT-R2D2_1	R2D2	2b	WT-R2D2_1_bud5 186	14.087	-13.7321	25.1561	8298.28	13057.2	1.57348
WT-R2D2_1_bud5	WT-R2D2_1	R2D2	2b	WT-R2D2_1_bud5 187	2.29186	9.8201	33.0549	6831.18	17454.9	2.55518
WT-R2D2_1_bud5	WT-R2D2_1	R2D2	2b	WT-R2D2_1_bud5 188	-6.18147	-18.2403	25.3712	5052.9	12858.6	2.5448
WT-R2D2_1_bud5	WT-R2D2_1	R2D2	2b	WT-R2D2_1_bud5 189	-3.76515	3.07078	32.3009	18684	9055.69	0.484676
WT-R2D2_1_bud5	WT-R2D2_1	R2D2	2b	WT-R2D2_1_bud5 190	1.72634	6.32781	32.2283	14461.8	15030.3	1.03931
WT-R2D2_1_bud5	WT-R2D2_1	R2D2	2b	WT-R2D2_1_bud5 191	11.2099	-0.322323	30.1048	14127.3	8974.02	0.635225
WT-R2D2_1_bud5	WT-R2D2_1	R2D2	2b	WT-R2D2_1_bud5 192	5.8724	5.58135	31.919	14918.5	11842.3	0.7938
WT-R2D2_1_bud5	WT-R2D2_1	R2D2	2b	WT-R2D2_1_bud5 193	11.0532	3.73045	31.2696	12917.6	10630.7	0.822962
WT-R2D2_1_bud5	WT-R2D2_1	R2D2	2b	WT-R2D2_1_bud5 194	3.98272	-15.3878	27.8747	4773.32	11111.3	2.32779
WT-R2D2_1_bud5	WT-R2D2_1	R2D2	2b	WT-R2D2_1_bud5 195	-6.74269	-7.75821	31.5088	7628.65	10602.3	1.3898
WT-R2D2_1_bud5	WT-R2D2_1	R2D2	2b	WT-R2D2_1_bud5 196	7.65606	-14.0773	29.3671	7657.3	14119.2	1.84389
WT-R2D2_1_bud5	WT-R2D2_1	R2D2	2b	WT-R2D2_1_bud5 197	-6.63378	-1.71956	33.2364	16178.1	12626.7	0.780481
WT-R2D2_1_bud5	WT-R2D2_1	R2D2	2b	WT-R2D2_1_bud5 198	10.6289	-11.1016	28.9498	8523.17	13793.9	1.6184
WT-R2D2_1_bud5	WT-R2D2_1	R2D2	2b	WT-R2D2_1_bud5 199	10.5986	-6.90858	30.1518	10321.7	11593.5	1.12322
WT-R2D2_1_bud5	WT-R2D2_1	R2D2	2b	WT-R2D2_1_bud5 200	5.64034	-0.584464	32.0778	12426	8488.03	0.683086
WT-R2D2_1_bud5	WT-R2D2_1	R2D2	2b	WT-R2D2_1_bud5 201	-4.76002	-13.3155	28.8305	6096.67	14129.2	2.31753
WT-R2D2_1_bud5	WT-R2D2_1	R2D2	2b	WT-R2D2_1_bud5 202	-0.172782	-16.3896	27.8442	6444.83	12061.9	1.87156
WT-R2D2_1_bud5	WT-R2D2_1	R2D2	2b	WT-R2D2_1_bud5 203	-4.71478	-10.1377	30.6194	6240.52	10941.5	1.7533
WT-R2D2_1_bud5	WT-R2D2_1	R2D2	2b	WT-R2D2_1_bud5 204	5.3315	-11.3997	29.1472	6269.78	12674.6	2.02154
WT-R2D2_1_bud5	WT-R2D2_1	R2D2	2b	WT-R2D2_1_bud5 205	-4.77587	-1.77974	32.1359	9344.16	11573.5	1.23858
WT-R2D2_1_bud5	WT-R2D2_1	R2D2	2b	WT-R2D2_1_bud5 206	-0.149569	0.289585	33.5019	6558.7	9132.03	1.39235
WT-R2D2_1_bud5	WT-R2D2_1	R2D2	2b	WT-R2D2_1_bud5 207	8.80438	-4.72245	30.9804	6697.07	11383	1.6997
WT-R2D2_1_bud5	WT-R2D2_1	R2D2	2b	WT-R2D2_1_bud5 208	-0.912596	-9.90325	30.7601	4489.38	11423.7	2.54461
WT-R2D2_1_bud5	WT-R2D2_1	R2D2	2b	WT-R2D2_1_bud5 209	-1.88337	-5.90992	31.9265	9640.5	12652.2	1.3124
WT-R2D2_1_bud5	WT-R2D2_1	R2D2	2b	WT-R2D2_1_bud5 210	4.32634	-6.89918	31.5003	9100.56	13959.8	1.53395
WT-R2D2_1_bud5	WT-R2D2_1	R2D2	2b	WT-R2D2_1_bud5 211	-0.411763	-1.73849	33.0879	7044.19	9130.81	1.29622
WT-R2D2_1_bud5	WT-R2D2_1	R2D2	2b	WT-R2D2_1_bud5 212	4.56728	-2.68636	32.7017	7882.54	10676.6	1.35446
WT-R2D2_10_bud1	WT-R2D2_10	R2D2	1b	WT-R2D2_10_bud1 13	-17.1834	13.0798	2.14188	10516.5	11432.1	1.08706
WT-R2D2_10_bud1	WT-R2D2_10	R2D2	1b	WT-R2D2_10_bud1 15	16.7662	10.0109	2.3122	13963.2	15609.3	1.11789
WT-R2D2_10_bud1	WT-R2D2_10	R2D2	1b	WT-R2D2_10_bud1 16	22.1074	4.435	1.21589	18592.7	17458.5	0.938998
WT-R2D2_10_bud1	WT-R2D2_10	R2D2	1b	WT-R2D2_10_bud1 17	24.1359	-1.07237	-2.32018	12858.9	18308.9	1.42383
WT-R2D2_10_bud1	WT-R2D2_10	R2D2	1b	WT-R2D2_10_bud1 18	-14.7051	14.1674	6.69143	11020.1	15484.2	1.40509
WT-R2D2_10_bud1	WT-R2D2_10	R2D2	1b	WT-R2D2_10_bud1 19	13.8539	11.9207	6.04861	18067.4	18514.7	1.02476
WT-R2D2_10_bud1	WT-R2D2_10	R2D2	1b	WT-R2D2_10_bud1 20	1.70741	18.5189	9.82018	4777.74	15308.6	3.20415
WT-R2D2_10_bud1	WT-R2D2_10	R2D2	1b	WT-R2D2_10_bud1 2	13.6898	15.1645	-0.200444	10639.9	11166	1.04945
WT-R2D2_10_bud1	WT-R2D2_10	R2D2	1b	WT-R2D2_10_bud1 5	17.7485	10.1317	-2.17382	11250	11372.3	1.01087
WT-R2D2_10_bud1	WT-R2D2_10	R2D2	1b	WT-R2D2_10_bud1 6	-8.43578	20.211	7.04855	12957.3	16541.9	1.27665
WT-R2D2_10_bud1	WT-R2D2_10	R2D2	1b	WT-R2D2_10_bud1 7	6.06884	20.2826	8.70813	5653.8	12892.3	2.28029
WT-R2D2_10_bud1	WT-R2D2_10	R2D2	1b	WT-R2D2_10_bud1 10	-1.85891	20.2937	7.29226	4915.89	16970.4	3.45215
WT-R2D2_10_bud1	WT-R2D2_10	R2D2	1b	WT-R2D2_10_bud1 12	9.8486	16.1944	6.33355	21612.1	13343	0.617386
WT-R2D2_10_bud1	WT-R2D2_10	R2D2	1b	WT-R2D2_10_bud1 27	10.3577	13.9354	10.6615	22693.6	14605.7	0.643604
WT-R2D2_10_bud1	WT-R2D2_10	R2D2	1b	WT-R2D2_10_bud1 28	22.0546	1.9254	3.15987	11505	19809.4	1.72181
WT-R2D2_10_bud1	WT-R2D2_10	R2D2	1b	WT-R2D2_10_bud1 29	22.3853	-1.14182	0.157714	10116.9	17196.8	1.69981
WT-R2D2_10_bud1	WT-R2D2_10	R2D2	1b	WT-R2D2_10_bud1 31	-13.9252	13.1105	9.60769	15673.8	18322.4	1.16898
WT-R2D2_10_bud1	WT-R2D2_10	R2D2	1b	WT-R2D2_10_bud1 33	16.8624	6.95527	5.09863	12975.2	16708.6	1.28773
WT-R2D2_10_bud1	WT-R2D2_10	R2D2	1b	WT-R2D2_10_bud1 35	21.3797	-9.13512	-5.27341	20192.6	24412.5	1.20898
WT-R2D2_10_bud1	WT-R2D2_10	R2D2	1b	WT-R2D2_10_bud1 36	13.0845	8.86288	8.8086	19551.2	19622.5	1.00365
WT-R2D2_10_bud1	WT-R2D2_10	R2D2	1b	WT-R2D2_10_bud1 21	-7.3964	18.5722	10.9718	8585.27	17090.1	1.99063
WT-R2D2_10_bud1	WT-R2D2_10	R2D2	1b	WT-R2D2_10_bud1 22	-10.4798	17.1136	9.93079	11480.4	17998.1	1.56772
WT-R2D2_10_bud1	WT-R2D2_10	R2D2	1b	WT-R2D2_10_bud1 23	5.39597	16.8648	10.2262	10502	15667.4	1.49185
WT-R2D2_10_bud1	WT-R2D2_10	R2D2	1b	WT-R2D2_10_bud1 24	-20.0895	5.62836	2.15725	6577.92	11002.6	1.67266
WT-R2D2_10_bud1	WT-R2D2_10	R2D2	1b	WT-R2D2_10_bud1 25	22.8406	-4.36576	-3.12808	14938.2	16905.3	1.13168
WT-R2D2_10_bud1	WT-R2D2_10	R2D2	1b	WT-R2D2_10_bud1 26	-2.74618	18.038	11.9517	7685.73	17309.4	2.25215
WT-R2D2_10_bud1	WT-R2D2_10	R2D2	1b	WT-R2D2_10_bud1 84	-16.452	-10.0984	8.53543	14199.4	18519.4	1.30424
WT-R2D2_10_bud1	WT-R2D2_10	R2D2	1b	WT-R2D2_10_bud1 85	3.0915	0.351514	17.1143	6659.98	20437.6	3.06872
WT-R2D2_10_bud1	WT-R2D2_10	R2D2	1b	WT-R2D2_10_bud1 86	6.80288	-2.31801	16.8583	7533.76	17156.8	2.27732
WT-R2D2_10_bud1	WT-R2D2_10	R2D2	1b	WT-R2D2_10_bud1 87	-19.14	-11.8779	8.49091	12774.5	19457.5	1.52315
WT-R2D2_10_bud1	WT-R2D2_10	R2D2	1b	WT-R2D2_10_bud1 88	8.26887	-4.74406	15.1323	6077	19169	3.15435
WT-R2D2_10_bud1	WT-R2D2_10	R2D2	1b	WT-R2D2_10_bud1 89	-12.2766	-6.53833	13.3686	6190.75	19266.3	3.11211
WT-R2D2_10_bud1	WT-R2D2_10	R2D2	1b	WT-R2D2_10_bud1 90	10.4149	-7.7848	13.2094	6366.03	20848.4	3.27495
WT-R2D2_10_bud1	WT-R2D2_10	R2D2	1b	WT-R2D2_10_bud1 91	-12.5445	-10.0206	11.088	10628.4	16425	1.54539
WT-R2D2_10_bud1	WT-R2D2_10	R2D2	1b	WT-R2D2_10_bud1 92	10.5096	-11.9915	10.4665	12847.3	24128.2	1.87808
WT-R2D2_10_bud1	WT-R2D2_10	R2D2	1b	WT-R2D2_10_bud1 93	-14.2032	-10.4577	9.37552	10400.5	19634.9	1.88788
WT-R2D2_10_bud1	WT-R2D2_10	R2D2	1b	WT-R2D2_10_bud1 94	7.96821	-14.4642	8.77922	35841.6	21383.9	0.596622
WT-R2D2_10_bud1	WT-R2D2_10	R2D2	1b	WT-R2D2_10_bud1 95	9.11955	-15.2521	8.2981	43020.3	22403.1	0.520756
WT-R2D2_10_bud1	WT-R2D2_10	R2D2	1b	WT-R2D2_10_bud1 96	8.57426	-17.3617	5.52623	40108.5	19841.7	0.494701
WT-R2D2_10_bud1	WT-R2D2_10	R2D2	1b	WT-R2D2_10_bud1 97	-4.22779	-1.45228	16.7356	3350.77	18513.8	5.52524
WT-R2D2_10_bud1	WT-R2D2_10	R2D2	1b	WT-R2D2_10_bud1 98	-10.225	-4.22403	14.7535	6079.62	19192.6	3.15687
WT-R2D2_10_bud1	WT-R2D2_10	R2D2	1b	WT-R2D2_10_bud1 99	5.81285	-5.59911	15.513	3869.05	17315.8	4.47547
WT-R2D2_10_bud1	WT-R2D2_10	R2D2	1b	WT-R2D2_10_bud1 100	7.12147	-9.89926	12.7441	14745.8	21600.7	1.46487
WT-R2D2_10_bud1	WT-R2D2_10	R2D2	1b	WT-R2D2_10_bud1 101	-9.60341	-10.378	11.9493	17161.6	23801.3	1.38689
WT-R2D2_10_bud1	WT-R2D2_10	R2D2	1b	WT-R2D2_10_bud1 102	4.59659	-13.0972	10.5839	36844.6	23027.3	0.624984
WT-R2D2_10_bud1	WT-R2D2_10	R2D2	1b	WT-R2D2_10_bud1 103	-11.9519	-13.7205	9.6998	24031.7	22921.5	0.953803
WT-R2D2_10_bud1	WT-R2D2_10	R2D2	1b	WT-R2D2_10_bud1 104	-14.1795	-14.7419	8.96897	10246.7	26455.1	2.58182
WT-R2D2_10_bud1	WT-R2D2_10	R2D2	1b	WT-R2D2_10_bud1 105	5.24969	-15.7747	10.2345	57704.8	23019.9	0.398925
WT-R2D2_10_bud1	WT-R2D2_10	R2D2	1b	WT-R2D2_10_bud1 106	-1.17527	-4.42289	17.2737	3962.88	18468.5	4.66037
WT-R2D2_10_bud1	WT-R2D2_10	R2D2	1b	WT-R2D2_10_bud1 108	4.30151	-6.03762	17.757	3797.95	21589	5.68438
WT-R2D2_10_bud1	WT-R2D2_10	R2D2	1b	WT-R2D2_10_bud1 109	6.50617	-7.25583	15.6462	6070.43	20077.4	3.30741
WT-R2D2_10_bud1	WT-R2D2_10	R2D2	1b	WT-R2D2_10_bud1 110	-8.49078	-7.58497	14.9989	5973.9	22001.6	3.68295
WT-R2D2_10_bud1	WT-R2D2_10	R2D2	1b	WT-R2D2_10_bud1 111	4.66403	-17.7052	8.77268	56786.6	22420.6	0.394822
WT-R2D2_10_bud1	WT-R2D2_10	R2D2	1b	WT-R2D2_10_bud1 112	-1.96151	-7.00221	16.7621	4609.89	20158.6	4.3729
WT-R2D2_10_bud1	WT-R2D2_10	R2D2	1b	WT-R2D2_10_bud1 113	-4.79518	-6.96348	18.0849	4363.38	20350.2	4.66386
WT-R2D2_10_bud1	WT-R2D2_10	R2D2	1b	WT-R2D2_10_bud1 114	-5.84963	-11.1708	13.9291	16631.7	24164	1.45289
WT-R2D2_10_bud1	WT-R2D2_10	R2D2	1b	WT-R2D2_10_bud1 115	-5.4242	-13.9938	13.478	32561.3	22790	0.699911
WT-R2D2_10_bud1	WT-R2D2_10	R2D2	1b	WT-R2D2_10_bud1 116	-0.625723	-15.0739	11.5321	55958.8	21689.8	0.387603
WT-R2D2_10_bud1	WT-R2D2_10	R2D2	1b	WT-R2D2_10_bud1 117	-7.83222	-15.3829	11.1227	46936	26677.7	0.568385
WT-R2D2_10_bud1	WT-R2D2_10	R2D2	1b	WT-R2D2_10_bud1 118	-10.5695	-16.8407	10.0922	29655.7	29686.8	1.00105
WT-R2D2_10_bud1	WT-R2D2_10	R2D2	1b	WT-R2D2_10_bud1 119	0.308657	-18.1179	9.57226	50956	27233.8	0.534457
WT-R2D2_10_bud1	WT-R2D2_10	R2D2	1b	WT-R2D2_10_bud1 120	0.845969	-8.89968	19.5576	8731.94	20512.4	2.34912
WT-R2D2_10_bud1	WT-R2D2_10	R2D2	1b	WT-R2D2_10_bud1 121	1.45026	-12.6698	17.1143	24630.2	21941.6	0.890841
WT-R2D2_10_bud1	WT-R2D2_10	R2D2	1b	WT-R2D2_10_bud1 122	-1.68556	-12.4996	15.7556	15649.4	14673.4	0.937633
WT-R2D2_10_bud1	WT-R2D2_10	R2D2	1b	WT-R2D2_10_bud1 123	-2.27021	-17.2883	12.6132	56203.5	27531.2	0.489848
WT-R2D2_10_bud1	WT-R2D2_10	R2D2	1b	WT-R2D2_10_bud1 124	-6.1485	-18.6372	13.0002	32256	23709.6	0.735045
WT-R2D2_10_bud1	WT-R2D2_10	R2D2	1b	WT-R2D2_10_bud1 125	-4.12859	-19.324	11.2309	33082.7	18768.6	0.567324
WT-R2D2_10_bud1	WT-R2D2_10	R2D2	1b	WT-R2D2_10_bud1 126	-1.1159	-9.34989	17.6431	19603.1	18091.4	0.922885
WT-R2D2_10_bud1	WT-R2D2_10	R2D2	1b	WT-R2D2_10_bud1 44	22.0828	-10.258	-2.40236	19321.4	15854.4	0.820562
WT-R2D2_10_bud1	WT-R2D2_10	R2D2	1b	WT-R2D2_10_bud1 45	-8.86077	12.3889	14.0608	20093.1	16841.1	0.838153
WT-R2D2_10_bud1	WT-R2D2_10	R2D2	1b	WT-R2D2_10_bud1 46	6.72426	9.67336	12.7377	26504.1	16029	0.604774
WT-R2D2_10_bud1	WT-R2D2_10	R2D2	1b	WT-R2D2_10_bud1 47	-15.8475	7.4387	10.6281	12845.4	13060.2	1.01672
WT-R2D2_10_bud1	WT-R2D2_10	R2D2	1b	WT-R2D2_10_bud1 48	14.5055	5.19891	8.6623	10328.4	15885	1.53799
WT-R2D2_10_bud1	WT-R2D2_10	R2D2	1b	WT-R2D2_10_bud1 49	-21.1374	-2.72726	2.46088	6300.69	8506.51	1.35009
WT-R2D2_10_bud1	WT-R2D2_10	R2D2	1b	WT-R2D2_10_bud1 50	20.2982	-8.81116	1.0642	16461.9	16441.4	0.998755
WT-R2D2_10_bud1	WT-R2D2_10	R2D2	1b	WT-R2D2_10_bud1 51	-1.44403	12.007	15.2199	23750.3	15691.5	0.660686
WT-R2D2_10_bud1	WT-R2D2_10	R2D2	1b	WT-R2D2_10_bud1 52	19.0216	-4.76484	3.48362	5999.92	15001	2.5002
WT-R2D2_10_bud1	WT-R2D2_10	R2D2	1b	WT-R2D2_10_bud1 53	-11.1008	8.67916	13.9639	28508.1	13942.1	0.489057
WT-R2D2_10_bud1	WT-R2D2_10	R2D2	1b	WT-R2D2_10_bud1 54	10.0338	5.54288	12.5262	14578.7	16905.7	1.15962
WT-R2D2_10_bud1	WT-R2D2_10	R2D2	1b	WT-R2D2_10_bud1 56	16.7926	0.340435	7.94615	6472.91	15268.6	2.35885
WT-R2D2_10_bud1	WT-R2D2_10	R2D2	1b	WT-R2D2_10_bud1 57	-22.1815	-6.67797	3.62051	8016.19	9726.66	1.21338
WT-R2D2_10_bud1	WT-R2D2_10	R2D2	1b	WT-R2D2_10_bud1 58	18.669	-8.89268	3.35304	11605.6	18083.1	1.55814
WT-R2D2_10_bud1	WT-R2D2_10	R2D2	1b	WT-R2D2_10_bud1 59	-21.748	-3.28481	8.052	6603.8	8634.84	1.30756
WT-R2D2_10_bud1	WT-R2D2_10	R2D2	1b	WT-R2D2_10_bud1 60	-14.1803	3.80677	13.0838	11196.8	16025.8	1.43128
WT-R2D2_10_bud1	WT-R2D2_10	R2D2	1b	WT-R2D2_10_bud1 61	-16.3769	2.35265	10.6921	8524.92	12550.6	1.47222
WT-R2D2_10_bud1	WT-R2D2_10	R2D2	1b	WT-R2D2_10_bud1 62	14.0685	-0.0363401	11.39	7536.43	13883.6	1.8422
WT-R2D2_10_bud1	WT-R2D2_10	R2D2	1b	WT-R2D2_10_bud1 63	16.6725	-5.24946	6.68306	5432.6	14477.3	2.66489
WT-R2D2_10_bud1	WT-R2D2_10	R2D2	1b	WT-R2D2_10_bud1 64	-0.344877	7.28124	15.5658	13619	16599.7	1.21886
WT-R2D2_10_bud1	WT-R2D2_10	R2D2	1b	WT-R2D2_10_bud1 65	-6.3943	6.83023	15.097	13847.9	16232.7	1.17221
WT-R2D2_10_bud1	WT-R2D2_10	R2D2	1b	WT-R2D2_10_bud1 66	2.465	6.20515	16.3237	12598.8	16867.1	1.33879
WT-R2D2_10_bud1	WT-R2D2_10	R2D2	1b	WT-R2D2_10_bud1 67	-18.8181	-6.17835	6.24778	13260.8	13479.4	1.01648
WT-R2D2_10_bud1	WT-R2D2_10	R2D2	1b	WT-R2D2_10_bud1 68	17.7833	-12.855	4.32474	11761.7	13716	1.16616
WT-R2D2_10_bud1	WT-R2D2_10	R2D2	1b	WT-R2D2_10_bud1 69	16.7805	-14.4534	3.25259	11902.9	15660.3	1.31567
WT-R2D2_10_bud1	WT-R2D2_10	R2D2	1b	WT-R2D2_10_bud1 70	7.8892	2.04628	14.9601	8260.16	17875.2	2.16403
WT-R2D2_10_bud1	WT-R2D2_10	R2D2	1b	WT-R2D2_10_bud1 71	17.2984	-9.01766	6.6308	14698.7	18462.8	1.25608
WT-R2D2_10_bud1	WT-R2D2_10	R2D2	1b	WT-R2D2_10_bud1 72	-9.26491	3.63125	16.6945	7096.47	16832.1	2.3719
WT-R2D2_10_bud1	WT-R2D2_10	R2D2	1b	WT-R2D2_10_bud1 73	10.3873	-0.0870228	13.455	4829.81	11779.4	2.4389
WT-R2D2_10_bud1	WT-R2D2_10	R2D2	1b	WT-R2D2_10_bud1 74	-17.5657	-3.28321	12.9516	7121.77	13997	1.96538
WT-R2D2_10_bud1	WT-R2D2_10	R2D2	1b	WT-R2D2_10_bud1 75	13.4088	-3.56078	11.2748	4491.22	19030.4	4.23725
WT-R2D2_10_bud1	WT-R2D2_10	R2D2	1b	WT-R2D2_10_bud1 76	-19.1375	-10.6085	5.73608	8243.74	13593.4	1.64894
WT-R2D2_10_bud1	WT-R2D2_10	R2D2	1b	WT-R2D2_10_bud1 77	13.9165	-13.5228	6.16651	51256.8	21401.6	0.417537
WT-R2D2_10_bud1	WT-R2D2_10	R2D2	1b	WT-R2D2_10_bud1 37	-19.0262	8.55908	8.69412	10311.2	13284.4	1.28835
WT-R2D2_10_bud1	WT-R2D2_10	R2D2	1b	WT-R2D2_10_bud1 38	0.855223	15.8981	15.2521	11397.6	16431.9	1.4417
WT-R2D2_10_bud1	WT-R2D2_10	R2D2	1b	WT-R2D2_10_bud1 39	-5.04295	15.2324	13.6378	14250.9	17105.6	1.20032
WT-R2D2_10_bud1	WT-R2D2_10	R2D2	1b	WT-R2D2_10_bud1 40	18.6693	0.354783	3.23159	7048.15	16025	2.27365
WT-R2D2_10_bud1	WT-R2D2_10	R2D2	1b	WT-R2D2_10_bud1 41	20.3352	-4.42785	0.157874	7837.13	14101	1.79926
WT-R2D2_10_bud1	WT-R2D2_10	R2D2	1b	WT-R2D2_10_bud1 42	4.09608	12.679	13.4292	16433.4	15714.3	0.956242
WT-R2D2_10_bud1	WT-R2D2_10	R2D2	1b	WT-R2D2_10_bud1 43	-21.7201	1.94688	6.68963	8453.23	10980.4	1.29896
WT-R2D2_10_bud1	WT-R2D2_10	R2D2	1b	WT-R2D2_10_bud1 79	11.1746	-16.3973	5.40573	35480.4	17662.6	0.497813
WT-R2D2_10_bud1	WT-R2D2_10	R2D2	1b	WT-R2D2_10_bud1 80	-1.41811	2.33678	17.0856	6523.19	19395.1	2.97325
WT-R2D2_10_bud1	WT-R2D2_10	R2D2	1b	WT-R2D2_10_bud1 81	-4.97697	3.13223	17.5021	5207.91	18085.3	3.47266
WT-R2D2_10_bud1	WT-R2D2_10	R2D2	1b	WT-R2D2_10_bud1 78	13.6525	-8.31326	9.37433	4753.03	16550	3.48199
WT-R2D2_10_bud1	WT-R2D2_10	R2D2	1b	WT-R2D2_10_bud1 83	-15.3184	-6.61397	10.8425	6700.68	17249.7	2.57432
WT-R2D2_10_bud1	WT-R2D2_10	R2D2	1b	WT-R2D2_10_bud1 82	-10.801	0.360759	15.5253	7404.91	19973	2.69726
WT-R2D2_10_bud2	WT-R2D2_10	R2D2	2a	WT-R2D2_10_bud2 19	16.2789	19.5338	5.29634	8898.18	13959	1.56875
WT-R2D2_10_bud2	WT-R2D2_10	R2D2	2a	WT-R2D2_10_bud2 21	0.709774	25.232	7.35982	10953.1	15512.8	1.41629
WT-R2D2_10_bud2	WT-R2D2_10	R2D2	2a	WT-R2D2_10_bud2 17	-7.61147	25.1549	4.44408	10211.1	15861.3	1.55334
WT-R2D2_10_bud2	WT-R2D2_10	R2D2	2a	WT-R2D2_10_bud2 24	18.5104	15.8937	2.77692	9221.67	13253.8	1.43725
WT-R2D2_10_bud2	WT-R2D2_10	R2D2	2a	WT-R2D2_10_bud2 25	9.72819	22.0154	5.50843	15437	14825.2	0.960368
WT-R2D2_10_bud2	WT-R2D2_10	R2D2	2a	WT-R2D2_10_bud2 22	-3.6972	25.0126	7.53132	11342.9	15346	1.35292
WT-R2D2_10_bud2	WT-R2D2_10	R2D2	2a	WT-R2D2_10_bud2 23	-25.6272	10.5434	4.41177	10109.1	12802.4	1.26642
WT-R2D2_10_bud2	WT-R2D2_10	R2D2	2a	WT-R2D2_10_bud2 34	27.0303	4.84418	1.62736	5717.07	13599.4	2.37874
WT-R2D2_10_bud2	WT-R2D2_10	R2D2	2a	WT-R2D2_10_bud2 35	-17.8689	17.8315	7.69028	6466.16	14889.9	2.30274
WT-R2D2_10_bud2	WT-R2D2_10	R2D2	2a	WT-R2D2_10_bud2 36	-4.58423	23.7877	10.1683	7026.01	15980.1	2.27442
WT-R2D2_10_bud2	WT-R2D2_10	R2D2	2a	WT-R2D2_10_bud2 37	-26.1315	5.09317	5.81706	4458.04	15857.7	3.5571
WT-R2D2_10_bud2	WT-R2D2_10	R2D2	2a	WT-R2D2_10_bud2 38	26.8346	-8.72996	-1.17545	5702.86	13181.8	2.31144
WT-R2D2_10_bud2	WT-R2D2_10	R2D2	2a	WT-R2D2_10_bud2 39	27.8175	-3.32245	0.738578	3831.35	10691.7	2.79058
WT-R2D2_10_bud2	WT-R2D2_10	R2D2	2a	WT-R2D2_10_bud2 40	-25.3586	-11.4797	0.800643	6035.95	20538.3	3.40266
WT-R2D2_10_bud2	WT-R2D2_10	R2D2	2a	WT-R2D2_10_bud2 26	6.11594	23.7261	7.56852	9623.08	15988.3	1.66145
WT-R2D2_10_bud2	WT-R2D2_10	R2D2	2a	WT-R2D2_10_bud2 27	-13.6365	20.8968	7.66472	7241.94	20789.8	2.87075
WT-R2D2_10_bud2	WT-R2D2_10	R2D2	2a	WT-R2D2_10_bud2 28	27.581	-1.38995	-2.97195	4233.82	11848.9	2.79863
WT-R2D2_10_bud2	WT-R2D2_10	R2D2	2a	WT-R2D2_10_bud2 29	24.0255	9.68213	2.49565	7580.97	12383.9	1.63355
WT-R2D2_10_bud2	WT-R2D2_10	R2D2	2a	WT-R2D2_10_bud2 30	21.7813	11.9759	2.2287	7128.16	12839.6	1.80125
WT-R2D2_10_bud2	WT-R2D2_10	R2D2	2a	WT-R2D2_10_bud2 32	-21.5573	14.384	5.5788	6359.28	11583.9	1.82157
WT-R2D2_10_bud2	WT-R2D2_10	R2D2	2a	WT-R2D2_10_bud2 47	-13.058	19.5605	12.3091	6253.54	15221.8	2.43411
WT-R2D2_10_bud2	WT-R2D2_10	R2D2	2a	WT-R2D2_10_bud2 48	23.2226	-15.2736	-1.38681	19905.5	12233.7	0.614589
WT-R2D2_10_bud2	WT-R2D2_10	R2D2	2a	WT-R2D2_10_bud2 50	20.6893	12.2303	8.77869	8010.24	12441.9	1.55325
WT-R2D2_10_bud2	WT-R2D2_10	R2D2	2a	WT-R2D2_10_bud2 51	-23.3005	-13.0879	2.06394	8593.42	16500.5	1.92013
WT-R2D2_10_bud2	WT-R2D2_10	R2D2	2a	WT-R2D2_10_bud2 52	9.49975	19.9694	12.2368	7690.33	14182.3	1.84417
WT-R2D2_10_bud2	WT-R2D2_10	R2D2	2a	WT-R2D2_10_bud2 53	-27.6369	-7.49324	6.48142	3456.08	13022.9	3.76811
WT-R2D2_10_bud2	WT-R2D2_10	R2D2	2a	WT-R2D2_10_bud2 55	-21.2942	13.1526	12.7408	4619.02	11380.5	2.46383
WT-R2D2_10_bud2	WT-R2D2_10	R2D2	2a	WT-R2D2_10_bud2 41	0.466722	22.6033	11.7451	8051.25	18447.8	2.2913
WT-R2D2_10_bud2	WT-R2D2_10	R2D2	2a	WT-R2D2_10_bud2 42	-24.6248	8.65099	7.92832	7490.08	13744.1	1.83497
WT-R2D2_10_bud2	WT-R2D2_10	R2D2	2a	WT-R2D2_10_bud2 43	14.5559	18.5475	11.5952	7566.48	12072.1	1.59547
WT-R2D2_10_bud2	WT-R2D2_10	R2D2	2a	WT-R2D2_10_bud2 44	6.18181	21.2153	13.045	7112.19	16924.4	2.37963
WT-R2D2_10_bud2	WT-R2D2_10	R2D2	2a	WT-R2D2_10_bud2 45	-26.481	-2.03156	6.4387	4269.1	14629.7	3.42688
WT-R2D2_10_bud2	WT-R2D2_10	R2D2	2a	WT-R2D2_10_bud2 46	-10.3374	20.6802	13.7925	4047.84	11319.8	2.7965
WT-R2D2_10_bud2	WT-R2D2_10	R2D2	2a	WT-R2D2_10_bud2 122	18.1366	7.44544	19.971	6605.47	12243.9	1.8536
WT-R2D2_10_bud2	WT-R2D2_10	R2D2	2a	WT-R2D2_10_bud2 123	7.44748	10.4641	21.6808	3579.02	14498.2	4.05089
WT-R2D2_10_bud2	WT-R2D2_10	R2D2	2a	WT-R2D2_10_bud2 124	9.8381	13.3358	22.5906	5225.42	13479	2.57951
WT-R2D2_10_bud2	WT-R2D2_10	R2D2	2a	WT-R2D2_10_bud2 125	-4.16221	15.4419	24.1568	4072.8	10840.7	2.66173
WT-R2D2_10_bud2	WT-R2D2_10	R2D2	2a	WT-R2D2_10_bud2 128	-13.4697	-19.0507	13.1864	27788.1	15074.6	0.542484
WT-R2D2_10_bud2	WT-R2D2_10	R2D2	2a	WT-R2D2_10_bud2 129	-20.3775	-11.2068	16.4384	3547.91	14246.2	4.01538
WT-R2D2_10_bud2	WT-R2D2_10	R2D2	2a	WT-R2D2_10_bud2 130	-20.5335	-2.23972	19.7145	3561.62	12987.3	3.64646
WT-R2D2_10_bud2	WT-R2D2_10	R2D2	2a	WT-R2D2_10_bud2 132	-7.4503	13.3817	24.6596	5495.14	11119.9	2.02359
WT-R2D2_10_bud2	WT-R2D2_10	R2D2	2a	WT-R2D2_10_bud2 133	-14.4743	11.5572	24.3956	4802.37	11985.9	2.49583
WT-R2D2_10_bud2	WT-R2D2_10	R2D2	2a	WT-R2D2_10_bud2 135	21.1694	-13.374	15.5749	5797.38	12499	2.15597
WT-R2D2_10_bud2	WT-R2D2_10	R2D2	2a	WT-R2D2_10_bud2 136	21.9778	-0.843918	18.8633	4745.79	11930.2	2.51385
WT-R2D2_10_bud2	WT-R2D2_10	R2D2	2a	WT-R2D2_10_bud2 137	13.4071	9.07558	22.9665	7156.05	12960.9	1.81118
WT-R2D2_10_bud2	WT-R2D2_10	R2D2	2a	WT-R2D2_10_bud2 138	-1.64224	13.3711	25.3902	4755.44	12830.9	2.69815
WT-R2D2_10_bud2	WT-R2D2_10	R2D2	2a	WT-R2D2_10_bud2 139	22.4516	-7.40517	16.2809	2774.59	11243.1	4.05217
WT-R2D2_10_bud2	WT-R2D2_10	R2D2	2a	WT-R2D2_10_bud2 140	18.8207	-7.7385	17.5973	3817.62	11866.3	3.1083
WT-R2D2_10_bud2	WT-R2D2_10	R2D2	2a	WT-R2D2_10_bud2 141	17.5095	4.11985	21.9926	6267.23	11225.4	1.79113
WT-R2D2_10_bud2	WT-R2D2_10	R2D2	2a	WT-R2D2_10_bud2 142	-14.3954	-16.8543	16.1712	31264.1	15881.9	0.507992
WT-R2D2_10_bud2	WT-R2D2_10	R2D2	2a	WT-R2D2_10_bud2 144	-19.3193	-8.9141	18.1143	2992.62	11731.2	3.92004
WT-R2D2_10_bud2	WT-R2D2_10	R2D2	2a	WT-R2D2_10_bud2 145	3.90465	13.3199	24.8901	3953.49	15890	4.01923
WT-R2D2_10_bud2	WT-R2D2_10	R2D2	2a	WT-R2D2_10_bud2 146	-18.5087	0.639871	22.7798	3232.94	14529.8	4.4943
WT-R2D2_10_bud2	WT-R2D2_10	R2D2	2a	WT-R2D2_10_bud2 147	-15.9661	4.7773	24.1422	5781.49	13350.6	2.3092
WT-R2D2_10_bud2	WT-R2D2_10	R2D2	2a	WT-R2D2_10_bud2 148	17.1067	-15.6616	15.8741	19118.9	14057.5	0.735267
WT-R2D2_10_bud2	WT-R2D2_10	R2D2	2a	WT-R2D2_10_bud2 149	-8.64667	-19.397	15.9826	16016.5	17273.4	1.07848
WT-R2D2_10_bud2	WT-R2D2_10	R2D2	2a	WT-R2D2_10_bud2 151	-18.9814	-6.49138	21.2743	4407.42	13564.7	3.0777
WT-R2D2_10_bud2	WT-R2D2_10	R2D2	2a	WT-R2D2_10_bud2 152	-12.1744	7.41874	25.9541	7502.16	14930.6	1.99017
WT-R2D2_10_bud2	WT-R2D2_10	R2D2	2a	WT-R2D2_10_bud2 153	20.0539	-10.6148	17.3799	5688.65	15572.6	2.73749
WT-R2D2_10_bud2	WT-R2D2_10	R2D2	2a	WT-R2D2_10_bud2 154	6.03729	-21.0407	15.6117	33399.6	21607.3	0.646933
WT-R2D2_10_bud2	WT-R2D2_10	R2D2	2a	WT-R2D2_10_bud2 156	1.74635	-21.3508	14.5128	20326.4	18973.5	0.933441
WT-R2D2_10_bud2	WT-R2D2_10	R2D2	2a	WT-R2D2_10_bud2 157	20.6279	-3.70745	21.0946	5431.51	14156.5	2.60637
WT-R2D2_10_bud2	WT-R2D2_10	R2D2	2a	WT-R2D2_10_bud2 158	-16.1421	-13.1595	19.7486	6011.72	15078.1	2.50812
WT-R2D2_10_bud2	WT-R2D2_10	R2D2	2a	WT-R2D2_10_bud2 159	5.1827	10.2574	27.0638	5546.15	16963.4	3.05859
WT-R2D2_10_bud2	WT-R2D2_10	R2D2	2a	WT-R2D2_10_bud2 161	11.1714	-18.5175	17.3039	10590.2	17117.7	1.61637
WT-R2D2_10_bud2	WT-R2D2_10	R2D2	2a	WT-R2D2_10_bud2 162	-3.06926	-20.7599	16.0687	17520	21336.9	1.21786
WT-R2D2_10_bud2	WT-R2D2_10	R2D2	2a	WT-R2D2_10_bud2 163	14.9857	3.3311	25.0468	6575.07	11715.9	1.78187
WT-R2D2_10_bud2	WT-R2D2_10	R2D2	2a	WT-R2D2_10_bud2 164	12.7148	9.20387	26.0853	7071.26	14021.2	1.98284
WT-R2D2_10_bud2	WT-R2D2_10	R2D2	2a	WT-R2D2_10_bud2 165	-16.7391	-4.7632	23.9077	4616.87	12310.8	2.66648
WT-R2D2_10_bud2	WT-R2D2_10	R2D2	2a	WT-R2D2_10_bud2 166	-15.2888	-0.27781	25.4592	3520.36	12147.8	3.45073
WT-R2D2_10_bud2	WT-R2D2_10	R2D2	2a	WT-R2D2_10_bud2 167	-6.90514	7.87352	27.9508	4757.55	14882.5	3.12819
WT-R2D2_10_bud2	WT-R2D2_10	R2D2	2a	WT-R2D2_10_bud2 168	16.7814	-14.628	18.2361	9034.81	15480.7	1.71345
WT-R2D2_10_bud2	WT-R2D2_10	R2D2	2a	WT-R2D2_10_bud2 169	18.8289	-5.54023	21.4304	4950.53	12282	2.48095
WT-R2D2_10_bud2	WT-R2D2_10	R2D2	2a	WT-R2D2_10_bud2 170	16.5179	-1.73348	24.1799	4854.32	14093.1	2.90321
WT-R2D2_10_bud2	WT-R2D2_10	R2D2	2a	WT-R2D2_10_bud2 172	0.630472	9.19865	27.8387	4102.75	13664.1	3.33047
WT-R2D2_10_bud2	WT-R2D2_10	R2D2	2a	WT-R2D2_10_bud2 173	-1.57519	8.3245	28.8768	4683.59	10464.3	2.23425
WT-R2D2_10_bud2	WT-R2D2_10	R2D2	2a	WT-R2D2_10_bud2 174	11.691	3.57654	27.4558	7291.18	12127.1	1.66326
WT-R2D2_10_bud2	WT-R2D2_10	R2D2	2a	WT-R2D2_10_bud2 175	-12.3349	-15.115	22.0165	7424.84	14718.7	1.98236
WT-R2D2_10_bud2	WT-R2D2_10	R2D2	2a	WT-R2D2_10_bud2 176	-14.9831	-10.0413	25.2469	5253.65	14470	2.75428
WT-R2D2_10_bud2	WT-R2D2_10	R2D2	2a	WT-R2D2_10_bud2 177	-11.9487	1.33245	27.987	4548.49	12258.6	2.69509
WT-R2D2_10_bud2	WT-R2D2_10	R2D2	2a	WT-R2D2_10_bud2 178	3.14466	-19.153	19.4972	13019.6	17298	1.32861
WT-R2D2_10_bud2	WT-R2D2_10	R2D2	2a	WT-R2D2_10_bud2 179	-5.12388	-20.6675	19.4171	21012.2	23818.2	1.13354
WT-R2D2_10_bud2	WT-R2D2_10	R2D2	2a	WT-R2D2_10_bud2 180	-7.80345	-17.4244	21.9823	7543.33	17471.9	2.31621
WT-R2D2_10_bud2	WT-R2D2_10	R2D2	2a	WT-R2D2_10_bud2 181	11.4459	0.933437	27.5727	8092.84	12161.1	1.5027
WT-R2D2_10_bud2	WT-R2D2_10	R2D2	2a	WT-R2D2_10_bud2 182	16.0484	-7.69291	26.4636	5163.68	14640.4	2.83526
WT-R2D2_10_bud2	WT-R2D2_10	R2D2	2a	WT-R2D2_10_bud2 184	6.55412	3.48119	29.8459	7681.96	11884.1	1.54701
WT-R2D2_10_bud2	WT-R2D2_10	R2D2	2a	WT-R2D2_10_bud2 185	4.25704	3.92252	31.3684	4568.3	11776.1	2.57779
WT-R2D2_10_bud2	WT-R2D2_10	R2D2	2a	WT-R2D2_10_bud2 186	-12.7847	-4.97504	29.099	5924.12	13258.5	2.23805
WT-R2D2_10_bud2	WT-R2D2_10	R2D2	2a	WT-R2D2_10_bud2 187	-6.63977	3.97382	30.7782	5095.09	13722.6	2.6933
WT-R2D2_10_bud2	WT-R2D2_10	R2D2	2a	WT-R2D2_10_bud2 188	-7.4131	1.7889	30.0262	5657.56	15995.6	2.8273
WT-R2D2_10_bud2	WT-R2D2_10	R2D2	2a	WT-R2D2_10_bud2 189	10.4079	-17.0918	21.9654	8680.16	14352.2	1.65345
WT-R2D2_10_bud2	WT-R2D2_10	R2D2	2a	WT-R2D2_10_bud2 190	12.2571	-14.7177	22.7249	7203.07	15121.4	2.0993
WT-R2D2_10_bud2	WT-R2D2_10	R2D2	2a	WT-R2D2_10_bud2 191	6.35435	-17.8876	21.9067	9629.83	17587.3	1.82634
WT-R2D2_10_bud2	WT-R2D2_10	R2D2	2a	WT-R2D2_10_bud2 192	14.0822	-9.88797	24.3804	3531.66	12423.5	3.51775
WT-R2D2_10_bud2	WT-R2D2_10	R2D2	2a	WT-R2D2_10_bud2 194	-4.88887	-17.6299	22.6421	8742.19	15227.8	1.74187
WT-R2D2_10_bud2	WT-R2D2_10	R2D2	2a	WT-R2D2_10_bud2 195	11.8369	-1.36518	27.6138	8708.17	10784.1	1.23839
WT-R2D2_10_bud2	WT-R2D2_10	R2D2	2a	WT-R2D2_10_bud2 197	-9.57787	-13.3945	25.5186	5405.3	17086.7	3.1611
WT-R2D2_10_bud2	WT-R2D2_10	R2D2	2a	WT-R2D2_10_bud2 198	-1.42156	2.43076	30.8191	4859.2	11439.5	2.35419
WT-R2D2_10_bud2	WT-R2D2_10	R2D2	2a	WT-R2D2_10_bud2 199	-8.68812	-1.54149	29.7865	6258.55	13279.2	2.12177
WT-R2D2_10_bud2	WT-R2D2_10	R2D2	2a	WT-R2D2_10_bud2 200	11.4934	-5.61587	28.2164	4758.4	11466.2	2.40968
WT-R2D2_10_bud2	WT-R2D2_10	R2D2	2a	WT-R2D2_10_bud2 201	-1.06514	-16.2508	25.0581	9547.76	17125.8	1.7937
WT-R2D2_10_bud2	WT-R2D2_10	R2D2	2a	WT-R2D2_10_bud2 202	-4.76404	-14.0934	26.0552	6320.39	14969.5	2.36845
WT-R2D2_10_bud2	WT-R2D2_10	R2D2	2a	WT-R2D2_10_bud2 203	7.47355	-1.50083	29.945	8037.69	14597.9	1.81618
WT-R2D2_10_bud2	WT-R2D2_10	R2D2	2a	WT-R2D2_10_bud2 204	2.13332	2.40761	30.7728	3735.59	9566.84	2.561
WT-R2D2_10_bud2	WT-R2D2_10	R2D2	2a	WT-R2D2_10_bud2 205	-9.25341	-7.40649	28.7476	5180.54	12850.7	2.48057
WT-R2D2_10_bud2	WT-R2D2_10	R2D2	2a	WT-R2D2_10_bud2 206	-5.13869	-2.27565	30.3823	5991.46	11959.6	1.99611
WT-R2D2_10_bud2	WT-R2D2_10	R2D2	2a	WT-R2D2_10_bud2 207	7.57568	-13.6596	26.575	5302.05	10427.8	1.96675
WT-R2D2_10_bud2	WT-R2D2_10	R2D2	2a	WT-R2D2_10_bud2 208	9.37386	-9.98075	27.8128	5779.75	11135.3	1.92661
WT-R2D2_10_bud2	WT-R2D2_10	R2D2	2a	WT-R2D2_10_bud2 209	3.37344	-15.0869	25.3938	6656.54	16794.4	2.52299
WT-R2D2_10_bud2	WT-R2D2_10	R2D2	2a	WT-R2D2_10_bud2 57	25.4767	5.20108	7.01033	4315.88	11271.5	2.61163
WT-R2D2_10_bud2	WT-R2D2_10	R2D2	2a	WT-R2D2_10_bud2 58	0.305944	20.8916	15.3939	7482.44	16407.7	2.19283
WT-R2D2_10_bud2	WT-R2D2_10	R2D2	2a	WT-R2D2_10_bud2 60	24.2638	-12.6218	1.65166	8332.46	12429.1	1.49165
WT-R2D2_10_bud2	WT-R2D2_10	R2D2	2a	WT-R2D2_10_bud2 61	26.5997	-6.8727	3.61309	2786.75	10490.1	3.76428
WT-R2D2_10_bud2	WT-R2D2_10	R2D2	2a	WT-R2D2_10_bud2 62	27.3676	-0.209695	5.99691	4142.56	12999.5	3.13804
WT-R2D2_10_bud2	WT-R2D2_10	R2D2	2a	WT-R2D2_10_bud2 63	16.8346	14.664	12.017	8059.46	14651	1.81786
WT-R2D2_10_bud2	WT-R2D2_10	R2D2	2a	WT-R2D2_10_bud2 64	-3.77951	21.5053	15.6858	6077.94	14244.3	2.34361
WT-R2D2_10_bud2	WT-R2D2_10	R2D2	2a	WT-R2D2_10_bud2 65	-25.5077	2.22177	9.89964	3463.23	11696.1	3.37722
WT-R2D2_10_bud2	WT-R2D2_10	R2D2	2a	WT-R2D2_10_bud2 66	-23.2515	7.86975	13.0595	4983.98	12654	2.53893
WT-R2D2_10_bud2	WT-R2D2_10	R2D2	2a	WT-R2D2_10_bud2 67	-17.3802	15.0929	14.1255	6450.34	13114.4	2.03313
WT-R2D2_10_bud2	WT-R2D2_10	R2D2	2a	WT-R2D2_10_bud2 68	27.62	-2.49758	6.21468	2007.17	10274.9	5.1191
WT-R2D2_10_bud2	WT-R2D2_10	R2D2	2a	WT-R2D2_10_bud2 69	23.3279	8.45007	11.6791	5129.25	11588.3	2.25926
WT-R2D2_10_bud2	WT-R2D2_10	R2D2	2a	WT-R2D2_10_bud2 70	3.46531	20.6854	16.0395	5984.98	14102.3	2.35628
WT-R2D2_10_bud2	WT-R2D2_10	R2D2	2a	WT-R2D2_10_bud2 71	-25.5702	-3.05811	9.04532	3770.59	11768.8	3.12121
WT-R2D2_10_bud2	WT-R2D2_10	R2D2	2a	WT-R2D2_10_bud2 73	-21.4875	-19.4441	5.13873	28383.1	20422	0.719513
WT-R2D2_10_bud2	WT-R2D2_10	R2D2	2a	WT-R2D2_10_bud2 78	-24.4736	-8.46325	9.14507	3701.17	17035.1	4.60263
WT-R2D2_10_bud2	WT-R2D2_10	R2D2	2a	WT-R2D2_10_bud2 82	23.9396	-10.8802	6.56805	3479.08	10154.6	2.91876
WT-R2D2_10_bud2	WT-R2D2_10	R2D2	2a	WT-R2D2_10_bud2 84	-22.1863	-12.6087	8.56997	4116.93	15198.8	3.69178
WT-R2D2_10_bud2	WT-R2D2_10	R2D2	2a	WT-R2D2_10_bud2 85	9.93673	16.9726	18.7457	4441.43	9556.65	2.15171
WT-R2D2_10_bud2	WT-R2D2_10	R2D2	2a	WT-R2D2_10_bud2 87	-24.5418	-0.284427	14.4254	2212.86	10958.8	4.95232
WT-R2D2_10_bud2	WT-R2D2_10	R2D2	2a	WT-R2D2_10_bud2 88	-8.88137	17.4789	20.0039	3205.89	12790.9	3.98981
WT-R2D2_10_bud2	WT-R2D2_10	R2D2	2a	WT-R2D2_10_bud2 89	-12.7158	15.7865	18.3754	5730.08	14633.9	2.55387
WT-R2D2_10_bud2	WT-R2D2_10	R2D2	2a	WT-R2D2_10_bud2 90	-20.3172	9.70474	16.5933	4778.25	10860.4	2.27288
WT-R2D2_10_bud2	WT-R2D2_10	R2D2	2a	WT-R2D2_10_bud2 91	26.5081	-3.05631	10.338	1810.59	11945.8	6.59774
WT-R2D2_10_bud2	WT-R2D2_10	R2D2	2a	WT-R2D2_10_bud2 93	24.4445	3.85769	14.2055	2803.11	8444.34	3.01249
WT-R2D2_10_bud2	WT-R2D2_10	R2D2	2a	WT-R2D2_10_bud2 94	20.7762	7.99652	14.692	4067.48	10012.4	2.46157
WT-R2D2_10_bud2	WT-R2D2_10	R2D2	2a	WT-R2D2_10_bud2 95	-18.0621	-16.6439	7.93037	10187.3	16316.9	1.60169
WT-R2D2_10_bud2	WT-R2D2_10	R2D2	2a	WT-R2D2_10_bud2 96	12.6298	15.1526	17.7641	4928.81	12347.3	2.50513
WT-R2D2_10_bud2	WT-R2D2_10	R2D2	2a	WT-R2D2_10_bud2 97	-1.46306	18.525	19.7969	4338.54	15207.2	3.50514
WT-R2D2_10_bud2	WT-R2D2_10	R2D2	2a	WT-R2D2_10_bud2 99	20.2869	-15.4679	7.23657	17250.5	15757.4	0.913446
WT-R2D2_10_bud2	WT-R2D2_10	R2D2	2a	WT-R2D2_10_bud2 101	24.7204	-0.0491855	14.898	2148.49	10759.4	5.00789
WT-R2D2_10_bud2	WT-R2D2_10	R2D2	2a	WT-R2D2_10_bud2 102	16.8128	11.006	18.1463	5660.01	12176.3	2.15129
WT-R2D2_10_bud2	WT-R2D2_10	R2D2	2a	WT-R2D2_10_bud2 104	-0.0334538	17.3777	21.429	5586.44	15178.5	2.71703
WT-R2D2_10_bud2	WT-R2D2_10	R2D2	2a	WT-R2D2_10_bud2 107	-22.0087	2.69882	17.3346	4178.51	13393.7	3.20538
WT-R2D2_10_bud2	WT-R2D2_10	R2D2	2a	WT-R2D2_10_bud2 108	24.4223	-11.2232	10.6789	2712.01	12798	4.71901
WT-R2D2_10_bud2	WT-R2D2_10	R2D2	2a	WT-R2D2_10_bud2 109	5.37815	16.102	21.7212	5227.95	9572.43	1.83101
WT-R2D2_10_bud2	WT-R2D2_10	R2D2	2a	WT-R2D2_10_bud2 110	-23.182	-8.22922	14.4858	2759.98	13112.1	4.7508
WT-R2D2_10_bud2	WT-R2D2_10	R2D2	2a	WT-R2D2_10_bud2 111	-15.642	10.8589	21.0103	4327.7	12782.2	2.95358
WT-R2D2_10_bud2	WT-R2D2_10	R2D2	2a	WT-R2D2_10_bud2 115	-18.1527	-15.363	12.6655	11760.3	18401.5	1.56471
WT-R2D2_10_bud2	WT-R2D2_10	R2D2	2a	WT-R2D2_10_bud2 116	-22.678	-5.00393	16.698	3120.18	15268.6	4.8935
WT-R2D2_10_bud2	WT-R2D2_10	R2D2	2a	WT-R2D2_10_bud2 117	-18.479	7.1861	20.8999	4541.47	12666.8	2.78914
WT-R2D2_10_bud2	WT-R2D2_10	R2D2	2a	WT-R2D2_10_bud2 118	21.0549	-14.0743	11.9639	6498.76	12867.2	1.97995
WT-R2D2_10_bud2	WT-R2D2_10	R2D2	2a	WT-R2D2_10_bud2 119	16.5669	-17.7466	10.882	15093.2	11235.9	0.744435
WT-R2D2_10_bud2	WT-R2D2_10	R2D2	2a	WT-R2D2_10_bud2 120	24.6236	-2.68846	15.9087	2452.73	11894.4	4.84945
WT-R2D2_10_bud2	WT-R2D2_10	R2D2	2a	WT-R2D2_10_bud2 121	20.9791	3.52509	18.3805	4471.33	11302.1	2.52768
WT-R2D2_10_bud2	WT-R2D2_10	R2D2	2a	WT-R2D2_10_bud2 215	4.03505	-10.3659	28.142	7172.3	14489.5	2.0202
WT-R2D2_10_bud2	WT-R2D2_10	R2D2	2a	WT-R2D2_10_bud2 216	-0.353375	-13.7517	28.0597	4985.1	16091	3.22782
WT-R2D2_10_bud2	WT-R2D2_10	R2D2	2a	WT-R2D2_10_bud2 217	1.20717	-8.03896	30.0521	9097.4	10744.2	1.18102
WT-R2D2_10_bud2	WT-R2D2_10	R2D2	2a	WT-R2D2_10_bud2 218	-1.72868	-9.83493	29.5652	6999.04	16331.8	2.33343
WT-R2D2_10_bud2	WT-R2D2_10	R2D2	2a	WT-R2D2_10_bud2 212	-6.29248	-8.90663	29.098	3436.02	12234	3.56051
WT-R2D2_10_bud2	WT-R2D2_10	R2D2	2a	WT-R2D2_10_bud2 214	-4.42682	-6.49118	31.1023	6055.04	12205.9	2.01582
WT-R2D2_10_bud2	WT-R2D2_10	R2D2	2a	WT-R2D2_10_bud2 210	7.90422	-4.39383	29.0313	5114.17	11686.5	2.28512
WT-R2D2_10_bud2	WT-R2D2_10	R2D2	2a	WT-R2D2_10_bud2 211	1.2472	-1.50002	30.4654	3385.26	10626.3	3.13899
WT-R2D2_10_bud3	WT-R2D2_10	R2D2	2b	WT-R2D2_10_bud3 68	-23.4414	-19.0089	7.72345	15085.8	17591.5	1.1661
WT-R2D2_10_bud3	WT-R2D2_10	R2D2	2b	WT-R2D2_10_bud3 69	5.62874	26.0855	21.2509	2516.17	9778.26	3.88617
WT-R2D2_10_bud3	WT-R2D2_10	R2D2	2b	WT-R2D2_10_bud3 70	18.1682	18.2268	15.2218	6111.64	13057.1	2.13643
WT-R2D2_10_bud3	WT-R2D2_10	R2D2	2b	WT-R2D2_10_bud3 71	23.0327	12.7267	13.7029	10513.4	13563.3	1.2901
WT-R2D2_10_bud3	WT-R2D2_10	R2D2	2b	WT-R2D2_10_bud3 72	28.6079	1.85048	7.60597	7228.02	13218.2	1.82874
WT-R2D2_10_bud3	WT-R2D2_10	R2D2	2b	WT-R2D2_10_bud3 73	28.6901	-11.7485	2.57185	2121.3	7678.4	3.61967
WT-R2D2_10_bud3	WT-R2D2_10	R2D2	2b	WT-R2D2_10_bud3 78	-4.54828	25.6584	23.6987	2821.45	13181.7	4.67196
WT-R2D2_10_bud3	WT-R2D2_10	R2D2	2b	WT-R2D2_10_bud3 79	26.8712	-16.6498	3.35497	6524.19	16138.7	2.47367
WT-R2D2_10_bud3	WT-R2D2_10	R2D2	2b	WT-R2D2_10_bud3 80	30.0389	-5.73838	6.90822	3318.24	11081.8	3.33966
WT-R2D2_10_bud3	WT-R2D2_10	R2D2	2b	WT-R2D2_10_bud3 81	-28.0619	-2.75249	17.8168	3756.27	18333.3	4.88072
WT-R2D2_10_bud3	WT-R2D2_10	R2D2	2b	WT-R2D2_10_bud3 82	-28.3061	-8.46746	15.7432	4782.96	13046	2.7276
WT-R2D2_10_bud3	WT-R2D2_10	R2D2	2b	WT-R2D2_10_bud3 83	-20.2455	17.7654	22.9761	5813.22	12078.9	2.07783
WT-R2D2_10_bud3	WT-R2D2_10	R2D2	2b	WT-R2D2_10_bud3 84	8.41424	24.5574	23.3311	2750.29	10283.2	3.73895
WT-R2D2_10_bud3	WT-R2D2_10	R2D2	2b	WT-R2D2_10_bud3 87	20.7469	-22.7701	3.0916	15574.2	11194.8	0.718804
WT-R2D2_10_bud3	WT-R2D2_10	R2D2	2b	WT-R2D2_10_bud3 88	-25.5439	-14.4538	12.951	7871.09	13619.7	1.73034
WT-R2D2_10_bud3	WT-R2D2_10	R2D2	2b	WT-R2D2_10_bud3 74	-28.9713	0.529974	18.9991	3905.57	16528.7	4.23208
WT-R2D2_10_bud3	WT-R2D2_10	R2D2	2b	WT-R2D2_10_bud3 75	-24.7177	10.8812	21.2723	6478.1	17028.7	2.62866
WT-R2D2_10_bud3	WT-R2D2_10	R2D2	2b	WT-R2D2_10_bud3 76	-16.7669	20.3052	23.5578	5526.55	12857.8	2.32655
WT-R2D2_10_bud3	WT-R2D2_10	R2D2	2b	WT-R2D2_10_bud3 77	-13.6571	24.0057	25.367	4821.52	13429	2.78522
WT-R2D2_10_bud3	WT-R2D2_10	R2D2	2b	WT-R2D2_10_bud3 94	-16.2664	-21.5815	10.0016	14831.9	11983.8	0.807975
WT-R2D2_10_bud3	WT-R2D2_10	R2D2	2b	WT-R2D2_10_bud3 95	0.0846048	23.9146	24.3452	3158.33	12688.4	4.01744
WT-R2D2_10_bud3	WT-R2D2_10	R2D2	2b	WT-R2D2_10_bud3 96	16.6416	16.6757	19.1845	5470.81	9053.42	1.65486
WT-R2D2_10_bud3	WT-R2D2_10	R2D2	2b	WT-R2D2_10_bud3 97	25.7527	6.94249	15.4645	8033.84	9517.12	1.18463
WT-R2D2_10_bud3	WT-R2D2_10	R2D2	2b	WT-R2D2_10_bud3 98	-24.4245	2.81565	21.313	7872.13	15193.3	1.93001
WT-R2D2_10_bud3	WT-R2D2_10	R2D2	2b	WT-R2D2_10_bud3 99	-23.6969	6.52812	23.8177	10386.4	16121.5	1.55217
WT-R2D2_10_bud3	WT-R2D2_10	R2D2	2b	WT-R2D2_10_bud3 100	-22.8186	-17.8824	14.6717	9813.84	11796.1	1.20199
WT-R2D2_10_bud3	WT-R2D2_10	R2D2	2b	WT-R2D2_10_bud3 102	11.3628	19.5027	22.0981	2217.7	6397.79	2.88488
WT-R2D2_10_bud3	WT-R2D2_10	R2D2	2b	WT-R2D2_10_bud3 103	27.8224	-12.4811	9.05748	5281.13	15775	2.98705
WT-R2D2_10_bud3	WT-R2D2_10	R2D2	2b	WT-R2D2_10_bud3 89	26.6947	5.24566	12.3768	9384.66	11139.8	1.18702
WT-R2D2_10_bud3	WT-R2D2_10	R2D2	2b	WT-R2D2_10_bud3 90	24.055	-19.7879	3.52928	10184.4	15209.4	1.4934
WT-R2D2_10_bud3	WT-R2D2_10	R2D2	2b	WT-R2D2_10_bud3 91	-20.3262	-19.8182	11.2626	8324.63	7143.36	0.858099
WT-R2D2_10_bud3	WT-R2D2_10	R2D2	2b	WT-R2D2_10_bud3 92	-12.2093	22.4205	26.8838	4407.99	12035.1	2.73029
WT-R2D2_10_bud3	WT-R2D2_10	R2D2	2b	WT-R2D2_10_bud3 64	-29.0646	-4.35462	12.9032	3180.69	16088.6	5.05821
WT-R2D2_10_bud3	WT-R2D2_10	R2D2	2b	WT-R2D2_10_bud3 65	17.4671	-23.1375	-1.024	18718	10073.7	0.538182
WT-R2D2_10_bud3	WT-R2D2_10	R2D2	2b	WT-R2D2_10_bud3 66	29.312	-1.79742	5.07666	5238.8	14227.3	2.71576
WT-R2D2_10_bud3	WT-R2D2_10	R2D2	2b	WT-R2D2_10_bud3 67	-26.6921	6.93537	17.7923	5635.69	17521.3	3.10899
WT-R2D2_10_bud3	WT-R2D2_10	R2D2	2b	WT-R2D2_10_bud3 112	-24.8162	-4.20981	20.9306	6477.67	17482.5	2.69889
WT-R2D2_10_bud3	WT-R2D2_10	R2D2	2b	WT-R2D2_10_bud3 113	-25.2286	-11.662	19.4838	5211.97	14213.6	2.72711
WT-R2D2_10_bud3	WT-R2D2_10	R2D2	2b	WT-R2D2_10_bud3 114	-5.32695	21.663	27.5565	4170.88	13696.8	3.28391
WT-R2D2_10_bud3	WT-R2D2_10	R2D2	2b	WT-R2D2_10_bud3 115	4.90317	21.0981	25.8109	3469.39	10125.5	2.91852
WT-R2D2_10_bud3	WT-R2D2_10	R2D2	2b	WT-R2D2_10_bud3 117	-13.5592	16.5986	29.2429	5613.66	12534.1	2.23279
WT-R2D2_10_bud3	WT-R2D2_10	R2D2	2b	WT-R2D2_10_bud3 118	-15.7274	-21.8057	14.144	8129.38	10259.7	1.26205
WT-R2D2_10_bud3	WT-R2D2_10	R2D2	2b	WT-R2D2_10_bud3 119	-9.26413	-23.5763	12.5191	10941.3	12106.9	1.10653
WT-R2D2_10_bud3	WT-R2D2_10	R2D2	2b	WT-R2D2_10_bud3 121	11.1313	-25.1927	8.85786	34293.2	14174.1	0.413321
WT-R2D2_10_bud3	WT-R2D2_10	R2D2	2b	WT-R2D2_10_bud3 122	26.0068	1.98902	17.9033	10980.5	11878.6	1.08179
WT-R2D2_10_bud3	WT-R2D2_10	R2D2	2b	WT-R2D2_10_bud3 123	25.7639	-15.1876	10.3539	6772.26	11878.4	1.75398
WT-R2D2_10_bud3	WT-R2D2_10	R2D2	2b	WT-R2D2_10_bud3 124	-22.8524	-2.55927	23.3982	6964.5	16352.5	2.34798
WT-R2D2_10_bud3	WT-R2D2_10	R2D2	2b	WT-R2D2_10_bud3 125	-19.1291	9.94993	27.458	8889.97	15270.8	1.71776
WT-R2D2_10_bud3	WT-R2D2_10	R2D2	2b	WT-R2D2_10_bud3 126	-18.5452	-20.5539	16.1062	8354.55	8053.51	0.963967
WT-R2D2_10_bud3	WT-R2D2_10	R2D2	2b	WT-R2D2_10_bud3 127	14.226	16.6343	26.1579	7620.69	9221.02	1.21
WT-R2D2_10_bud3	WT-R2D2_10	R2D2	2b	WT-R2D2_10_bud3 128	23.1776	6.60941	19.868	10832.1	9888.25	0.912865
WT-R2D2_10_bud3	WT-R2D2_10	R2D2	2b	WT-R2D2_10_bud3 129	26.1784	-4.41365	15.3467	6564.6	10864.4	1.655
WT-R2D2_10_bud3	WT-R2D2_10	R2D2	2b	WT-R2D2_10_bud3 130	-21.8121	1.29167	25.7404	17686.6	14592.9	0.825082
WT-R2D2_10_bud3	WT-R2D2_10	R2D2	2b	WT-R2D2_10_bud3 131	-16.2655	11.5397	29.9344	11439.2	16483.1	1.44093
WT-R2D2_10_bud3	WT-R2D2_10	R2D2	2b	WT-R2D2_10_bud3 132	-10.9358	17.2221	29.9889	8865.49	12366.3	1.39488
WT-R2D2_10_bud3	WT-R2D2_10	R2D2	2b	WT-R2D2_10_bud3 133	-7.59229	18.5322	29.9703	5662.52	13466.2	2.37813
WT-R2D2_10_bud3	WT-R2D2_10	R2D2	2b	WT-R2D2_10_bud3 135	5.47716	-25.2922	11.8237	18933.4	15889.2	0.839215
WT-R2D2_10_bud3	WT-R2D2_10	R2D2	2b	WT-R2D2_10_bud3 136	19.2226	-22.6682	10.7275	11674.4	8253.81	0.707001
WT-R2D2_10_bud3	WT-R2D2_10	R2D2	2b	WT-R2D2_10_bud3 137	24.1347	-0.506814	18.173	8485.63	14810.9	1.74541
WT-R2D2_10_bud3	WT-R2D2_10	R2D2	2b	WT-R2D2_10_bud3 138	24.2286	-18.6027	11.4766	11958.8	13437.5	1.12365
WT-R2D2_10_bud3	WT-R2D2_10	R2D2	2b	WT-R2D2_10_bud3 140	28.139	-8.56322	14.5963	8646.1	14096.9	1.63043
WT-R2D2_10_bud3	WT-R2D2_10	R2D2	2b	WT-R2D2_10_bud3 141	-22.4533	-7.51191	23.6624	4582.36	8224.21	1.79475
WT-R2D2_10_bud3	WT-R2D2_10	R2D2	2b	WT-R2D2_10_bud3 142	-21.8275	-14.4353	21.0118	11863.3	18762.5	1.58156
WT-R2D2_10_bud3	WT-R2D2_10	R2D2	2b	WT-R2D2_10_bud3 143	-19.5365	-17.8737	19.3978	13559.7	16213.7	1.19573
WT-R2D2_10_bud3	WT-R2D2_10	R2D2	2b	WT-R2D2_10_bud3 144	2.92848	18.76	29.5503	4855.34	13194.5	2.71752
WT-R2D2_10_bud3	WT-R2D2_10	R2D2	2b	WT-R2D2_10_bud3 145	9.9429	15.9677	27.4653	7381.31	11902.3	1.61249
WT-R2D2_10_bud3	WT-R2D2_10	R2D2	2b	WT-R2D2_10_bud3 146	-19.2302	3.71707	28.4012	12764.9	15493.1	1.21373
WT-R2D2_10_bud3	WT-R2D2_10	R2D2	2b	WT-R2D2_10_bud3 147	-9.74601	-23.7278	16.8417	7517.86	16017.2	2.13055
WT-R2D2_10_bud3	WT-R2D2_10	R2D2	2b	WT-R2D2_10_bud3 104	28.1199	-8.78799	9.13358	3627.59	11947.7	3.29356
WT-R2D2_10_bud3	WT-R2D2_10	R2D2	2b	WT-R2D2_10_bud3 105	-25.8997	-8.38534	18.475	4143.27	14486.3	3.49634
WT-R2D2_10_bud3	WT-R2D2_10	R2D2	2b	WT-R2D2_10_bud3 106	-20.2261	12.3374	25.2749	6926.19	15266.4	2.20416
WT-R2D2_10_bud3	WT-R2D2_10	R2D2	2b	WT-R2D2_10_bud3 107	-18.3936	15.3163	27.3426	6468.98	13350.4	2.06376
WT-R2D2_10_bud3	WT-R2D2_10	R2D2	2b	WT-R2D2_10_bud3 108	19.8278	12.0158	19.1381	9348.9	10682.2	1.14262
WT-R2D2_10_bud3	WT-R2D2_10	R2D2	2b	WT-R2D2_10_bud3 109	22.358	9.62982	19.12	8679.73	12104.1	1.39452
WT-R2D2_10_bud3	WT-R2D2_10	R2D2	2b	WT-R2D2_10_bud3 110	21.5791	-21.9208	6.34324	14833.8	12728.4	0.858067
WT-R2D2_10_bud3	WT-R2D2_10	R2D2	2b	WT-R2D2_10_bud3 111	26.7136	-5.25408	11.7264	8592.61	10922.1	1.2711
WT-R2D2_10_bud3	WT-R2D2_10	R2D2	2b	WT-R2D2_10_bud3 157	24.6926	-6.95009	18.9394	9986.28	12448.1	1.24652
WT-R2D2_10_bud3	WT-R2D2_10	R2D2	2b	WT-R2D2_10_bud3 158	25.3755	-16.7358	15.2233	8812.51	13947.3	1.58267
WT-R2D2_10_bud3	WT-R2D2_10	R2D2	2b	WT-R2D2_10_bud3 159	24.2975	-13.8007	16.4691	11841.5	14563.4	1.22986
WT-R2D2_10_bud3	WT-R2D2_10	R2D2	2b	WT-R2D2_10_bud3 160	-19.3869	-2.83377	28.1588	15659.2	15506.2	0.990229
WT-R2D2_10_bud3	WT-R2D2_10	R2D2	2b	WT-R2D2_10_bud3 161	0.133127	17.3944	32.6957	7940.48	15000.8	1.88916
WT-R2D2_10_bud3	WT-R2D2_10	R2D2	2b	WT-R2D2_10_bud3 162	4.0662	15.3869	31.3634	8180.83	10668.6	1.3041
WT-R2D2_10_bud3	WT-R2D2_10	R2D2	2b	WT-R2D2_10_bud3 163	11.8451	11.885	28.9015	7936.13	11448	1.44252
WT-R2D2_10_bud3	WT-R2D2_10	R2D2	2b	WT-R2D2_10_bud3 164	22.1816	-2.68231	21.9692	11189.4	17400.9	1.55512
WT-R2D2_10_bud3	WT-R2D2_10	R2D2	2b	WT-R2D2_10_bud3 165	-19.791	-9.85275	26.7041	9538.73	15263.8	1.60019
WT-R2D2_10_bud3	WT-R2D2_10	R2D2	2b	WT-R2D2_10_bud3 166	-13.0795	8.33961	32.4137	14279.2	10363.4	0.725769
WT-R2D2_10_bud3	WT-R2D2_10	R2D2	2b	WT-R2D2_10_bud3 167	-11.0331	10.8142	33.02	8911.12	12344	1.38524
WT-R2D2_10_bud3	WT-R2D2_10	R2D2	2b	WT-R2D2_10_bud3 168	-8.32782	13.0781	33.4496	12283.9	11486.1	0.935053
WT-R2D2_10_bud3	WT-R2D2_10	R2D2	2b	WT-R2D2_10_bud3 169	-6.22573	14.8416	32.5418	9120.7	11404.4	1.25039
WT-R2D2_10_bud3	WT-R2D2_10	R2D2	2b	WT-R2D2_10_bud3 170	15.891	7.33315	27.6893	14029.3	10908.9	0.77758
WT-R2D2_10_bud3	WT-R2D2_10	R2D2	2b	WT-R2D2_10_bud3 171	21.1183	-20.5381	16.6119	6483.7	16156.8	2.49191
WT-R2D2_10_bud3	WT-R2D2_10	R2D2	2b	WT-R2D2_10_bud3 172	22.8869	-7.81541	21.0443	6471.65	11798.6	1.82312
WT-R2D2_10_bud3	WT-R2D2_10	R2D2	2b	WT-R2D2_10_bud3 173	-16.6629	-16.1407	24.9887	6584.86	19901.9	3.02237
WT-R2D2_10_bud3	WT-R2D2_10	R2D2	2b	WT-R2D2_10_bud3 174	-13.9641	-19.6828	23.2753	5931.94	20184.9	3.40275
WT-R2D2_10_bud3	WT-R2D2_10	R2D2	2b	WT-R2D2_10_bud3 175	20.2925	0.173041	24.2174	16804	15045.6	0.895358
WT-R2D2_10_bud3	WT-R2D2_10	R2D2	2b	WT-R2D2_10_bud3 176	22.6991	-14.0285	18.6117	7290.03	12546.9	1.7211
WT-R2D2_10_bud3	WT-R2D2_10	R2D2	2b	WT-R2D2_10_bud3 177	-17.1205	-5.46845	30.075	12309.2	17206.5	1.39786
WT-R2D2_10_bud3	WT-R2D2_10	R2D2	2b	WT-R2D2_10_bud3 178	-17.4509	-0.784809	31.8541	11647.2	14689	1.26116
WT-R2D2_10_bud3	WT-R2D2_10	R2D2	2b	WT-R2D2_10_bud3 179	-7.70388	-23.082	22.1561	6259.64	14717.7	2.35121
WT-R2D2_10_bud3	WT-R2D2_10	R2D2	2b	WT-R2D2_10_bud3 180	-2.09186	-24.7919	20.6814	7973.92	16595.4	2.08121
WT-R2D2_10_bud3	WT-R2D2_10	R2D2	2b	WT-R2D2_10_bud3 181	5.67124	11.6529	32.973	14180.7	12715.4	0.896669
WT-R2D2_10_bud3	WT-R2D2_10	R2D2	2b	WT-R2D2_10_bud3 182	8.81546	9.46378	31.6922	16611.2	11896.7	0.716185
WT-R2D2_10_bud3	WT-R2D2_10	R2D2	2b	WT-R2D2_10_bud3 183	8.16425	-26.256	16.4468	5916.63	23189.2	3.91933
WT-R2D2_10_bud3	WT-R2D2_10	R2D2	2b	WT-R2D2_10_bud3 184	16.6935	2.71668	26.774	13185.4	13345.1	1.01211
WT-R2D2_10_bud3	WT-R2D2_10	R2D2	2b	WT-R2D2_10_bud3 185	19.572	-20.0373	19.1823	8613.84	17945.7	2.08336
WT-R2D2_10_bud3	WT-R2D2_10	R2D2	2b	WT-R2D2_10_bud3 186	21.8195	-12.172	21.7489	5450.79	13955.4	2.56025
WT-R2D2_10_bud3	WT-R2D2_10	R2D2	2b	WT-R2D2_10_bud3 187	-16.0556	-11.7733	28.6634	11951.8	15313.8	1.2813
WT-R2D2_10_bud3	WT-R2D2_10	R2D2	2b	WT-R2D2_10_bud3 188	-13.6672	3.61537	33.9871	10420.3	12223.7	1.17307
WT-R2D2_10_bud3	WT-R2D2_10	R2D2	2b	WT-R2D2_10_bud3 189	-2.27223	11.2305	35.0871	18065.4	12915.5	0.71493
WT-R2D2_10_bud3	WT-R2D2_10	R2D2	2b	WT-R2D2_10_bud3 190	2.50627	11.7466	33.3166	23008.6	13675.4	0.59436
WT-R2D2_10_bud3	WT-R2D2_10	R2D2	2b	WT-R2D2_10_bud3 191	12.2262	6.59491	31.1969	19546.4	13004.9	0.665335
WT-R2D2_10_bud3	WT-R2D2_10	R2D2	2b	WT-R2D2_10_bud3 192	16.0038	-23.1383	19.6498	8749.29	13702.9	1.56617
WT-R2D2_10_bud3	WT-R2D2_10	R2D2	2b	WT-R2D2_10_bud3 193	20.9795	-3.59061	23.9675	15926.9	16310.6	1.02409
WT-R2D2_10_bud3	WT-R2D2_10	R2D2	2b	WT-R2D2_10_bud3 194	-6.59212	7.80321	34.304	23767.2	14231.7	0.598796
WT-R2D2_10_bud3	WT-R2D2_10	R2D2	2b	WT-R2D2_10_bud3 195	-3.37615	10.0309	34.6434	20971.7	12334.8	0.588164
WT-R2D2_10_bud3	WT-R2D2_10	R2D2	2b	WT-R2D2_10_bud3 196	3.65777	-26.7649	19.089	6442.84	23459.5	3.64117
WT-R2D2_10_bud3	WT-R2D2_10	R2D2	2b	WT-R2D2_10_bud3 197	-11.724	-18.1524	27.81	4283.93	16737.4	3.90702
WT-R2D2_10_bud3	WT-R2D2_10	R2D2	2b	WT-R2D2_10_bud3 198	-8.49235	4.87346	35.8272	12604.8	13596.8	1.0787
WT-R2D2_10_bud3	WT-R2D2_10	R2D2	2b	WT-R2D2_10_bud3 199	12.843	2.53268	33.0004	18922.2	12271.1	0.648503
WT-R2D2_10_bud3	WT-R2D2_10	R2D2	2b	WT-R2D2_10_bud3 201	16.282	-1.31516	31.0627	15178.9	13876.4	0.91419
WT-R2D2_10_bud3	WT-R2D2_10	R2D2	2b	WT-R2D2_10_bud3 202	20.4664	-8.60118	27.7436	11404.7	15095.8	1.32365
WT-R2D2_10_bud3	WT-R2D2_10	R2D2	2b	WT-R2D2_10_bud3 203	19.5112	-15.6275	24.0494	4377.21	14595	3.33432
WT-R2D2_10_bud3	WT-R2D2_10	R2D2	2b	WT-R2D2_10_bud3 204	-13.2478	-9.0418	32.4798	18241.3	17103	0.937598
WT-R2D2_10_bud3	WT-R2D2_10	R2D2	2b	WT-R2D2_10_bud3 205	-11.6833	-2.43844	34.6832	23265.1	15716	0.675518
WT-R2D2_10_bud3	WT-R2D2_10	R2D2	2b	WT-R2D2_10_bud3 206	-13.1057	-12.98	29.7611	7011.78	15524	2.21399
WT-R2D2_10_bud3	WT-R2D2_10	R2D2	2b	WT-R2D2_10_bud3 207	-9.22583	-19.9711	26.5965	5209.16	12946.2	2.48528
WT-R2D2_10_bud3	WT-R2D2_10	R2D2	2b	WT-R2D2_10_bud3 208	6.47178	7.68075	34.449	26871.4	14382.1	0.53522
WT-R2D2_10_bud3	WT-R2D2_10	R2D2	2b	WT-R2D2_10_bud3 209	8.51599	4.22215	34.1078	15204.2	13030.5	0.857033
WT-R2D2_10_bud3	WT-R2D2_10	R2D2	2b	WT-R2D2_10_bud3 210	-4.03034	-23.7884	26.7259	3636.76	15035.5	4.13431
WT-R2D2_10_bud3	WT-R2D2_10	R2D2	2b	WT-R2D2_10_bud3 211	0.447827	5.44633	36.8486	23346.9	11249.7	0.48185
WT-R2D2_10_bud3	WT-R2D2_10	R2D2	2b	WT-R2D2_10_bud3 212	14.7285	-3.99752	31.2157	17204.4	12778	0.742717
WT-R2D2_10_bud3	WT-R2D2_10	R2D2	2b	WT-R2D2_10_bud3 213	14.8655	-21.7691	24.6326	7890.01	12335	1.56337
WT-R2D2_10_bud3	WT-R2D2_10	R2D2	2b	WT-R2D2_10_bud3 214	16.4666	-19.3523	25.2844	7430.38	18311.9	2.46446
WT-R2D2_10_bud3	WT-R2D2_10	R2D2	2b	WT-R2D2_10_bud3 215	-9.94457	-7.65034	34.6504	15173.5	15112.5	0.99598
WT-R2D2_10_bud3	WT-R2D2_10	R2D2	2b	WT-R2D2_10_bud3 216	-8.30514	-2.90598	34.9129	14269.4	12693.8	0.889582
WT-R2D2_10_bud3	WT-R2D2_10	R2D2	2b	WT-R2D2_10_bud3 217	-4.9145	1.92954	36.1891	16602.3	13121.6	0.790348
WT-R2D2_10_bud3	WT-R2D2_10	R2D2	2b	WT-R2D2_10_bud3 219	-0.821543	2.2557	36.9377	32026.9	10772.8	0.336367
WT-R2D2_10_bud3	WT-R2D2_10	R2D2	2b	WT-R2D2_10_bud3 220	-0.370964	-23.8797	25.0659	7364.61	18076.2	2.45447
WT-R2D2_10_bud3	WT-R2D2_10	R2D2	2b	WT-R2D2_10_bud3 221	11.358	-1.84976	32.3486	9276.35	10093.7	1.08811
WT-R2D2_10_bud3	WT-R2D2_10	R2D2	2b	WT-R2D2_10_bud3 222	16.7288	-11.8403	27.8525	10337.8	15782	1.52663
WT-R2D2_10_bud3	WT-R2D2_10	R2D2	2b	WT-R2D2_10_bud3 223	-9.30099	-11.7936	32.8572	7043.94	15634.7	2.2196
WT-R2D2_10_bud3	WT-R2D2_10	R2D2	2b	WT-R2D2_10_bud3 224	-6.82292	-17.7022	30.3029	3789.33	14895.2	3.93083
WT-R2D2_10_bud3	WT-R2D2_10	R2D2	2b	WT-R2D2_10_bud3 225	5.0311	1.70707	35.6892	16432	12511.4	0.761405
WT-R2D2_10_bud3	WT-R2D2_10	R2D2	2b	WT-R2D2_10_bud3 226	6.8867	0.592256	34.9987	16318.4	11490.8	0.704162
WT-R2D2_10_bud3	WT-R2D2_10	R2D2	2b	WT-R2D2_10_bud3 227	8.68274	-22.082	26.356	6593.98	16168.1	2.45195
WT-R2D2_10_bud3	WT-R2D2_10	R2D2	2b	WT-R2D2_10_bud3 228	14.6873	-6.62353	31.1622	12164.4	12283.7	1.00981
WT-R2D2_10_bud3	WT-R2D2_10	R2D2	2b	WT-R2D2_10_bud3 229	14.0267	-19.3508	26.5616	6643.03	14704.3	2.21349
WT-R2D2_10_bud3	WT-R2D2_10	R2D2	2b	WT-R2D2_10_bud3 230	-4.79331	-3.8222	36.2	23324.5	9646.95	0.413597
WT-R2D2_10_bud3	WT-R2D2_10	R2D2	2b	WT-R2D2_10_bud3 231	-2.08553	-0.248241	37.1129	14661.2	13421.9	0.915471
WT-R2D2_10_bud3	WT-R2D2_10	R2D2	2b	WT-R2D2_10_bud3 233	-1.59851	-19.3028	31.2466	3300.77	16311.6	4.94176
WT-R2D2_10_bud3	WT-R2D2_10	R2D2	2b	WT-R2D2_10_bud3 234	4.86032	-21.6515	28.1658	4313.02	20708.4	4.80137
WT-R2D2_10_bud3	WT-R2D2_10	R2D2	2b	WT-R2D2_10_bud3 235	11.7501	-3.95457	32.7555	9506.8	10294.1	1.08281
WT-R2D2_10_bud3	WT-R2D2_10	R2D2	2b	WT-R2D2_10_bud3 236	14.2377	-15.2772	29.1107	7324.49	16633.2	2.2709
WT-R2D2_10_bud3	WT-R2D2_10	R2D2	2b	WT-R2D2_10_bud3 237	-6.83791	-9.51491	34.5716	10580.2	13555.9	1.28125
WT-R2D2_10_bud3	WT-R2D2_10	R2D2	2b	WT-R2D2_10_bud3 238	-5.21644	-13.5695	33.7407	6022.79	12633.4	2.0976
WT-R2D2_10_bud3	WT-R2D2_10	R2D2	2b	WT-R2D2_10_bud3 239	1.51547	-0.938352	36.4836	30065.7	9502.52	0.316058
WT-R2D2_10_bud3	WT-R2D2_10	R2D2	2b	WT-R2D2_10_bud3 240	10.5024	-17.6369	29.877	5327.83	16876	3.16752
WT-R2D2_10_bud3	WT-R2D2_10	R2D2	2b	WT-R2D2_10_bud3 241	-2.81082	-7.36158	37.9913	19197.5	13019	0.678161
WT-R2D2_10_bud3	WT-R2D2_10	R2D2	2b	WT-R2D2_10_bud3 242	-0.473767	-5.12358	37.2235	21959.7	9533.33	0.434128
WT-R2D2_10_bud3	WT-R2D2_10	R2D2	2b	WT-R2D2_10_bud3 243	-1.65699	-16.6127	33.1587	4886.68	12895.2	2.63885
WT-R2D2_10_bud3	WT-R2D2_10	R2D2	2b	WT-R2D2_10_bud3 244	5.62834	-3.69347	35.9248	19746.5	14219.4	0.720097
WT-R2D2_10_bud3	WT-R2D2_10	R2D2	2b	WT-R2D2_10_bud3 245	8.85652	-6.54367	34.3873	12625.4	11407.5	0.903536
WT-R2D2_10_bud3	WT-R2D2_10	R2D2	2b	WT-R2D2_10_bud3 246	7.49796	-15.7907	32.0868	5354.08	17265.7	3.22477
WT-R2D2_10_bud3	WT-R2D2_10	R2D2	2b	WT-R2D2_10_bud3 247	12.0772	-12.35	32.6693	5401.81	14383.1	2.66264
WT-R2D2_10_bud3	WT-R2D2_10	R2D2	2b	WT-R2D2_10_bud3 248	0.0815266	-8.0534	36.2248	9907.49	13140.1	1.32628
WT-R2D2_10_bud3	WT-R2D2_10	R2D2	2b	WT-R2D2_10_bud3 249	0.347742	-13.8045	34.061	4310.02	14674.9	3.40483
WT-R2D2_10_bud3	WT-R2D2_10	R2D2	2b	WT-R2D2_10_bud3 250	4.52375	-16.7309	33.263	4629.77	15308.9	3.30662
WT-R2D2_10_bud3	WT-R2D2_10	R2D2	2b	WT-R2D2_10_bud3 251	5.24812	-9.24023	35.0102	8765.34	11351.3	1.29502
WT-R2D2_10_bud3	WT-R2D2_10	R2D2	2b	WT-R2D2_10_bud3 252	5.83791	-12.5577	33.6966	4905.08	13377.1	2.72719
WT-R2D2_10_bud3	WT-R2D2_10	R2D2	2b	WT-R2D2_10_bud3 254	11.6235	-9.2882	36.1877	8601.13	13652.9	1.58734
WT-R2D2_10_bud3	WT-R2D2_10	R2D2	2b	WT-R2D2_10_bud3 36	-30.6327	-6.50224	5.8864	4899.46	15023.6	3.06638
WT-R2D2_10_bud3	WT-R2D2_10	R2D2	2b	WT-R2D2_10_bud3 38	30.0276	0.31407	-0.710438	6186.4	14600.9	2.36016
WT-R2D2_10_bud3	WT-R2D2_10	R2D2	2b	WT-R2D2_10_bud3 39	29.8842	-8.51951	-3.9509	5113.61	15453.4	3.02201
WT-R2D2_10_bud3	WT-R2D2_10	R2D2	2b	WT-R2D2_10_bud3 40	-29.0008	6.96891	11.6924	4674.09	18910.1	4.04573
WT-R2D2_10_bud3	WT-R2D2_10	R2D2	2b	WT-R2D2_10_bud3 41	-15.6761	25.3432	17.7185	6602.16	15592.5	2.36173
WT-R2D2_10_bud3	WT-R2D2_10	R2D2	2b	WT-R2D2_10_bud3 42	5.75109	27.4968	14.0513	3786.75	13580.4	3.58629
WT-R2D2_10_bud3	WT-R2D2_10	R2D2	2b	WT-R2D2_10_bud3 43	29.5367	4.27413	1.90218	8002.17	14647.1	1.83039
WT-R2D2_10_bud3	WT-R2D2_10	R2D2	2b	WT-R2D2_10_bud3 44	-0.981048	28.5492	17.771	5180.87	13409.1	2.58819
WT-R2D2_10_bud3	WT-R2D2_10	R2D2	2b	WT-R2D2_10_bud3 45	18.9801	19.6705	10.2502	6677	13713.9	2.0539
WT-R2D2_10_bud3	WT-R2D2_10	R2D2	2b	WT-R2D2_10_bud3 46	24.5946	-18.7992	-4.79908	12224.8	17701.7	1.44802
WT-R2D2_10_bud3	WT-R2D2_10	R2D2	2b	WT-R2D2_10_bud3 47	30.1703	-5.27532	-0.642877	5523.83	19310	3.49576
WT-R2D2_10_bud3	WT-R2D2_10	R2D2	2b	WT-R2D2_10_bud3 48	-31.8087	-4.80835	12.0713	3850.08	18321.4	4.75871
WT-R2D2_10_bud3	WT-R2D2_10	R2D2	2b	WT-R2D2_10_bud3 49	-26.9925	11.0704	16.3014	7235.24	16683.2	2.30583
WT-R2D2_10_bud3	WT-R2D2_10	R2D2	2b	WT-R2D2_10_bud3 50	-26.6333	-15.4841	5.19854	13212.1	15074.3	1.14095
WT-R2D2_10_bud3	WT-R2D2_10	R2D2	2b	WT-R2D2_10_bud3 51	-8.52162	27.2793	19.5116	5518.54	12014.5	2.17712
WT-R2D2_10_bud3	WT-R2D2_10	R2D2	2b	WT-R2D2_10_bud3 52	22.9878	15.5387	9.19884	8124.45	13461.7	1.65694
WT-R2D2_10_bud3	WT-R2D2_10	R2D2	2b	WT-R2D2_10_bud3 54	-30.3079	1.5295	14.3528	3514	16550.1	4.70976
WT-R2D2_10_bud3	WT-R2D2_10	R2D2	2b	WT-R2D2_10_bud3 55	-23.908	16.0861	18.7666	7268.98	16097.4	2.21453
WT-R2D2_10_bud3	WT-R2D2_10	R2D2	2b	WT-R2D2_10_bud3 56	-19.8798	20.5488	19.8093	6733.96	14034.8	2.08418
WT-R2D2_10_bud3	WT-R2D2_10	R2D2	2b	WT-R2D2_10_bud3 148	-2.38936	-25.2344	15.18	16572.4	18042.6	1.08871
WT-R2D2_10_bud3	WT-R2D2_10	R2D2	2b	WT-R2D2_10_bud3 150	16.3081	10.0275	26.6351	10525.5	9893.99	0.940002
WT-R2D2_10_bud3	WT-R2D2_10	R2D2	2b	WT-R2D2_10_bud3 151	-16.5962	6.63565	30.1598	12131.4	12868.4	1.06075
WT-R2D2_10_bud3	WT-R2D2_10	R2D2	2b	WT-R2D2_10_bud3 152	-14.6679	-21.5072	19.4778	8191.39	15613.8	1.90612
WT-R2D2_10_bud3	WT-R2D2_10	R2D2	2b	WT-R2D2_10_bud3 153	11.4074	-24.9124	14.3026	8907.9	21101.4	2.36884
WT-R2D2_10_bud3	WT-R2D2_10	R2D2	2b	WT-R2D2_10_bud3 154	19.6734	5.52421	25.543	16694.8	14266.9	0.854571
WT-R2D2_10_bud3	WT-R2D2_10	R2D2	2b	WT-R2D2_10_bud3 155	16.7057	-23.8157	13.9115	9731.31	19418.6	1.99548
WT-R2D2_10_bud3	WT-R2D2_10	R2D2	2b	WT-R2D2_10_bud3 156	23.2136	0.599205	21.9494	11089	13974.5	1.26021
WT-R2D2_10_bud3	WT-R2D2_10	R2D2	2b	WT-R2D2_10_bud3 18	-28.6563	8.77368	6.92435	7213.94	17519.5	2.42856
WT-R2D2_10_bud3	WT-R2D2_10	R2D2	2b	WT-R2D2_10_bud3 23	6.42975	29.0286	11.2854	6872.66	17172.2	2.49862
WT-R2D2_10_bud3	WT-R2D2_10	R2D2	2b	WT-R2D2_10_bud3 24	-30.4501	-2.24092	4.20308	5868.1	19015.3	3.24045
WT-R2D2_10_bud3	WT-R2D2_10	R2D2	2b	WT-R2D2_10_bud3 25	0.0885202	29.2324	11.2368	5833.37	11833.5	2.02859
WT-R2D2_10_bud3	WT-R2D2_10	R2D2	2b	WT-R2D2_10_bud3 26	17.3669	20.9595	5.58589	6561.92	15636.5	2.38292
WT-R2D2_10_bud3	WT-R2D2_10	R2D2	2b	WT-R2D2_10_bud3 27	26.5171	9.09698	-0.16936	10389.4	12234	1.17755
WT-R2D2_10_bud3	WT-R2D2_10	R2D2	2b	WT-R2D2_10_bud3 29	-28.884	12.5345	12.6535	9265.89	14309.4	1.54431
WT-R2D2_10_bud3	WT-R2D2_10	R2D2	2b	WT-R2D2_10_bud3 30	-25.3852	17.2071	12.9433	5744.42	15713.2	2.73538
WT-R2D2_10_bud3	WT-R2D2_10	R2D2	2b	WT-R2D2_10_bud3 31	23.3644	16.6749	6.3322	7949.53	14915.9	1.87632
WT-R2D2_10_bud3	WT-R2D2_10	R2D2	2b	WT-R2D2_10_bud3 32	-30.7087	2.89579	9.53486	5326.05	17256.2	3.23996
WT-R2D2_10_bud3	WT-R2D2_10	R2D2	2b	WT-R2D2_10_bud3 33	-22.452	22.0612	16.2816	7188.4	17561.6	2.44305
WT-R2D2_10_bud3	WT-R2D2_10	R2D2	2b	WT-R2D2_10_bud3 34	11.1079	25.9033	11.748	7899.41	12864.7	1.62856
WT-R2D2_10_bud3	WT-R2D2_10	R2D2	2b	WT-R2D2_10_bud3 35	27.197	11.8107	5.0367	8007.86	14094.1	1.76003
WT-R2D2_10_bud3	WT-R2D2_10	R2D2	2b	WT-R2D2_10_bud3 59	29.2941	-13.5246	-0.161203	5160.72	17715.8	3.43282
WT-R2D2_10_bud3	WT-R2D2_10	R2D2	2b	WT-R2D2_10_bud3 60	-29.1039	-10.1898	10.9208	5485.61	19960.5	3.6387
WT-R2D2_10_bud3	WT-R2D2_10	R2D2	2b	WT-R2D2_10_bud3 57	21.5997	-22.3118	-2.25	27660.2	11631.6	0.420518
WT-R2D2_10_bud3	WT-R2D2_10	R2D2	2b	WT-R2D2_10_bud3 58	30.2483	5.83356	7.75379	10892.8	13514	1.24064
WT-R2D2_10_bud3	WT-R2D2_10	R2D2	2b	WT-R2D2_10_bud3 63	27.0625	8.35635	9.33057	13023.8	11549.5	0.8868
WT-R2D2_10_bud3	WT-R2D2_10	R2D2	2b	WT-R2D2_10_bud3 61	-21.3584	-20.4041	5.9852	17240.7	14243.5	0.826156
WT-R2D2_10_bud3	WT-R2D2_10	R2D2	2b	WT-R2D2_10_bud3 62	12.1328	23.4172	15.8922	4289.51	12675.8	2.95507
WT-R2D2_11_bud1	WT-R2D2_11	R2D2	1a	WT-R2D2_11_bud1 3	9.03951	17.9302	-1.63789	9063.06	21891.8	2.4155
WT-R2D2_11_bud1	WT-R2D2_11	R2D2	1a	WT-R2D2_11_bud1 2	-1.22637	20.7986	-0.599585	9129.02	15434.4	1.6907
WT-R2D2_11_bud1	WT-R2D2_11	R2D2	1a	WT-R2D2_11_bud1 7	2.33893	18.2823	2.08573	6492.81	17256.5	2.65779
WT-R2D2_11_bud1	WT-R2D2_11	R2D2	1a	WT-R2D2_11_bud1 4	-15.7322	10.5294	-5.30735	6975.51	10774.8	1.54466
WT-R2D2_11_bud1	WT-R2D2_11	R2D2	1a	WT-R2D2_11_bud1 5	-7.45571	17.0573	1.05623	6041.96	12305.1	2.03661
WT-R2D2_11_bud1	WT-R2D2_11	R2D2	1a	WT-R2D2_11_bud1 6	11.4468	15.4875	-3.05945	9072.68	18239.4	2.01037
WT-R2D2_11_bud1	WT-R2D2_11	R2D2	1a	WT-R2D2_11_bud1 15	-9.21773	12.0371	4.63486	6274.8	11115.1	1.77139
WT-R2D2_11_bud1	WT-R2D2_11	R2D2	1a	WT-R2D2_11_bud1 16	13.3813	9.54648	2.3517	10432.8	15309	1.46739
WT-R2D2_11_bud1	WT-R2D2_11	R2D2	1a	WT-R2D2_11_bud1 17	-19.2994	1.21557	-1.15838	6143.81	9749.61	1.5869
WT-R2D2_11_bud1	WT-R2D2_11	R2D2	1a	WT-R2D2_11_bud1 18	17.2657	4.61013	-1.3649	19061.3	15098.5	0.792102
WT-R2D2_11_bud1	WT-R2D2_11	R2D2	1a	WT-R2D2_11_bud1 19	-5.93191	12.0255	8.52388	5257.72	13161.8	2.50333
WT-R2D2_11_bud1	WT-R2D2_11	R2D2	1a	WT-R2D2_11_bud1 20	10.3127	10.3788	4.68064	11817.4	13964.3	1.18167
WT-R2D2_11_bud1	WT-R2D2_11	R2D2	1a	WT-R2D2_11_bud1 8	-3.75401	15.9977	5.07693	4775.48	15410.9	3.22709
WT-R2D2_11_bud1	WT-R2D2_11	R2D2	1a	WT-R2D2_11_bud1 9	-12.1105	10.9465	-0.116772	5029.45	10646.2	2.11677
WT-R2D2_11_bud1	WT-R2D2_11	R2D2	1a	WT-R2D2_11_bud1 10	-21.0619	3.95722	-5.45063	6834.15	10753.3	1.57347
WT-R2D2_11_bud1	WT-R2D2_11	R2D2	1a	WT-R2D2_11_bud1 11	15.0414	9.76595	-1.77202	17279.7	13678.4	0.791588
WT-R2D2_11_bud1	WT-R2D2_11	R2D2	1a	WT-R2D2_11_bud1 12	-17.1664	6.24772	0.285839	9395.68	11429.2	1.21643
WT-R2D2_11_bud1	WT-R2D2_11	R2D2	1a	WT-R2D2_11_bud1 13	9.00088	14.7871	6.20304	8044.18	16210	2.01512
WT-R2D2_11_bud1	WT-R2D2_11	R2D2	1a	WT-R2D2_11_bud1 14	1.30892	15.8199	6.99866	5461.81	13385.5	2.45074
WT-R2D2_11_bud1	WT-R2D2_11	R2D2	1a	WT-R2D2_11_bud1 67	12.0353	-4.92648	5.10995	37447.3	21185.9	0.565752
WT-R2D2_11_bud1	WT-R2D2_11	R2D2	1a	WT-R2D2_11_bud1 68	4.70002	-1.68507	10.6527	37427.5	20408.3	0.545276
WT-R2D2_11_bud1	WT-R2D2_11	R2D2	1a	WT-R2D2_11_bud1 69	-16.5066	-16.0442	0.0590709	20226.3	20638.8	1.02039
WT-R2D2_11_bud1	WT-R2D2_11	R2D2	1a	WT-R2D2_11_bud1 70	-10.2306	-5.96658	7.0244	56347	24032.5	0.426509
WT-R2D2_11_bud1	WT-R2D2_11	R2D2	1a	WT-R2D2_11_bud1 71	13.3341	-7.78399	3.65884	42273.6	22243.6	0.526182
WT-R2D2_11_bud1	WT-R2D2_11	R2D2	1a	WT-R2D2_11_bud1 72	6.39643	-2.89482	9.09749	55808.5	21638.8	0.387733
WT-R2D2_11_bud1	WT-R2D2_11	R2D2	1a	WT-R2D2_11_bud1 73	2.26157	-3.70548	8.87946	62322.9	26419.8	0.423918
WT-R2D2_11_bud1	WT-R2D2_11	R2D2	1a	WT-R2D2_11_bud1 74	-1.99425	-3.62542	9.50441	49011.9	24717.2	0.50431
WT-R2D2_11_bud1	WT-R2D2_11	R2D2	1a	WT-R2D2_11_bud1 75	-10.5297	-8.66705	5.92581	52136.7	24950.6	0.478561
WT-R2D2_11_bud1	WT-R2D2_11	R2D2	1a	WT-R2D2_11_bud1 76	-14.5687	-12.2077	3.15983	60994.4	21832.5	0.357943
WT-R2D2_11_bud1	WT-R2D2_11	R2D2	1a	WT-R2D2_11_bud1 77	14.5768	-10.4498	2.39278	19341.7	23824	1.23174
WT-R2D2_11_bud1	WT-R2D2_11	R2D2	1a	WT-R2D2_11_bud1 78	9.49391	-8.51422	4.84819	57878.8	22300.4	0.385295
WT-R2D2_11_bud1	WT-R2D2_11	R2D2	1a	WT-R2D2_11_bud1 79	7.33384	-6.44339	7.05119	61152.6	23114.2	0.377976
WT-R2D2_11_bud1	WT-R2D2_11	R2D2	1a	WT-R2D2_11_bud1 80	4.85363	-5.38124	7.19973	60400	26017.4	0.430752
WT-R2D2_11_bud1	WT-R2D2_11	R2D2	1a	WT-R2D2_11_bud1 81	-0.879726	-6.03473	7.33447	58878.3	22994.9	0.39055
WT-R2D2_11_bud1	WT-R2D2_11	R2D2	1a	WT-R2D2_11_bud1 82	-2.29341	-6.32582	8.40582	50610	27656.6	0.546465
WT-R2D2_11_bud1	WT-R2D2_11	R2D2	1a	WT-R2D2_11_bud1 83	-5.1918	-7.98399	7.24067	54813.2	23931.5	0.436601
WT-R2D2_11_bud1	WT-R2D2_11	R2D2	1a	WT-R2D2_11_bud1 84	-12.6355	-14.8231	1.8513	54714.4	21810.4	0.398623
WT-R2D2_11_bud1	WT-R2D2_11	R2D2	1a	WT-R2D2_11_bud1 85	-5.92249	-5.49582	9.64629	52671.9	22185.1	0.421194
WT-R2D2_11_bud1	WT-R2D2_11	R2D2	1a	WT-R2D2_11_bud1 86	19.0371	-12.6626	2.71447	6292.05	25311.2	4.02273
WT-R2D2_11_bud1	WT-R2D2_11	R2D2	1a	WT-R2D2_11_bud1 87	2.20175	-7.27603	7.1538	53615.4	22043.8	0.411147
WT-R2D2_11_bud1	WT-R2D2_11	R2D2	1a	WT-R2D2_11_bud1 88	-1.86936	-8.7856	6.27835	60783.8	24020.6	0.395181
WT-R2D2_11_bud1	WT-R2D2_11	R2D2	1a	WT-R2D2_11_bud1 89	-6.6231	-10.8534	4.97275	53763.9	17148.6	0.318961
WT-R2D2_11_bud1	WT-R2D2_11	R2D2	1a	WT-R2D2_11_bud1 90	-8.87147	-12.1435	5.22414	61909.4	25590.6	0.413356
WT-R2D2_11_bud1	WT-R2D2_11	R2D2	1a	WT-R2D2_11_bud1 91	9.98761	-12.3495	3.96392	47161.9	20785.4	0.440724
WT-R2D2_11_bud1	WT-R2D2_11	R2D2	1a	WT-R2D2_11_bud1 92	3.08299	-10.6332	5.29255	62955.2	28794.2	0.457376
WT-R2D2_11_bud1	WT-R2D2_11	R2D2	1a	WT-R2D2_11_bud1 93	-9.49994	-14.2032	4.76321	59683	23682.4	0.396803
WT-R2D2_11_bud1	WT-R2D2_11	R2D2	1a	WT-R2D2_11_bud1 94	-12.6957	-17.2521	2.34488	49349.3	22247	0.450807
WT-R2D2_11_bud1	WT-R2D2_11	R2D2	1a	WT-R2D2_11_bud1 95	14.7692	-14.6951	4.12059	11546	28326.6	2.45337
WT-R2D2_11_bud1	WT-R2D2_11	R2D2	1a	WT-R2D2_11_bud1 96	11.383	-14.5742	3.08797	26196.6	19146.6	0.730881
WT-R2D2_11_bud1	WT-R2D2_11	R2D2	1a	WT-R2D2_11_bud1 97	5.66568	-12.8805	5.40082	60559.9	27876.8	0.460318
WT-R2D2_11_bud1	WT-R2D2_11	R2D2	1a	WT-R2D2_11_bud1 98	-0.476106	-12.3205	5.55667	60595	29186.2	0.48166
WT-R2D2_11_bud1	WT-R2D2_11	R2D2	1a	WT-R2D2_11_bud1 99	-2.86117	-15.0673	4.47269	62943.4	26923.9	0.427748
WT-R2D2_11_bud1	WT-R2D2_11	R2D2	1a	WT-R2D2_11_bud1 100	8.79578	-13.805	5.50805	55867.7	29515.4	0.528309
WT-R2D2_11_bud1	WT-R2D2_11	R2D2	1a	WT-R2D2_11_bud1 101	1.13592	-14.8031	4.41316	61047.1	25953.1	0.425132
WT-R2D2_11_bud1	WT-R2D2_11	R2D2	1a	WT-R2D2_11_bud1 102	-3.3075	-16.5284	6.12734	60445.2	26524.8	0.438824
WT-R2D2_11_bud1	WT-R2D2_11	R2D2	1a	WT-R2D2_11_bud1 103	-6.66941	-17.8287	3.77152	60900.1	26487.1	0.434927
WT-R2D2_11_bud1	WT-R2D2_11	R2D2	1a	WT-R2D2_11_bud1 104	6.04	-16.967	3.13978	54318.7	22253.1	0.409677
WT-R2D2_11_bud1	WT-R2D2_11	R2D2	1a	WT-R2D2_11_bud1 105	4.7393	-15.4197	4.74516	59952.2	23630.6	0.394157
WT-R2D2_11_bud1	WT-R2D2_11	R2D2	1a	WT-R2D2_11_bud1 106	-0.0627687	-17.8038	3.15197	51857.8	31177.6	0.601213
WT-R2D2_11_bud1	WT-R2D2_11	R2D2	1a	WT-R2D2_11_bud1 25	-19.1629	-3.07625	0.321428	6891.94	14722.8	2.13623
WT-R2D2_11_bud1	WT-R2D2_11	R2D2	1a	WT-R2D2_11_bud1 26	-11.0021	6.72523	6.78648	7381.81	12235.7	1.65755
WT-R2D2_11_bud1	WT-R2D2_11	R2D2	1a	WT-R2D2_11_bud1 27	-17.2816	0.244932	1.57972	8109.49	9036.49	1.11431
WT-R2D2_11_bud1	WT-R2D2_11	R2D2	1a	WT-R2D2_11_bud1 28	14.0887	6.05987	4.2934	10567.5	13487.4	1.27631
WT-R2D2_11_bud1	WT-R2D2_11	R2D2	1a	WT-R2D2_11_bud1 29	-7.54328	8.52223	9.3791	5674.7	14031.5	2.47264
WT-R2D2_11_bud1	WT-R2D2_11	R2D2	1a	WT-R2D2_11_bud1 30	16.6582	2.23864	1.78264	12445.2	13737.3	1.10382
WT-R2D2_11_bud1	WT-R2D2_11	R2D2	1a	WT-R2D2_11_bud1 31	8.16108	9.45447	9.58418	5137.61	16366.8	3.18568
WT-R2D2_11_bud1	WT-R2D2_11	R2D2	1a	WT-R2D2_11_bud1 32	1.39967	10.0007	10.9663	4226.21	13476.8	3.18886
WT-R2D2_11_bud1	WT-R2D2_11	R2D2	1a	WT-R2D2_11_bud1 33	22.6785	-3.24539	-2.71908	9478.43	16282.4	1.71784
WT-R2D2_11_bud1	WT-R2D2_11	R2D2	1a	WT-R2D2_11_bud1 34	19.9598	-2.85776	-0.424166	16597.5	17386.6	1.04754
WT-R2D2_11_bud1	WT-R2D2_11	R2D2	1a	WT-R2D2_11_bud1 36	10.3287	7.58257	8.93601	15052.1	15560.1	1.03375
WT-R2D2_11_bud1	WT-R2D2_11	R2D2	1a	WT-R2D2_11_bud1 37	-20.5717	-7.87492	-1.42361	14894.1	16194	1.08728
WT-R2D2_11_bud1	WT-R2D2_11	R2D2	1a	WT-R2D2_11_bud1 38	6.6793	6.20238	9.49713	7195.18	15397.5	2.13997
WT-R2D2_11_bud1	WT-R2D2_11	R2D2	1a	WT-R2D2_11_bud1 39	-4.55675	5.81019	12.1695	4646.13	17322.3	3.72833
WT-R2D2_11_bud1	WT-R2D2_11	R2D2	1a	WT-R2D2_11_bud1 40	-14.0776	0.400108	6.79322	11612.4	14552.6	1.25319
WT-R2D2_11_bud1	WT-R2D2_11	R2D2	1a	WT-R2D2_11_bud1 41	13.4866	1.4014	5.5281	18950.8	18781.1	0.991045
WT-R2D2_11_bud1	WT-R2D2_11	R2D2	1a	WT-R2D2_11_bud1 42	-18.0866	-6.48128	2.29099	14761.6	17391.6	1.17816
WT-R2D2_11_bud1	WT-R2D2_11	R2D2	1a	WT-R2D2_11_bud1 43	-11.0443	2.20526	9.44833	11589	15308.6	1.32096
WT-R2D2_11_bud1	WT-R2D2_11	R2D2	1a	WT-R2D2_11_bud1 44	-15.9586	-3.15873	5.10188	14056.1	14789.7	1.05219
WT-R2D2_11_bud1	WT-R2D2_11	R2D2	1a	WT-R2D2_11_bud1 45	18.708	-4.12555	-0.493149	11574	22888.1	1.97754
WT-R2D2_11_bud1	WT-R2D2_11	R2D2	1a	WT-R2D2_11_bud1 46	15.488	-2.28846	1.62977	14383.7	19871.3	1.38152
WT-R2D2_11_bud1	WT-R2D2_11	R2D2	1a	WT-R2D2_11_bud1 47	13.858	-0.100619	3.87281	20946.6	16702.7	0.797394
WT-R2D2_11_bud1	WT-R2D2_11	R2D2	1a	WT-R2D2_11_bud1 48	3.50014	5.86771	10.7564	9145.9	20781.4	2.27221
WT-R2D2_11_bud1	WT-R2D2_11	R2D2	1a	WT-R2D2_11_bud1 49	-0.538878	5.68992	11.1138	7916.67	19939.1	2.51862
WT-R2D2_11_bud1	WT-R2D2_11	R2D2	1a	WT-R2D2_11_bud1 50	-7.19998	3.17017	11.2182	16926.1	19293.3	1.13986
WT-R2D2_11_bud1	WT-R2D2_11	R2D2	1a	WT-R2D2_11_bud1 51	7.36388	2.32232	9.91745	16748.8	21241.8	1.26826
WT-R2D2_11_bud1	WT-R2D2_11	R2D2	1a	WT-R2D2_11_bud1 52	-15.2754	-5.49407	4.00314	39026.4	21745.1	0.557189
WT-R2D2_11_bud1	WT-R2D2_11	R2D2	1a	WT-R2D2_11_bud1 53	-10.2935	-1.06373	9.05671	40164.8	20037.4	0.49888
WT-R2D2_11_bud1	WT-R2D2_11	R2D2	1a	WT-R2D2_11_bud1 54	21.6029	-8.44999	-2.14251	6754.19	23932.2	3.54331
WT-R2D2_11_bud1	WT-R2D2_11	R2D2	1a	WT-R2D2_11_bud1 55	9.15666	1.74523	8.93741	27820.8	19176.6	0.68929
WT-R2D2_11_bud1	WT-R2D2_11	R2D2	1a	WT-R2D2_11_bud1 56	4.98968	2.96549	10.6099	10868.5	21952.3	2.01981
WT-R2D2_11_bud1	WT-R2D2_11	R2D2	1a	WT-R2D2_11_bud1 57	-18.3931	-11.5675	0.136134	26292.1	20287.9	0.771635
WT-R2D2_11_bud1	WT-R2D2_11	R2D2	1a	WT-R2D2_11_bud1 58	16.012	-6.10223	2.13261	14701.4	18452.1	1.25513
WT-R2D2_11_bud1	WT-R2D2_11	R2D2	1a	WT-R2D2_11_bud1 59	10.3109	-2.06107	6.62356	35954.6	18378.9	0.51117
WT-R2D2_11_bud1	WT-R2D2_11	R2D2	1a	WT-R2D2_11_bud1 60	0.643541	0.594994	10.3413	24479.2	24753.4	1.0112
WT-R2D2_11_bud1	WT-R2D2_11	R2D2	1a	WT-R2D2_11_bud1 61	-4.02983	0.175312	10.5562	24898.4	23249.5	0.933775
WT-R2D2_11_bud1	WT-R2D2_11	R2D2	1a	WT-R2D2_11_bud1 21	3.99325	13.1625	8.08376	4835.89	13440.7	2.77936
WT-R2D2_11_bud1	WT-R2D2_11	R2D2	1a	WT-R2D2_11_bud1 22	-21.2306	-3.96974	-2.98304	7313.2	12231.1	1.67247
WT-R2D2_11_bud1	WT-R2D2_11	R2D2	1a	WT-R2D2_11_bud1 23	15.8785	3.94137	2.30621	14082.9	13808.5	0.980515
WT-R2D2_11_bud1	WT-R2D2_11	R2D2	1a	WT-R2D2_11_bud1 24	-2.88428	11.3693	10.0499	3574.88	13721.8	3.83839
WT-R2D2_11_bud1	WT-R2D2_11	R2D2	1a	WT-R2D2_11_bud1 66	18.4088	-8.97381	2.1091	8841	22613.2	2.55776
WT-R2D2_11_bud1	WT-R2D2_11	R2D2	1a	WT-R2D2_11_bud1 65	-11.8506	-2.97622	8.64054	44173.2	19636.3	0.44453
WT-R2D2_11_bud1	WT-R2D2_11	R2D2	1a	WT-R2D2_11_bud1 62	-8.17326	-3.49007	7.68765	38841.4	24745.2	0.637083
WT-R2D2_11_bud1	WT-R2D2_11	R2D2	1a	WT-R2D2_11_bud1 63	-8.15718	-1.14279	9.86575	33347.4	16317.6	0.489322
WT-R2D2_11_bud1	WT-R2D2_11	R2D2	1a	WT-R2D2_11_bud1 64	-15.2071	-9.32146	3.18136	49572.9	20639.8	0.416352
WT-R2D2_11_bud2	WT-R2D2_11	R2D2	1b	WT-R2D2_11_bud2 4	1.51406	22.0384	4.5171	10960	14814.3	1.35167
WT-R2D2_11_bud2	WT-R2D2_11	R2D2	1b	WT-R2D2_11_bud2 5	8.38871	20.1632	2.27086	7038.01	10781.2	1.53185
WT-R2D2_11_bud2	WT-R2D2_11	R2D2	1b	WT-R2D2_11_bud2 6	13.5226	18.016	1.1203	12610.4	14692.4	1.1651
WT-R2D2_11_bud2	WT-R2D2_11	R2D2	1b	WT-R2D2_11_bud2 7	17.7634	16.7955	-2.72365	9700.93	13525.6	1.39426
WT-R2D2_11_bud2	WT-R2D2_11	R2D2	1b	WT-R2D2_11_bud2 9	-17.2914	11.6895	3.85506	15200.1	12422.9	0.817291
WT-R2D2_11_bud2	WT-R2D2_11	R2D2	1b	WT-R2D2_11_bud2 10	-11.1364	15.4581	5.63603	8849.37	14655.6	1.65612
WT-R2D2_11_bud2	WT-R2D2_11	R2D2	1b	WT-R2D2_11_bud2 11	-2.59878	20.7658	7.71351	8557.49	15729.4	1.83809
WT-R2D2_11_bud2	WT-R2D2_11	R2D2	1b	WT-R2D2_11_bud2 12	7.48682	19.4286	6.74875	15587.4	16076.1	1.03135
WT-R2D2_11_bud2	WT-R2D2_11	R2D2	1b	WT-R2D2_11_bud2 13	20.6682	12.2589	-1.31853	10763.8	16349.4	1.51892
WT-R2D2_11_bud2	WT-R2D2_11	R2D2	1b	WT-R2D2_11_bud2 20	11.8664	16.1724	7.57754	16560.4	15733.4	0.950062
WT-R2D2_11_bud2	WT-R2D2_11	R2D2	1b	WT-R2D2_11_bud2 21	14.6727	12.9499	3.63953	17165.9	14662.8	0.854182
WT-R2D2_11_bud2	WT-R2D2_11	R2D2	1b	WT-R2D2_11_bud2 22	2.83737	20.046	12.6694	8170.79	15006	1.83654
WT-R2D2_11_bud2	WT-R2D2_11	R2D2	1b	WT-R2D2_11_bud2 23	-16.0252	8.69916	7.91802	16443.7	13421.7	0.816221
WT-R2D2_11_bud2	WT-R2D2_11	R2D2	1b	WT-R2D2_11_bud2 24	21.8336	4.8107	0.829974	16402.9	14825.3	0.903822
WT-R2D2_11_bud2	WT-R2D2_11	R2D2	1b	WT-R2D2_11_bud2 28	-19.4132	5.30247	5.97842	10396.9	16266.8	1.56458
WT-R2D2_11_bud2	WT-R2D2_11	R2D2	1b	WT-R2D2_11_bud2 29	-5.24937	17.3353	14.474	6502.54	13706.5	2.10787
WT-R2D2_11_bud2	WT-R2D2_11	R2D2	1b	WT-R2D2_11_bud2 30	7.65538	17.4793	12.6823	9336.42	14454.7	1.54821
WT-R2D2_11_bud2	WT-R2D2_11	R2D2	1b	WT-R2D2_11_bud2 31	-22.5716	-0.840683	3.58264	11221	17442.7	1.55447
WT-R2D2_11_bud2	WT-R2D2_11	R2D2	1b	WT-R2D2_11_bud2 15	-8.92378	16.779	7.20787	8607.77	14319.5	1.66356
WT-R2D2_11_bud2	WT-R2D2_11	R2D2	1b	WT-R2D2_11_bud2 16	-20.7706	4.80788	1.01745	12078.7	16871	1.39676
WT-R2D2_11_bud2	WT-R2D2_11	R2D2	1b	WT-R2D2_11_bud2 17	19.4486	3.39889	-4.58786	7450.35	8939.83	1.19992
WT-R2D2_11_bud2	WT-R2D2_11	R2D2	1b	WT-R2D2_11_bud2 19	-13.6986	12.0028	8.55608	16713.3	14383.7	0.860614
WT-R2D2_11_bud2	WT-R2D2_11	R2D2	1b	WT-R2D2_11_bud2 37	19.9396	5.62882	5.45939	10212.4	14416.2	1.41164
WT-R2D2_11_bud2	WT-R2D2_11	R2D2	1b	WT-R2D2_11_bud2 38	-24.3594	-5.91117	4.29928	15960.4	25372.5	1.58972
WT-R2D2_11_bud2	WT-R2D2_11	R2D2	1b	WT-R2D2_11_bud2 42	-21.6078	-2.49667	5.97001	12675.4	18139	1.43104
WT-R2D2_11_bud2	WT-R2D2_11	R2D2	1b	WT-R2D2_11_bud2 44	22.367	-0.733391	0.706917	17189.1	12401.9	0.721498
WT-R2D2_11_bud2	WT-R2D2_11	R2D2	1b	WT-R2D2_11_bud2 46	22.2163	-5.37263	-2.34131	5680.95	15111.1	2.65996
WT-R2D2_11_bud2	WT-R2D2_11	R2D2	1b	WT-R2D2_11_bud2 47	4.57897	16.7977	16.1183	5583.61	15765.8	2.82359
WT-R2D2_11_bud2	WT-R2D2_11	R2D2	1b	WT-R2D2_11_bud2 48	11.783	13.5809	14.331	9487.34	16924.3	1.78388
WT-R2D2_11_bud2	WT-R2D2_11	R2D2	1b	WT-R2D2_11_bud2 49	-14.1998	6.51198	13.4518	24143.7	16582.7	0.686833
WT-R2D2_11_bud2	WT-R2D2_11	R2D2	1b	WT-R2D2_11_bud2 50	-10.9068	8.24576	15.3259	18436.1	16014.6	0.868654
WT-R2D2_11_bud2	WT-R2D2_11	R2D2	1b	WT-R2D2_11_bud2 32	-9.62658	13.6233	12.4704	13193.4	13376.6	1.01389
WT-R2D2_11_bud2	WT-R2D2_11	R2D2	1b	WT-R2D2_11_bud2 34	20.3823	9.27662	6.60078	14097	12735.4	0.903412
WT-R2D2_11_bud2	WT-R2D2_11	R2D2	1b	WT-R2D2_11_bud2 35	-1.96088	17.5037	16.5206	5972.08	13322.8	2.23085
WT-R2D2_11_bud2	WT-R2D2_11	R2D2	1b	WT-R2D2_11_bud2 36	-18.0083	4.56883	10.3066	19420.5	15622.6	0.804439
WT-R2D2_11_bud2	WT-R2D2_11	R2D2	1b	WT-R2D2_11_bud2 3	-5.38525	20.4025	3.04839	13261.6	12040.4	0.907915
WT-R2D2_11_bud2	WT-R2D2_11	R2D2	1b	WT-R2D2_11_bud2 105	15.0953	-8.28636	12.4761	33493.8	26893.7	0.802946
WT-R2D2_11_bud2	WT-R2D2_11	R2D2	1b	WT-R2D2_11_bud2 106	9.52501	-0.569226	18.2111	20062.8	20287.4	1.01119
WT-R2D2_11_bud2	WT-R2D2_11	R2D2	1b	WT-R2D2_11_bud2 107	-7.56961	-5.88154	17.1948	14332.1	24264.3	1.693
WT-R2D2_11_bud2	WT-R2D2_11	R2D2	1b	WT-R2D2_11_bud2 108	-9.47752	-7.67858	16.2846	20541	25207.5	1.22718
WT-R2D2_11_bud2	WT-R2D2_11	R2D2	1b	WT-R2D2_11_bud2 109	-9.25685	-13.7027	12.2655	46113.7	25300	0.548644
WT-R2D2_11_bud2	WT-R2D2_11	R2D2	1b	WT-R2D2_11_bud2 110	-12.3248	-15.6294	11.4389	58853	27169.7	0.461654
WT-R2D2_11_bud2	WT-R2D2_11	R2D2	1b	WT-R2D2_11_bud2 111	15.105	-10.9877	10.5001	44907.8	25120.1	0.559371
WT-R2D2_11_bud2	WT-R2D2_11	R2D2	1b	WT-R2D2_11_bud2 112	0.142855	1.73232	21.293	33025.9	25486.2	0.771703
WT-R2D2_11_bud2	WT-R2D2_11	R2D2	1b	WT-R2D2_11_bud2 113	4.71687	-0.55711	20.1302	12991	20165.4	1.55226
WT-R2D2_11_bud2	WT-R2D2_11	R2D2	1b	WT-R2D2_11_bud2 114	-0.671307	-2.74237	19.4718	13648.4	24250.3	1.77679
WT-R2D2_11_bud2	WT-R2D2_11	R2D2	1b	WT-R2D2_11_bud2 115	-4.83652	-4.95046	17.5983	10743.2	23803.4	2.21567
WT-R2D2_11_bud2	WT-R2D2_11	R2D2	1b	WT-R2D2_11_bud2 116	-8.63572	-11.659	14.7351	29935.1	26939.5	0.89993
WT-R2D2_11_bud2	WT-R2D2_11	R2D2	1b	WT-R2D2_11_bud2 117	11.5861	-6.86973	14.9479	31174.8	22597.3	0.724858
WT-R2D2_11_bud2	WT-R2D2_11	R2D2	1b	WT-R2D2_11_bud2 118	12.3893	-10.6103	12.355	57701	23762.8	0.411826
WT-R2D2_11_bud2	WT-R2D2_11	R2D2	1b	WT-R2D2_11_bud2 119	-8.14435	-16.4644	11.4831	56411.4	33120.6	0.587126
WT-R2D2_11_bud2	WT-R2D2_11	R2D2	1b	WT-R2D2_11_bud2 120	-9.59666	-18.4751	10.3647	39899.1	25743.8	0.645223
WT-R2D2_11_bud2	WT-R2D2_11	R2D2	1b	WT-R2D2_11_bud2 121	15.181	-14.3404	9.47813	17552.3	28680.9	1.63403
WT-R2D2_11_bud2	WT-R2D2_11	R2D2	1b	WT-R2D2_11_bud2 122	10.9272	-5.6542	18.4518	21792.3	28286.7	1.29801
WT-R2D2_11_bud2	WT-R2D2_11	R2D2	1b	WT-R2D2_11_bud2 123	-6.14952	-9.14352	17.2445	16804.6	27665.9	1.64633
WT-R2D2_11_bud2	WT-R2D2_11	R2D2	1b	WT-R2D2_11_bud2 124	-4.18791	-14.2339	13.5887	57342.3	30692.7	0.535254
WT-R2D2_11_bud2	WT-R2D2_11	R2D2	1b	WT-R2D2_11_bud2 125	11.9062	-14.1045	11.3212	55764.7	32449.4	0.581899
WT-R2D2_11_bud2	WT-R2D2_11	R2D2	1b	WT-R2D2_11_bud2 126	5.78378	-4.73043	19.6283	15654	24921.2	1.592
WT-R2D2_11_bud2	WT-R2D2_11	R2D2	1b	WT-R2D2_11_bud2 127	-2.07117	-8.85411	18.0478	15828.9	23506.7	1.48505
WT-R2D2_11_bud2	WT-R2D2_11	R2D2	1b	WT-R2D2_11_bud2 128	9.11159	-10.4606	15.3494	51549.2	25113.6	0.487177
WT-R2D2_11_bud2	WT-R2D2_11	R2D2	1b	WT-R2D2_11_bud2 129	-4.19424	-17.2788	12.7825	58821.9	27003.8	0.459077
WT-R2D2_11_bud2	WT-R2D2_11	R2D2	1b	WT-R2D2_11_bud2 130	8.15423	-14.3179	12.9365	61756.5	33107.6	0.536099
WT-R2D2_11_bud2	WT-R2D2_11	R2D2	1b	WT-R2D2_11_bud2 131	3.76116	-15.8688	13.9475	61584.5	29000.3	0.470903
WT-R2D2_11_bud2	WT-R2D2_11	R2D2	1b	WT-R2D2_11_bud2 132	0.975732	-5.37924	20.0888	10481.6	28569.8	2.72571
WT-R2D2_11_bud2	WT-R2D2_11	R2D2	1b	WT-R2D2_11_bud2 133	1.42762	-8.55131	17.9234	10119.3	22077.7	2.18174
WT-R2D2_11_bud2	WT-R2D2_11	R2D2	1b	WT-R2D2_11_bud2 134	5.61241	-7.15932	19.254	20201.4	25045.2	1.23978
WT-R2D2_11_bud2	WT-R2D2_11	R2D2	1b	WT-R2D2_11_bud2 135	1.54808	-11.31	17.1012	47027.2	26634	0.566353
WT-R2D2_11_bud2	WT-R2D2_11	R2D2	1b	WT-R2D2_11_bud2 136	4.46853	-11.0639	16.8371	29671.9	23447.6	0.790229
WT-R2D2_11_bud2	WT-R2D2_11	R2D2	1b	WT-R2D2_11_bud2 137	-3.50841	-13.247	16.5586	50667	28853.5	0.569473
WT-R2D2_11_bud2	WT-R2D2_11	R2D2	1b	WT-R2D2_11_bud2 138	1.83493	-13.8666	15.3673	56711.7	26102.7	0.46027
WT-R2D2_11_bud2	WT-R2D2_11	R2D2	1b	WT-R2D2_11_bud2 139	4.79672	-13.7743	14.9953	58069.8	25917.9	0.446323
WT-R2D2_11_bud2	WT-R2D2_11	R2D2	1b	WT-R2D2_11_bud2 140	0.443531	-16.8479	13.5977	57595.2	26784.6	0.465049
WT-R2D2_11_bud2	WT-R2D2_11	R2D2	1b	WT-R2D2_11_bud2 141	8.87234	-17.9471	13.0327	35681	28470.8	0.797926
WT-R2D2_11_bud2	WT-R2D2_11	R2D2	1b	WT-R2D2_11_bud2 142	12.4352	-17.7566	11.2428	13696.5	33769.3	2.46554
WT-R2D2_11_bud2	WT-R2D2_11	R2D2	1b	WT-R2D2_11_bud2 143	0.500136	-19.3838	13.1191	46586.4	28274.5	0.606926
WT-R2D2_11_bud2	WT-R2D2_11	R2D2	1b	WT-R2D2_11_bud2 144	3.9801	-19.6576	11.4079	38699	22312	0.576552
WT-R2D2_11_bud2	WT-R2D2_11	R2D2	1b	WT-R2D2_11_bud2 57	21.2762	5.46023	9.98457	15927	11206.7	0.703629
WT-R2D2_11_bud2	WT-R2D2_11	R2D2	1b	WT-R2D2_11_bud2 58	20.4959	0.01538	5.10024	12052.8	16708.4	1.38627
WT-R2D2_11_bud2	WT-R2D2_11	R2D2	1b	WT-R2D2_11_bud2 59	-2.33063	13.3134	18.4469	5132.51	15374.4	2.99549
WT-R2D2_11_bud2	WT-R2D2_11	R2D2	1b	WT-R2D2_11_bud2 64	24.6564	-5.76495	3.26947	11160.9	10712.8	0.959851
WT-R2D2_11_bud2	WT-R2D2_11	R2D2	1b	WT-R2D2_11_bud2 65	4.15044	13.5537	18.8662	7863	14253.8	1.81277
WT-R2D2_11_bud2	WT-R2D2_11	R2D2	1b	WT-R2D2_11_bud2 66	-13.5112	2.07184	15.2448	37456.9	13512.5	0.360748
WT-R2D2_11_bud2	WT-R2D2_11	R2D2	1b	WT-R2D2_11_bud2 68	19.6638	1.44133	8.58171	10253.4	13752.8	1.34129
WT-R2D2_11_bud2	WT-R2D2_11	R2D2	1b	WT-R2D2_11_bud2 69	-20.1994	-8.97605	7.51599	16979.7	15416.6	0.907943
WT-R2D2_11_bud2	WT-R2D2_11	R2D2	1b	WT-R2D2_11_bud2 70	-6.50484	8.63534	18.3772	11680.9	11849.5	1.01443
WT-R2D2_11_bud2	WT-R2D2_11	R2D2	1b	WT-R2D2_11_bud2 71	12.5944	10.0723	17.9305	16076.9	11253.7	0.699992
WT-R2D2_11_bud2	WT-R2D2_11	R2D2	1b	WT-R2D2_11_bud2 72	-17.1288	-2.69761	12.4303	19308.1	13303.9	0.689032
WT-R2D2_11_bud2	WT-R2D2_11	R2D2	1b	WT-R2D2_11_bud2 73	22.4779	-4.51519	6.83104	23980.5	13574	0.566043
WT-R2D2_11_bud2	WT-R2D2_11	R2D2	1b	WT-R2D2_11_bud2 74	6.55559	10.6844	20.2397	8757.7	16845.4	1.9235
WT-R2D2_11_bud2	WT-R2D2_11	R2D2	1b	WT-R2D2_11_bud2 76	-17.326	-7.35518	11.7928	18896.8	18571.6	0.982791
WT-R2D2_11_bud2	WT-R2D2_11	R2D2	1b	WT-R2D2_11_bud2 77	3.7829	9.33925	20.963	10819	16867.2	1.55904
WT-R2D2_11_bud2	WT-R2D2_11	R2D2	1b	WT-R2D2_11_bud2 78	-6.55955	4.0925	19.0029	26927.4	17612.7	0.654081
WT-R2D2_11_bud2	WT-R2D2_11	R2D2	1b	WT-R2D2_11_bud2 79	-13.5722	-1.39681	16.3954	12534.1	16270.1	1.29807
WT-R2D2_11_bud2	WT-R2D2_11	R2D2	1b	WT-R2D2_11_bud2 80	14.3958	4.36703	16.1205	15817.6	18905	1.19519
WT-R2D2_11_bud2	WT-R2D2_11	R2D2	1b	WT-R2D2_11_bud2 81	16.5457	0.803102	13.4474	13373.6	16323.6	1.22058
WT-R2D2_11_bud2	WT-R2D2_11	R2D2	1b	WT-R2D2_11_bud2 82	-19.4322	-11.031	10.8761	25343.7	23566.1	0.92986
WT-R2D2_11_bud2	WT-R2D2_11	R2D2	1b	WT-R2D2_11_bud2 83	18.7567	-3.73127	10.1232	14005.1	18079.8	1.29094
WT-R2D2_11_bud2	WT-R2D2_11	R2D2	1b	WT-R2D2_11_bud2 84	-0.593087	6.99597	21.2601	7774.18	21985.2	2.82798
WT-R2D2_11_bud2	WT-R2D2_11	R2D2	1b	WT-R2D2_11_bud2 85	11.9777	5.30179	19.6957	19918.2	13478.2	0.676678
WT-R2D2_11_bud2	WT-R2D2_11	R2D2	1b	WT-R2D2_11_bud2 86	-9.71788	-2.16099	17.929	31341.2	19412.2	0.619383
WT-R2D2_11_bud2	WT-R2D2_11	R2D2	1b	WT-R2D2_11_bud2 87	-15.7462	-15.6711	8.47424	45934	24575.8	0.535024
WT-R2D2_11_bud2	WT-R2D2_11	R2D2	1b	WT-R2D2_11_bud2 88	18.7288	-7.43908	8.88156	42194.8	21703.1	0.514355
WT-R2D2_11_bud2	WT-R2D2_11	R2D2	1b	WT-R2D2_11_bud2 89	23.1362	-7.24467	8.36579	26168.3	23152.8	0.884765
WT-R2D2_11_bud2	WT-R2D2_11	R2D2	1b	WT-R2D2_11_bud2 90	7.75968	6.3063	19.3954	15610.4	17757.2	1.13752
WT-R2D2_11_bud2	WT-R2D2_11	R2D2	1b	WT-R2D2_11_bud2 91	-12.0499	-5.78342	15.6857	16040	22524.3	1.40426
WT-R2D2_11_bud2	WT-R2D2_11	R2D2	1b	WT-R2D2_11_bud2 92	-14.6444	-10.2195	13.1292	11701.7	20567.9	1.75768
WT-R2D2_11_bud2	WT-R2D2_11	R2D2	1b	WT-R2D2_11_bud2 93	15.9756	-3.94883	12.802	14812.9	20554.8	1.38763
WT-R2D2_11_bud2	WT-R2D2_11	R2D2	1b	WT-R2D2_11_bud2 94	-2.14617	4.53534	20.8799	24860.5	22336.9	0.89849
WT-R2D2_11_bud2	WT-R2D2_11	R2D2	1b	WT-R2D2_11_bud2 95	2.55709	5.56137	20.8712	25639.6	22821.5	0.890088
WT-R2D2_11_bud2	WT-R2D2_11	R2D2	1b	WT-R2D2_11_bud2 96	11.1961	2.6434	19.0718	28089.4	23353.2	0.831388
WT-R2D2_11_bud2	WT-R2D2_11	R2D2	1b	WT-R2D2_11_bud2 97	-13.268	-11.9176	11.6172	49951.5	22654.9	0.453538
WT-R2D2_11_bud2	WT-R2D2_11	R2D2	1b	WT-R2D2_11_bud2 98	17.825	-9.79976	8.47253	38950.8	25010.8	0.642113
WT-R2D2_11_bud2	WT-R2D2_11	R2D2	1b	WT-R2D2_11_bud2 51	-18.2531	1.13911	10.3018	20206.8	14891.6	0.73696
WT-R2D2_11_bud2	WT-R2D2_11	R2D2	1b	WT-R2D2_11_bud2 53	-22.9187	-7.11775	6.9143	13572.9	18087.1	1.33259
WT-R2D2_11_bud2	WT-R2D2_11	R2D2	1b	WT-R2D2_11_bud2 54	7.88491	14.5595	17.9647	7093.63	14447.4	2.03667
WT-R2D2_11_bud2	WT-R2D2_11	R2D2	1b	WT-R2D2_11_bud2 56	15.5432	9.76054	13.6689	16292.1	21739.8	1.33438
WT-R2D2_11_bud2	WT-R2D2_11	R2D2	1b	WT-R2D2_11_bud2 103	13.6535	-1.42107	17.2305	23517.9	23045.4	0.979909
WT-R2D2_11_bud2	WT-R2D2_11	R2D2	1b	WT-R2D2_11_bud2 104	-11.356	-10.0511	15.1758	13844.9	24824.4	1.79304
WT-R2D2_11_bud2	WT-R2D2_11	R2D2	1b	WT-R2D2_11_bud2 99	22.1322	-11.1202	8.36357	19321.5	21728.4	1.12457
WT-R2D2_11_bud2	WT-R2D2_11	R2D2	1b	WT-R2D2_11_bud2 100	-3.6849	1.26694	20.1498	22504.8	24166.8	1.07385
WT-R2D2_11_bud2	WT-R2D2_11	R2D2	1b	WT-R2D2_11_bud2 101	5.24402	2.86946	19.9048	15607.6	22193.4	1.42196
WT-R2D2_11_bud2	WT-R2D2_11	R2D2	1b	WT-R2D2_11_bud2 102	-5.53175	-1.50097	18.588	19775.1	19596.8	0.990984
WT-R2D2_11_bud3	WT-R2D2_11	R2D2	1b	WT-R2D2_11_bud3 7	-6.04105	24.9498	9.05429	5939.13	12853.5	2.16421
WT-R2D2_11_bud3	WT-R2D2_11	R2D2	1b	WT-R2D2_11_bud3 8	22.839	8.65563	-2.3618	6290.89	14993.9	2.38343
WT-R2D2_11_bud3	WT-R2D2_11	R2D2	1b	WT-R2D2_11_bud3 9	14.296	19.5202	3.45976	14552	14212.6	0.976677
WT-R2D2_11_bud3	WT-R2D2_11	R2D2	1b	WT-R2D2_11_bud3 11	-1.44327	24.1952	9.70959	4544.94	15206.1	3.34572
WT-R2D2_11_bud3	WT-R2D2_11	R2D2	1b	WT-R2D2_11_bud3 12	2.4278	25.1062	11.0713	5225.63	14846.3	2.84105
WT-R2D2_11_bud3	WT-R2D2_11	R2D2	1b	WT-R2D2_11_bud3 13	20.3194	16.2464	4.65211	6904.08	10734.6	1.55482
WT-R2D2_11_bud3	WT-R2D2_11	R2D2	1b	WT-R2D2_11_bud3 14	-17.453	14.0146	4.03425	15358.5	16296.1	1.06105
WT-R2D2_11_bud3	WT-R2D2_11	R2D2	1b	WT-R2D2_11_bud3 15	8.15142	22.7677	9.5077	10362.9	14885.8	1.43645
WT-R2D2_11_bud3	WT-R2D2_11	R2D2	1b	WT-R2D2_11_bud3 24	-24.0861	4.48018	3.35359	9676.67	18084.6	1.86889
WT-R2D2_11_bud3	WT-R2D2_11	R2D2	1b	WT-R2D2_11_bud3 25	24.1194	2.81577	-0.161514	7133.34	20155.8	2.82558
WT-R2D2_11_bud3	WT-R2D2_11	R2D2	1b	WT-R2D2_11_bud3 26	-8.27273	20.0047	12.173	11841.5	18305.2	1.54585
WT-R2D2_11_bud3	WT-R2D2_11	R2D2	1b	WT-R2D2_11_bud3 27	-4.13824	21.7864	13.0656	8147.54	16430.2	2.01658
WT-R2D2_11_bud3	WT-R2D2_11	R2D2	1b	WT-R2D2_11_bud3 28	-11.228	18.2923	11.0802	17558	12781.7	0.72797
WT-R2D2_11_bud3	WT-R2D2_11	R2D2	1b	WT-R2D2_11_bud3 29	-0.722331	22.0121	12.8475	7877.71	17542.9	2.2269
WT-R2D2_11_bud3	WT-R2D2_11	R2D2	1b	WT-R2D2_11_bud3 30	12.7399	19.7488	10.7499	16986.5	20944.6	1.23301
WT-R2D2_11_bud3	WT-R2D2_11	R2D2	1b	WT-R2D2_11_bud3 31	25.2102	-1.9801	-2.19783	11817.1	13451.7	1.13832
WT-R2D2_11_bud3	WT-R2D2_11	R2D2	1b	WT-R2D2_11_bud3 32	3.5403	21.5019	13.4895	6960.95	14227.8	2.04395
WT-R2D2_11_bud3	WT-R2D2_11	R2D2	1b	WT-R2D2_11_bud3 17	-13.8162	17.6433	7.27673	10340.4	14135.5	1.36702
WT-R2D2_11_bud3	WT-R2D2_11	R2D2	1b	WT-R2D2_11_bud3 19	-21.9575	8.71711	4.69528	13579.6	18282.6	1.34633
WT-R2D2_11_bud3	WT-R2D2_11	R2D2	1b	WT-R2D2_11_bud3 21	24.5439	7.27866	2.40378	5625.35	15999.3	2.84414
WT-R2D2_11_bud3	WT-R2D2_11	R2D2	1b	WT-R2D2_11_bud3 22	21.139	11.1144	3.96357	7937.63	15136.2	1.90689
WT-R2D2_11_bud3	WT-R2D2_11	R2D2	1b	WT-R2D2_11_bud3 37	22.7117	4.74684	5.82136	8299.73	16367.6	1.97206
WT-R2D2_11_bud3	WT-R2D2_11	R2D2	1b	WT-R2D2_11_bud3 38	19.9315	11.484	10.1452	6512.73	10884.2	1.67122
WT-R2D2_11_bud3	WT-R2D2_11	R2D2	1b	WT-R2D2_11_bud3 39	-18.46	9.13232	10.4805	15345.7	20226.1	1.31803
WT-R2D2_11_bud3	WT-R2D2_11	R2D2	1b	WT-R2D2_11_bud3 42	-8.65414	16.5194	15.9199	21563.1	14143.4	0.655908
WT-R2D2_11_bud3	WT-R2D2_11	R2D2	1b	WT-R2D2_11_bud3 43	-25.7113	-3.87194	5.32258	10060.2	23785.3	2.3643
WT-R2D2_11_bud3	WT-R2D2_11	R2D2	1b	WT-R2D2_11_bud3 44	-20.7887	4.61102	8.97299	11775.6	18773.9	1.59431
WT-R2D2_11_bud3	WT-R2D2_11	R2D2	1b	WT-R2D2_11_bud3 46	-1.07793	18.1973	17.749	12802.7	15588.9	1.21763
WT-R2D2_11_bud3	WT-R2D2_11	R2D2	1b	WT-R2D2_11_bud3 47	10.345	15.9203	14.3876	36923.6	16407.6	0.444366
WT-R2D2_11_bud3	WT-R2D2_11	R2D2	1b	WT-R2D2_11_bud3 49	24.131	-2.05688	3.70019	9360.95	19259.9	2.05747
WT-R2D2_11_bud3	WT-R2D2_11	R2D2	1b	WT-R2D2_11_bud3 33	-26.2349	-1.90585	3.03551	12273.8	19995.8	1.62915
WT-R2D2_11_bud3	WT-R2D2_11	R2D2	1b	WT-R2D2_11_bud3 34	17.5693	14.6904	11.0786	5135.22	9954.48	1.93847
WT-R2D2_11_bud3	WT-R2D2_11	R2D2	1b	WT-R2D2_11_bud3 35	-27.6977	-7.34547	-0.446997	14594	23231.3	1.59184
WT-R2D2_11_bud3	WT-R2D2_11	R2D2	1b	WT-R2D2_11_bud3 36	-17.3297	12.4705	13.6719	23620	18435.4	0.7805
WT-R2D2_11_bud3	WT-R2D2_11	R2D2	1b	WT-R2D2_11_bud3 3	-11.1179	22.9688	4.55243	7782.44	12271.6	1.57683
WT-R2D2_11_bud3	WT-R2D2_11	R2D2	1b	WT-R2D2_11_bud3 6	-13.6345	18.9995	3.39689	11967.2	13466.4	1.12528
WT-R2D2_11_bud3	WT-R2D2_11	R2D2	1b	WT-R2D2_11_bud3 100	19.6186	-15.8387	9.51649	4295.8	18465.8	4.29857
WT-R2D2_11_bud3	WT-R2D2_11	R2D2	1b	WT-R2D2_11_bud3 101	-14.5696	0.249734	21.2605	7858.26	15831.9	2.01468
WT-R2D2_11_bud3	WT-R2D2_11	R2D2	1b	WT-R2D2_11_bud3 102	16.8351	-3.94028	18.4035	4371.96	16316.2	3.73201
WT-R2D2_11_bud3	WT-R2D2_11	R2D2	1b	WT-R2D2_11_bud3 103	1.95222	5.46923	23.6486	12881.1	17326.6	1.34512
WT-R2D2_11_bud3	WT-R2D2_11	R2D2	1b	WT-R2D2_11_bud3 104	8.83767	4.43253	22.6507	10486.1	18013.6	1.71786
WT-R2D2_11_bud3	WT-R2D2_11	R2D2	1b	WT-R2D2_11_bud3 105	11.516	2.07337	21.0489	5718.71	17255.3	3.01734
WT-R2D2_11_bud3	WT-R2D2_11	R2D2	1b	WT-R2D2_11_bud3 106	18.5224	-14.4608	11.6059	24142.3	26833.4	1.11147
WT-R2D2_11_bud3	WT-R2D2_11	R2D2	1b	WT-R2D2_11_bud3 107	-1.90466	4.06878	25.5164	9102.22	17698.3	1.94439
WT-R2D2_11_bud3	WT-R2D2_11	R2D2	1b	WT-R2D2_11_bud3 108	-15.1697	-10.5248	15.601	6017.61	19929.6	3.31188
WT-R2D2_11_bud3	WT-R2D2_11	R2D2	1b	WT-R2D2_11_bud3 109	-14.3803	-5.18176	20.2363	5073.18	17533.6	3.45614
WT-R2D2_11_bud3	WT-R2D2_11	R2D2	1b	WT-R2D2_11_bud3 110	13.748	-11.836	14.6586	16862.5	25662.9	1.52189
WT-R2D2_11_bud3	WT-R2D2_11	R2D2	1b	WT-R2D2_11_bud3 111	13.507	-9.03635	16.4083	7837.88	19039.1	2.42911
WT-R2D2_11_bud3	WT-R2D2_11	R2D2	1b	WT-R2D2_11_bud3 112	-6.67344	2.29694	24.4803	7982.3	19822.1	2.48326
WT-R2D2_11_bud3	WT-R2D2_11	R2D2	1b	WT-R2D2_11_bud3 113	14.203	-1.52338	19.6744	6518.96	18004.4	2.76185
WT-R2D2_11_bud3	WT-R2D2_11	R2D2	1b	WT-R2D2_11_bud3 114	-13.0846	-18.8881	12.8422	41883.3	25700.4	0.613619
WT-R2D2_11_bud3	WT-R2D2_11	R2D2	1b	WT-R2D2_11_bud3 115	-12.2431	-13.245	14.9404	18094.3	24250.1	1.34021
WT-R2D2_11_bud3	WT-R2D2_11	R2D2	1b	WT-R2D2_11_bud3 116	16.9094	-17.9269	11.8942	16373.5	23496.1	1.43501
WT-R2D2_11_bud3	WT-R2D2_11	R2D2	1b	WT-R2D2_11_bud3 117	8.86964	-0.620226	23.0477	5198.47	18684.9	3.59431
WT-R2D2_11_bud3	WT-R2D2_11	R2D2	1b	WT-R2D2_11_bud3 118	-10.3527	-17.7493	13.226	51262.9	23247.7	0.4535
WT-R2D2_11_bud3	WT-R2D2_11	R2D2	1b	WT-R2D2_11_bud3 119	10.0937	-15.0567	15.2042	52276.6	21187.8	0.405302
WT-R2D2_11_bud3	WT-R2D2_11	R2D2	1b	WT-R2D2_11_bud3 120	-9.62256	-3.37901	23.466	4758.23	21158.5	4.44672
WT-R2D2_11_bud3	WT-R2D2_11	R2D2	1b	WT-R2D2_11_bud3 121	-4.41091	-0.207936	23.8052	4102.16	20807.3	5.07228
WT-R2D2_11_bud3	WT-R2D2_11	R2D2	1b	WT-R2D2_11_bud3 122	13.4393	-5.98358	19.3019	4667.19	26701.9	5.72119
WT-R2D2_11_bud3	WT-R2D2_11	R2D2	1b	WT-R2D2_11_bud3 123	2.26817	0.420655	25.2116	5226.97	22383.4	4.28229
WT-R2D2_11_bud3	WT-R2D2_11	R2D2	1b	WT-R2D2_11_bud3 124	-6.89296	-19.1355	14.7259	45012.3	23447.4	0.520911
WT-R2D2_11_bud3	WT-R2D2_11	R2D2	1b	WT-R2D2_11_bud3 125	-7.25201	-15.1953	15.8292	30490.3	26691.1	0.875396
WT-R2D2_11_bud3	WT-R2D2_11	R2D2	1b	WT-R2D2_11_bud3 126	-11.7946	-8.93475	21.3083	6825.68	20238.8	2.9651
WT-R2D2_11_bud3	WT-R2D2_11	R2D2	1b	WT-R2D2_11_bud3 127	15.3252	-19.292	12.1244	5759.9	24916.4	4.32584
WT-R2D2_11_bud3	WT-R2D2_11	R2D2	1b	WT-R2D2_11_bud3 128	9.93005	-12.9392	15.3487	17005.1	21228.9	1.24838
WT-R2D2_11_bud3	WT-R2D2_11	R2D2	1b	WT-R2D2_11_bud3 129	11.1001	-3.60792	22.0746	4890.44	18274.3	3.73674
WT-R2D2_11_bud3	WT-R2D2_11	R2D2	1b	WT-R2D2_11_bud3 130	-4.16147	-17.9966	15.1097	51055.7	21082.4	0.412929
WT-R2D2_11_bud3	WT-R2D2_11	R2D2	1b	WT-R2D2_11_bud3 131	-8.88312	-10.8724	19.7737	9091.89	22921.3	2.52107
WT-R2D2_11_bud3	WT-R2D2_11	R2D2	1b	WT-R2D2_11_bud3 132	8.48718	-18.8998	13.8979	12674.3	23676.1	1.86804
WT-R2D2_11_bud3	WT-R2D2_11	R2D2	1b	WT-R2D2_11_bud3 133	5.48391	-15.3067	16.2823	44525.6	24999.2	0.561457
WT-R2D2_11_bud3	WT-R2D2_11	R2D2	1b	WT-R2D2_11_bud3 134	9.86856	-10.1594	18.2549	7316.45	23408	3.19937
WT-R2D2_11_bud3	WT-R2D2_11	R2D2	1b	WT-R2D2_11_bud3 135	1.30094	-2.70654	24.3166	3130.97	19691.4	6.28923
WT-R2D2_11_bud3	WT-R2D2_11	R2D2	1b	WT-R2D2_11_bud3 136	6.78948	-4.6586	22.8226	4603.29	21192.1	4.60369
WT-R2D2_11_bud3	WT-R2D2_11	R2D2	1b	WT-R2D2_11_bud3 137	-2.2843	-20.0056	14.9445	32332.2	22884.2	0.707784
WT-R2D2_11_bud3	WT-R2D2_11	R2D2	1b	WT-R2D2_11_bud3 138	3.85549	-18.8342	15.3551	18027.2	14193.9	0.78736
WT-R2D2_11_bud3	WT-R2D2_11	R2D2	1b	WT-R2D2_11_bud3 139	-0.996852	-15.6656	17.5713	47952	27873.6	0.581281
WT-R2D2_11_bud3	WT-R2D2_11	R2D2	1b	WT-R2D2_11_bud3 140	-3.75394	-6.0689	23.6684	5261.33	22369.7	4.25172
WT-R2D2_11_bud3	WT-R2D2_11	R2D2	1b	WT-R2D2_11_bud3 141	7.10964	-7.61962	22.1467	4999.81	22901.2	4.58041
WT-R2D2_11_bud3	WT-R2D2_11	R2D2	1b	WT-R2D2_11_bud3 142	2.50665	-20.3944	15.6345	9788.97	13789.5	1.40868
WT-R2D2_11_bud3	WT-R2D2_11	R2D2	1b	WT-R2D2_11_bud3 143	-6.72653	-12.7591	20.8479	17283.6	28376.4	1.64181
WT-R2D2_11_bud3	WT-R2D2_11	R2D2	1b	WT-R2D2_11_bud3 144	0.419384	-13.6175	19.9473	15248.5	26758.1	1.7548
WT-R2D2_11_bud3	WT-R2D2_11	R2D2	1b	WT-R2D2_11_bud3 145	4.00944	-13.8638	19.6096	13908.9	24220.2	1.74135
WT-R2D2_11_bud3	WT-R2D2_11	R2D2	1b	WT-R2D2_11_bud3 146	-4.35358	-8.76524	23.2041	5274.82	29578.7	5.60753
WT-R2D2_11_bud3	WT-R2D2_11	R2D2	1b	WT-R2D2_11_bud3 147	4.10349	-11.3086	21.3726	13726.6	22213.9	1.61831
WT-R2D2_11_bud3	WT-R2D2_11	R2D2	1b	WT-R2D2_11_bud3 148	1.35009	-10.3724	23.0911	7486.65	23754.8	3.17295
WT-R2D2_11_bud3	WT-R2D2_11	R2D2	1b	WT-R2D2_11_bud3 65	-23.6932	-12.0296	5.86441	29126.6	23690.8	0.813373
WT-R2D2_11_bud3	WT-R2D2_11	R2D2	1b	WT-R2D2_11_bud3 66	-22.8752	-4.58546	10.4416	7325.17	17590	2.40131
WT-R2D2_11_bud3	WT-R2D2_11	R2D2	1b	WT-R2D2_11_bud3 67	-21.3496	-2.54465	11.6293	8768.65	15639.3	1.78355
WT-R2D2_11_bud3	WT-R2D2_11	R2D2	1b	WT-R2D2_11_bud3 68	22.9903	-9.7607	4.86834	18024.5	18752.4	1.04038
WT-R2D2_11_bud3	WT-R2D2_11	R2D2	1b	WT-R2D2_11_bud3 69	22.0587	-5.2885	9.05185	9337.06	18640	1.99635
WT-R2D2_11_bud3	WT-R2D2_11	R2D2	1b	WT-R2D2_11_bud3 70	9.17652	11.6202	20.2077	30294.4	13507.4	0.445871
WT-R2D2_11_bud3	WT-R2D2_11	R2D2	1b	WT-R2D2_11_bud3 71	11.5768	10.3653	17.945	25078	14337.8	0.571728
WT-R2D2_11_bud3	WT-R2D2_11	R2D2	1b	WT-R2D2_11_bud3 72	21.0515	-6.8169	7.97291	19853.6	19970.9	1.00591
WT-R2D2_11_bud3	WT-R2D2_11	R2D2	1b	WT-R2D2_11_bud3 73	-5.79983	11.0743	20.4579	21441.3	18210	0.849296
WT-R2D2_11_bud3	WT-R2D2_11	R2D2	1b	WT-R2D2_11_bud3 74	19.907	-0.13342	13.5396	11404.5	16054.9	1.40777
WT-R2D2_11_bud3	WT-R2D2_11	R2D2	1b	WT-R2D2_11_bud3 75	4.15233	12.0715	21.9244	24323	19921.6	0.819044
WT-R2D2_11_bud3	WT-R2D2_11	R2D2	1b	WT-R2D2_11_bud3 76	15.0239	6.81302	16.7413	20062.3	15550	0.775086
WT-R2D2_11_bud3	WT-R2D2_11	R2D2	1b	WT-R2D2_11_bud3 77	-19.2884	-11.0935	9.93467	8707.54	16085.2	1.84727
WT-R2D2_11_bud3	WT-R2D2_11	R2D2	1b	WT-R2D2_11_bud3 78	23.6548	-12.8232	5.28988	5459.43	17116.8	3.13527
WT-R2D2_11_bud3	WT-R2D2_11	R2D2	1b	WT-R2D2_11_bud3 79	-20.5963	-15.7368	8.29851	22526.9	18979.5	0.842526
WT-R2D2_11_bud3	WT-R2D2_11	R2D2	1b	WT-R2D2_11_bud3 80	-18.2408	-2.72806	14.8896	7106.21	12852.4	1.80862
WT-R2D2_11_bud3	WT-R2D2_11	R2D2	1b	WT-R2D2_11_bud3 82	1.44824	11.0695	22.4377	27393.5	16729.1	0.610696
WT-R2D2_11_bud3	WT-R2D2_11	R2D2	1b	WT-R2D2_11_bud3 83	-18.9638	-8.42699	12.5685	7707.39	14606.1	1.89508
WT-R2D2_11_bud3	WT-R2D2_11	R2D2	1b	WT-R2D2_11_bud3 84	-15.5607	0.799977	18.1189	7133.2	13470.2	1.88838
WT-R2D2_11_bud3	WT-R2D2_11	R2D2	1b	WT-R2D2_11_bud3 85	-10.5109	5.7655	20.9402	9127.17	14626.9	1.60257
WT-R2D2_11_bud3	WT-R2D2_11	R2D2	1b	WT-R2D2_11_bud3 86	19.356	-8.65064	11.8166	7203.33	16850.8	2.33931
WT-R2D2_11_bud3	WT-R2D2_11	R2D2	1b	WT-R2D2_11_bud3 87	16.245	1.43839	16.8773	9458.59	12756	1.34862
WT-R2D2_11_bud3	WT-R2D2_11	R2D2	1b	WT-R2D2_11_bud3 88	7.56091	7.65321	21.181	35021	13045.1	0.372494
WT-R2D2_11_bud3	WT-R2D2_11	R2D2	1b	WT-R2D2_11_bud3 89	-18.6428	-16.2901	8.85041	30339.4	18272.7	0.602276
WT-R2D2_11_bud3	WT-R2D2_11	R2D2	1b	WT-R2D2_11_bud3 90	-18.1915	-13.4507	10.5892	31835.8	22604.2	0.710025
WT-R2D2_11_bud3	WT-R2D2_11	R2D2	1b	WT-R2D2_11_bud3 91	20.0031	-13.4871	8.5998	6705.99	15849.5	2.36348
WT-R2D2_11_bud3	WT-R2D2_11	R2D2	1b	WT-R2D2_11_bud3 50	21.1169	5.74429	10.0565	11021.3	16740.9	1.51896
WT-R2D2_11_bud3	WT-R2D2_11	R2D2	1b	WT-R2D2_11_bud3 51	-25.2713	-11.4089	1.61861	18820.1	23982.5	1.2743
WT-R2D2_11_bud3	WT-R2D2_11	R2D2	1b	WT-R2D2_11_bud3 52	-23.2798	-0.342949	9.74327	11664.7	20332.5	1.74308
WT-R2D2_11_bud3	WT-R2D2_11	R2D2	1b	WT-R2D2_11_bud3 53	-6.08138	15.2617	18.541	22407.6	14728.7	0.657308
WT-R2D2_11_bud3	WT-R2D2_11	R2D2	1b	WT-R2D2_11_bud3 54	15.7055	10.7241	13.243	27674.4	18705.1	0.675899
WT-R2D2_11_bud3	WT-R2D2_11	R2D2	1b	WT-R2D2_11_bud3 55	26.3455	-8.61971	4.22555	23341.1	17190.8	0.736503
WT-R2D2_11_bud3	WT-R2D2_11	R2D2	1b	WT-R2D2_11_bud3 56	-10.0295	13.0834	17.2103	28254.3	16680.6	0.590374
WT-R2D2_11_bud3	WT-R2D2_11	R2D2	1b	WT-R2D2_11_bud3 57	18.2291	7.69552	13.772	16388.5	17518.6	1.06896
WT-R2D2_11_bud3	WT-R2D2_11	R2D2	1b	WT-R2D2_11_bud3 58	2.91022	16.1722	18.4608	32051.7	15713.5	0.490255
WT-R2D2_11_bud3	WT-R2D2_11	R2D2	1b	WT-R2D2_11_bud3 59	-19.3212	3.39572	12.8551	14354.4	17975.5	1.25226
WT-R2D2_11_bud3	WT-R2D2_11	R2D2	1b	WT-R2D2_11_bud3 60	22.5304	-0.300052	9.76706	8368.44	18068.3	2.1591
WT-R2D2_11_bud3	WT-R2D2_11	R2D2	1b	WT-R2D2_11_bud3 61	-1.18262	14.1228	19.938	23812.1	16689.6	0.700887
WT-R2D2_11_bud3	WT-R2D2_11	R2D2	1b	WT-R2D2_11_bud3 62	-22.91	-9.12486	7.80879	9834.93	18683.6	1.89972
WT-R2D2_11_bud3	WT-R2D2_11	R2D2	1b	WT-R2D2_11_bud3 63	-15.1344	6.93418	17.3736	12866.6	15378.2	1.1952
WT-R2D2_11_bud3	WT-R2D2_11	R2D2	1b	WT-R2D2_11_bud3 92	18.6692	-11.2954	10.0287	10682.1	16658.9	1.55952
WT-R2D2_11_bud3	WT-R2D2_11	R2D2	1b	WT-R2D2_11_bud3 93	-4.41953	7.22163	22.7081	15404.8	17372.6	1.12774
WT-R2D2_11_bud3	WT-R2D2_11	R2D2	1b	WT-R2D2_11_bud3 94	18.6098	-4.95724	15.3249	4728.95	13296	2.81162
WT-R2D2_11_bud3	WT-R2D2_11	R2D2	1b	WT-R2D2_11_bud3 96	20.7354	-10.1434	11.8151	8495.21	19601.3	2.30734
WT-R2D2_11_bud3	WT-R2D2_11	R2D2	1b	WT-R2D2_11_bud3 97	-15.287	-14.6433	13.4158	17671.4	22198.3	1.25617
WT-R2D2_11_bud3	WT-R2D2_11	R2D2	1b	WT-R2D2_11_bud3 98	-16.9668	-6.34531	18.6517	8878.79	18227.5	2.05293
WT-R2D2_11_bud4	WT-R2D2_11	R2D2	2a	WT-R2D2_11_bud4 20	-28.5131	6.58487	-6.75707	4676.33	12762.4	2.72915
WT-R2D2_11_bud4	WT-R2D2_11	R2D2	2a	WT-R2D2_11_bud4 23	-23.0001	15.374	-4.76671	7438.53	9893.56	1.33004
WT-R2D2_11_bud4	WT-R2D2_11	R2D2	2a	WT-R2D2_11_bud4 24	-25.0389	12.9628	-5.31187	6816.79	11501.5	1.68723
WT-R2D2_11_bud4	WT-R2D2_11	R2D2	2a	WT-R2D2_11_bud4 25	27.4886	2.70234	-11.8533	7970.79	13201.2	1.6562
WT-R2D2_11_bud4	WT-R2D2_11	R2D2	2a	WT-R2D2_11_bud4 26	10.8646	23.6071	-2.96462	8025.91	11133.6	1.38721
WT-R2D2_11_bud4	WT-R2D2_11	R2D2	2a	WT-R2D2_11_bud4 29	2.14774	26.8711	0.693853	7367.13	12930	1.75509
WT-R2D2_11_bud4	WT-R2D2_11	R2D2	2a	WT-R2D2_11_bud4 30	-3.20037	26.6936	1.10121	8575.57	10064.5	1.17362
WT-R2D2_11_bud4	WT-R2D2_11	R2D2	2a	WT-R2D2_11_bud4 11	-0.646894	27.5193	-7.2499	7201.25	13493.3	1.87374
WT-R2D2_11_bud4	WT-R2D2_11	R2D2	2a	WT-R2D2_11_bud4 13	3.58801	28.8222	-4.08325	7159.42	11727.3	1.63802
WT-R2D2_11_bud4	WT-R2D2_11	R2D2	2a	WT-R2D2_11_bud4 14	-6.53822	27.8649	-3.49765	8557.56	11551.8	1.34989
WT-R2D2_11_bud4	WT-R2D2_11	R2D2	2a	WT-R2D2_11_bud4 15	-15.3844	22.3753	-5.26217	8672.14	12007.7	1.38463
WT-R2D2_11_bud4	WT-R2D2_11	R2D2	2a	WT-R2D2_11_bud4 18	-11.8245	26.0598	-2.53487	6658.53	9840.62	1.4779
WT-R2D2_11_bud4	WT-R2D2_11	R2D2	2a	WT-R2D2_11_bud4 19	-30.2729	2.19495	-8.96501	2894.66	4661.42	1.61035
WT-R2D2_11_bud4	WT-R2D2_11	R2D2	2a	WT-R2D2_11_bud4 38	22.3218	14.634	-4.70041	6952.99	10749.3	1.546
WT-R2D2_11_bud4	WT-R2D2_11	R2D2	2a	WT-R2D2_11_bud4 39	29.3554	-9.26699	-12.4497	9212.55	14240.8	1.5458
WT-R2D2_11_bud4	WT-R2D2_11	R2D2	2a	WT-R2D2_11_bud4 40	-28.9188	1.68112	-2.95168	4168.51	10000.1	2.39896
WT-R2D2_11_bud4	WT-R2D2_11	R2D2	2a	WT-R2D2_11_bud4 41	-29.8207	-2.20193	-4.03468	4425.53	10457.7	2.36304
WT-R2D2_11_bud4	WT-R2D2_11	R2D2	2a	WT-R2D2_11_bud4 42	25.904	9.03843	-5.63399	5841.97	18072.9	3.09363
WT-R2D2_11_bud4	WT-R2D2_11	R2D2	2a	WT-R2D2_11_bud4 43	26.5901	-16.7349	-13.3965	14316.3	18452	1.28888
WT-R2D2_11_bud4	WT-R2D2_11	R2D2	2a	WT-R2D2_11_bud4 44	-7.19183	23.8431	1.64005	5927.45	10127.1	1.70851
WT-R2D2_11_bud4	WT-R2D2_11	R2D2	2a	WT-R2D2_11_bud4 31	-32.099	-6.88202	-6.44659	6239.73	12745.2	2.04259
WT-R2D2_11_bud4	WT-R2D2_11	R2D2	2a	WT-R2D2_11_bud4 33	29.0903	-1.25485	-9.87005	6957.03	13562.2	1.94942
WT-R2D2_11_bud4	WT-R2D2_11	R2D2	2a	WT-R2D2_11_bud4 34	21.0928	18.5599	-2.37392	8024.85	12593.1	1.56926
WT-R2D2_11_bud4	WT-R2D2_11	R2D2	2a	WT-R2D2_11_bud4 35	16.386	20.3522	-2.31829	16442.5	13073.8	0.795122
WT-R2D2_11_bud4	WT-R2D2_11	R2D2	2a	WT-R2D2_11_bud4 36	6.52705	24.8168	-0.13513	8063.17	14100.1	1.7487
WT-R2D2_11_bud4	WT-R2D2_11	R2D2	2a	WT-R2D2_11_bud4 37	-18.2694	18.4605	-1.1097	6813.48	12464.7	1.82942
WT-R2D2_11_bud4	WT-R2D2_11	R2D2	2a	WT-R2D2_11_bud4 105	-19.2925	11.8243	11.6565	4206.2	8953.14	2.12856
WT-R2D2_11_bud4	WT-R2D2_11	R2D2	2a	WT-R2D2_11_bud4 108	17.5009	-21.7178	-0.489103	12272.9	10873.6	0.885985
WT-R2D2_11_bud4	WT-R2D2_11	R2D2	2a	WT-R2D2_11_bud4 111	-25.0421	-11.688	6.17107	3964.34	8354.69	2.10746
WT-R2D2_11_bud4	WT-R2D2_11	R2D2	2a	WT-R2D2_11_bud4 112	25.2862	-2.14068	5.73941	3354.72	10180.2	3.03459
WT-R2D2_11_bud4	WT-R2D2_11	R2D2	2a	WT-R2D2_11_bud4 113	21.8329	7.95608	9.05455	7131.39	10222.2	1.43341
WT-R2D2_11_bud4	WT-R2D2_11	R2D2	2a	WT-R2D2_11_bud4 115	19.5605	-18.3884	1.37598	20224.3	9954.12	0.492186
WT-R2D2_11_bud4	WT-R2D2_11	R2D2	2a	WT-R2D2_11_bud4 116	-7.98311	16.8154	14.2692	4598.79	11138.9	2.42214
WT-R2D2_11_bud4	WT-R2D2_11	R2D2	2a	WT-R2D2_11_bud4 119	-19.2926	-20.2719	5.36693	9410.52	9326.65	0.991088
WT-R2D2_11_bud4	WT-R2D2_11	R2D2	2a	WT-R2D2_11_bud4 120	24.6402	-10.4607	4.35548	3676.05	9888.02	2.68985
WT-R2D2_11_bud4	WT-R2D2_11	R2D2	2a	WT-R2D2_11_bud4 121	17.754	11.0752	11.3852	7132.48	11194.5	1.56951
WT-R2D2_11_bud4	WT-R2D2_11	R2D2	2a	WT-R2D2_11_bud4 122	7.61568	17.943	14.3107	5352.63	12059.2	2.25295
WT-R2D2_11_bud4	WT-R2D2_11	R2D2	2a	WT-R2D2_11_bud4 123	-22.9639	2.62859	13.575	3441.2	8421.44	2.44724
WT-R2D2_11_bud4	WT-R2D2_11	R2D2	2a	WT-R2D2_11_bud4 124	-24.9693	-2.73767	10.9345	3513.78	8731.06	2.48481
WT-R2D2_11_bud4	WT-R2D2_11	R2D2	2a	WT-R2D2_11_bud4 125	12.0294	15.0651	14.1178	5071.3	11415.4	2.25098
WT-R2D2_11_bud4	WT-R2D2_11	R2D2	2a	WT-R2D2_11_bud4 126	22.1078	-14.6567	4.36656	9169.56	11852.4	1.29258
WT-R2D2_11_bud4	WT-R2D2_11	R2D2	2a	WT-R2D2_11_bud4 128	-21.0651	5.81178	14.201	6096.49	10318	1.69245
WT-R2D2_11_bud4	WT-R2D2_11	R2D2	2a	WT-R2D2_11_bud4 129	-24.3786	-7.6524	10.4618	3520.94	8256.46	2.34496
WT-R2D2_11_bud4	WT-R2D2_11	R2D2	2a	WT-R2D2_11_bud4 132	-16.2285	9.92732	16.062	4661.44	9180.94	1.96955
WT-R2D2_11_bud4	WT-R2D2_11	R2D2	2a	WT-R2D2_11_bud4 133	21.8152	3.08853	11.7902	6067.56	10258.8	1.69076
WT-R2D2_11_bud4	WT-R2D2_11	R2D2	2a	WT-R2D2_11_bud4 134	24.8338	-0.945771	10.3245	3666.07	10248	2.79536
WT-R2D2_11_bud4	WT-R2D2_11	R2D2	2a	WT-R2D2_11_bud4 135	24.8869	-6.08611	8.78354	4450.51	9683.34	2.17578
WT-R2D2_11_bud4	WT-R2D2_11	R2D2	2a	WT-R2D2_11_bud4 137	3.68707	15.1663	18.17	3469.59	13316.7	3.83812
WT-R2D2_11_bud4	WT-R2D2_11	R2D2	2a	WT-R2D2_11_bud4 138	13.9154	-21.0302	5.26134	19057.4	11058.1	0.580252
WT-R2D2_11_bud4	WT-R2D2_11	R2D2	2a	WT-R2D2_11_bud4 139	-1.04551	15.6353	17.5083	5447.24	11644	2.1376
WT-R2D2_11_bud4	WT-R2D2_11	R2D2	2a	WT-R2D2_11_bud4 140	-6.27896	14.3447	17.5731	4405.7	14542.8	3.30091
WT-R2D2_11_bud4	WT-R2D2_11	R2D2	2a	WT-R2D2_11_bud4 142	-22.4102	-0.456906	14.5376	5654.86	10987.8	1.94307
WT-R2D2_11_bud4	WT-R2D2_11	R2D2	2a	WT-R2D2_11_bud4 143	-20.8903	-16.4473	9.62733	4905.4	11426.2	2.32931
WT-R2D2_11_bud4	WT-R2D2_11	R2D2	2a	WT-R2D2_11_bud4 144	18.2916	6.36489	14.1201	6884.63	10151	1.47444
WT-R2D2_11_bud4	WT-R2D2_11	R2D2	2a	WT-R2D2_11_bud4 145	16.4343	-18.626	5.60108	7737.46	8905.91	1.15101
WT-R2D2_11_bud4	WT-R2D2_11	R2D2	2a	WT-R2D2_11_bud4 147	-10.9952	11.9371	18.3067	6042.02	10562.9	1.74824
WT-R2D2_11_bud4	WT-R2D2_11	R2D2	2a	WT-R2D2_11_bud4 148	-11.6599	-22.9263	7.94352	17428.4	15863.5	0.91021
WT-R2D2_11_bud4	WT-R2D2_11	R2D2	2a	WT-R2D2_11_bud4 149	-17.4874	-19.9933	9.32178	11399.4	11288.3	0.990254
WT-R2D2_11_bud4	WT-R2D2_11	R2D2	2a	WT-R2D2_11_bud4 150	-23.8003	-9.25401	13.0751	5104.72	10602.7	2.07704
WT-R2D2_11_bud4	WT-R2D2_11	R2D2	2a	WT-R2D2_11_bud4 151	-21.7222	-12.7908	11.8391	4318.19	9942.41	2.30245
WT-R2D2_11_bud4	WT-R2D2_11	R2D2	2a	WT-R2D2_11_bud4 152	13.1225	10.512	16.8519	6440.99	12926.7	2.00694
WT-R2D2_11_bud4	WT-R2D2_11	R2D2	2a	WT-R2D2_11_bud4 154	-14.3477	9.22732	18.8327	6083.85	9267.86	1.52335
WT-R2D2_11_bud4	WT-R2D2_11	R2D2	2a	WT-R2D2_11_bud4 155	-19.7869	1.31112	16.9348	6921.51	9681.76	1.39879
WT-R2D2_11_bud4	WT-R2D2_11	R2D2	2a	WT-R2D2_11_bud4 157	20.7746	2.1034	12.6326	6157.56	9037.54	1.46771
WT-R2D2_11_bud4	WT-R2D2_11	R2D2	2a	WT-R2D2_11_bud4 158	20.0933	-4.24385	12.8886	4624.19	8162.11	1.76509
WT-R2D2_11_bud4	WT-R2D2_11	R2D2	2a	WT-R2D2_11_bud4 159	20.502	-8.51988	11.5754	4992.24	10836.5	2.17067
WT-R2D2_11_bud4	WT-R2D2_11	R2D2	2a	WT-R2D2_11_bud4 160	21.0238	-12.216	9.21642	6477.63	14549	2.24604
WT-R2D2_11_bud4	WT-R2D2_11	R2D2	2a	WT-R2D2_11_bud4 161	7.80506	11.9182	17.5679	4630.38	13370.7	2.8876
WT-R2D2_11_bud4	WT-R2D2_11	R2D2	2a	WT-R2D2_11_bud4 162	3.42675	9.72407	17.289	1989.19	14210.4	7.14381
WT-R2D2_11_bud4	WT-R2D2_11	R2D2	2a	WT-R2D2_11_bud4 163	13.2282	-21.415	8.18525	15123.9	15752.6	1.04157
WT-R2D2_11_bud4	WT-R2D2_11	R2D2	2a	WT-R2D2_11_bud4 164	1.87028	13.8185	18.8088	3440.58	14704.6	4.27387
WT-R2D2_11_bud4	WT-R2D2_11	R2D2	2a	WT-R2D2_11_bud4 165	4.75828	-22.566	9.77964	19112.5	14543.6	0.760947
WT-R2D2_11_bud4	WT-R2D2_11	R2D2	2a	WT-R2D2_11_bud4 166	-4.7805	10.4792	20.4778	5711.76	13700.7	2.39868
WT-R2D2_11_bud4	WT-R2D2_11	R2D2	2a	WT-R2D2_11_bud4 167	-10.9749	8.34368	20.3727	5905.41	9814.1	1.66188
WT-R2D2_11_bud4	WT-R2D2_11	R2D2	2a	WT-R2D2_11_bud4 168	-20.9856	-5.75559	17.0203	6350.91	12282.1	1.93391
WT-R2D2_11_bud4	WT-R2D2_11	R2D2	2a	WT-R2D2_11_bud4 169	14.1407	5.07499	17.0716	7401.46	11076.9	1.49658
WT-R2D2_11_bud4	WT-R2D2_11	R2D2	2a	WT-R2D2_11_bud4 170	17.1949	-15.6357	10.6184	11021.6	14002.4	1.27045
WT-R2D2_11_bud4	WT-R2D2_11	R2D2	2a	WT-R2D2_11_bud4 171	9.97814	-22.6438	9.14503	12753	15698	1.23093
WT-R2D2_11_bud4	WT-R2D2_11	R2D2	2a	WT-R2D2_11_bud4 172	-3.2138	-22.6493	11.4883	8633.56	15960.6	1.84867
WT-R2D2_11_bud4	WT-R2D2_11	R2D2	2a	WT-R2D2_11_bud4 173	-16.0168	2.83861	18.9993	6869.32	9977.62	1.45249
WT-R2D2_11_bud4	WT-R2D2_11	R2D2	2a	WT-R2D2_11_bud4 174	-21.0208	-11.9929	16.2062	3060.81	6307.76	2.06081
WT-R2D2_11_bud4	WT-R2D2_11	R2D2	2a	WT-R2D2_11_bud4 176	8.06059	8.20043	19.5765	6055.37	13705.6	2.26338
WT-R2D2_11_bud4	WT-R2D2_11	R2D2	2a	WT-R2D2_11_bud4 177	-9.32491	-21.5424	12.1831	10346	14997.9	1.44963
WT-R2D2_11_bud4	WT-R2D2_11	R2D2	2a	WT-R2D2_11_bud4 178	-13.7587	-19.7176	14.3196	9136.21	13511.2	1.47886
WT-R2D2_11_bud4	WT-R2D2_11	R2D2	2a	WT-R2D2_11_bud4 179	-17.2793	-15.75	15.8086	10413.1	12426.5	1.19335
WT-R2D2_11_bud4	WT-R2D2_11	R2D2	2a	WT-R2D2_11_bud4 180	15.4263	0.264808	18.827	9808.93	10693.8	1.09021
WT-R2D2_11_bud4	WT-R2D2_11	R2D2	2a	WT-R2D2_11_bud4 181	17.8581	-5.94579	15.5521	4852.36	9784.78	2.0165
WT-R2D2_11_bud4	WT-R2D2_11	R2D2	2a	WT-R2D2_11_bud4 182	16.4051	-4.61341	17.2847	5674.27	12477	2.19887
WT-R2D2_11_bud4	WT-R2D2_11	R2D2	2a	WT-R2D2_11_bud4 183	17.8835	-11.2597	15.1709	6754.97	13892.2	2.05659
WT-R2D2_11_bud4	WT-R2D2_11	R2D2	2a	WT-R2D2_11_bud4 184	17.0152	-12.8671	13.5559	7495	14670.3	1.95734
WT-R2D2_11_bud4	WT-R2D2_11	R2D2	2a	WT-R2D2_11_bud4 186	1.09908	8.78509	21.3978	5806.84	13255	2.28265
WT-R2D2_11_bud4	WT-R2D2_11	R2D2	2a	WT-R2D2_11_bud4 188	-7.52212	5.34016	22.3195	4407.27	11271.2	2.55741
WT-R2D2_11_bud4	WT-R2D2_11	R2D2	2a	WT-R2D2_11_bud4 189	13.2744	-15.1894	14.2311	7620.32	13434.9	1.76304
WT-R2D2_11_bud4	WT-R2D2_11	R2D2	2a	WT-R2D2_11_bud4 190	6.92962	-20.3219	14.4525	7615.92	12467.7	1.63706
WT-R2D2_11_bud4	WT-R2D2_11	R2D2	2a	WT-R2D2_11_bud4 191	-11.1068	3.87541	22.0283	11712.8	12782.4	1.09132
WT-R2D2_11_bud4	WT-R2D2_11	R2D2	2a	WT-R2D2_11_bud4 193	-15.7817	-2.22135	20.6084	5683.01	9467.87	1.666
WT-R2D2_11_bud4	WT-R2D2_11	R2D2	2a	WT-R2D2_11_bud4 194	9.10087	2.41356	20.899	6508.83	12932.8	1.98696
WT-R2D2_11_bud4	WT-R2D2_11	R2D2	2a	WT-R2D2_11_bud4 195	-3.8201	6.39329	23.2009	6577.88	11740.1	1.78478
WT-R2D2_11_bud4	WT-R2D2_11	R2D2	2a	WT-R2D2_11_bud4 196	4.09518	-20.197	14.5718	4895.54	18696.1	3.81901
WT-R2D2_11_bud4	WT-R2D2_11	R2D2	2a	WT-R2D2_11_bud4 197	-2.66927	-21.7301	14.6959	8056.47	14942.4	1.85471
WT-R2D2_11_bud4	WT-R2D2_11	R2D2	2a	WT-R2D2_11_bud4 198	-16.1405	-3.7765	21.2217	8065.05	8464.86	1.04957
WT-R2D2_11_bud4	WT-R2D2_11	R2D2	2a	WT-R2D2_11_bud4 199	12.2144	-4.62544	20.7836	8525.51	12485.5	1.46449
WT-R2D2_11_bud4	WT-R2D2_11	R2D2	2a	WT-R2D2_11_bud4 45	-12.3103	21.4394	1.36223	4142.9	12213.9	2.94815
WT-R2D2_11_bud4	WT-R2D2_11	R2D2	2a	WT-R2D2_11_bud4 46	-26.8085	8.36121	-1.29874	4626.83	9307.95	2.01173
WT-R2D2_11_bud4	WT-R2D2_11	R2D2	2a	WT-R2D2_11_bud4 47	27.888	3.0162	-5.34827	7023.28	12566.8	1.78931
WT-R2D2_11_bud4	WT-R2D2_11	R2D2	2a	WT-R2D2_11_bud4 48	-21.6056	14.0174	2.20055	5679.02	11782	2.07465
WT-R2D2_11_bud4	WT-R2D2_11	R2D2	2a	WT-R2D2_11_bud4 51	-28.6438	-11.0303	-4.84222	4216.63	12736.7	3.02059
WT-R2D2_11_bud4	WT-R2D2_11	R2D2	2a	WT-R2D2_11_bud4 52	28.2671	-4.96594	-6.88153	4320.67	14879.2	3.44373
WT-R2D2_11_bud4	WT-R2D2_11	R2D2	2a	WT-R2D2_11_bud4 53	20.3381	16.2997	1.36654	8213.5	10840.6	1.31985
WT-R2D2_11_bud4	WT-R2D2_11	R2D2	2a	WT-R2D2_11_bud4 54	13.0106	20.9986	2.19251	6199.91	11944.2	1.92651
WT-R2D2_11_bud4	WT-R2D2_11	R2D2	2a	WT-R2D2_11_bud4 56	27.0338	-13.7589	-8.35618	8339.76	12452.4	1.49314
WT-R2D2_11_bud4	WT-R2D2_11	R2D2	2a	WT-R2D2_11_bud4 57	3.30302	22.8159	5.82787	7640.55	13131.5	1.71866
WT-R2D2_11_bud4	WT-R2D2_11	R2D2	2a	WT-R2D2_11_bud4 58	-2.93293	24.0803	5.53338	5033.03	12662.9	2.51596
WT-R2D2_11_bud4	WT-R2D2_11	R2D2	2a	WT-R2D2_11_bud4 59	-26.2548	-15.9356	-4.41957	7762.14	12734.4	1.64058
WT-R2D2_11_bud4	WT-R2D2_11	R2D2	2a	WT-R2D2_11_bud4 60	-29.2025	-5.5052	-1.0481	3481.29	11698.4	3.36036
WT-R2D2_11_bud4	WT-R2D2_11	R2D2	2a	WT-R2D2_11_bud4 61	-26.4997	5.45311	3.04177	3678.91	10675.7	2.90186
WT-R2D2_11_bud4	WT-R2D2_11	R2D2	2a	WT-R2D2_11_bud4 62	21.9568	13.1337	2.21338	5485.67	11139.3	2.03062
WT-R2D2_11_bud4	WT-R2D2_11	R2D2	2a	WT-R2D2_11_bud4 63	16.1533	18.3897	5.49323	5686.83	14126	2.48398
WT-R2D2_11_bud4	WT-R2D2_11	R2D2	2a	WT-R2D2_11_bud4 65	-6.04336	21.9343	7.25419	5538.3	10142.6	1.83136
WT-R2D2_11_bud4	WT-R2D2_11	R2D2	2a	WT-R2D2_11_bud4 66	-17.2065	16.8646	6.69992	4894.05	9732.27	1.98859
WT-R2D2_11_bud4	WT-R2D2_11	R2D2	2a	WT-R2D2_11_bud4 67	-25.2335	-19.1026	-2.15016	8510.55	7775.18	0.913593
WT-R2D2_11_bud4	WT-R2D2_11	R2D2	2a	WT-R2D2_11_bud4 68	28.0609	-12.4138	-2.80628	4108.87	11671.4	2.84054
WT-R2D2_11_bud4	WT-R2D2_11	R2D2	2a	WT-R2D2_11_bud4 69	9.09758	21.4299	8.05656	7134.23	10909.2	1.52913
WT-R2D2_11_bud4	WT-R2D2_11	R2D2	2a	WT-R2D2_11_bud4 71	-9.4529	20.57	9.39646	3394.72	10117	2.98022
WT-R2D2_11_bud4	WT-R2D2_11	R2D2	2a	WT-R2D2_11_bud4 72	-20.2867	12.9206	8.04272	4175.48	11150.5	2.67047
WT-R2D2_11_bud4	WT-R2D2_11	R2D2	2a	WT-R2D2_11_bud4 73	-24.471	7.91711	6.90748	3749.12	9134.76	2.43651
WT-R2D2_11_bud4	WT-R2D2_11	R2D2	2a	WT-R2D2_11_bud4 74	-28.2112	-0.779142	4.63018	3176.73	9445.8	2.97343
WT-R2D2_11_bud4	WT-R2D2_11	R2D2	2a	WT-R2D2_11_bud4 75	-27.9272	-11.4162	0.217054	5107.92	13040.7	2.55304
WT-R2D2_11_bud4	WT-R2D2_11	R2D2	2a	WT-R2D2_11_bud4 76	27.5083	-3.66942	-1.19231	3713.8	10839.4	2.91868
WT-R2D2_11_bud4	WT-R2D2_11	R2D2	2a	WT-R2D2_11_bud4 78	26.1768	1.7551	1.59089	5538.12	12239.3	2.21001
WT-R2D2_11_bud4	WT-R2D2_11	R2D2	2a	WT-R2D2_11_bud4 79	19.8877	14.1041	5.82332	4855.22	10385.5	2.13904
WT-R2D2_11_bud4	WT-R2D2_11	R2D2	2a	WT-R2D2_11_bud4 80	23.7422	-16.2341	-3.57636	14382.5	14289.7	0.993548
WT-R2D2_11_bud4	WT-R2D2_11	R2D2	2a	WT-R2D2_11_bud4 82	27.2763	-7.78941	-0.309235	3414.73	9793.83	2.86811
WT-R2D2_11_bud4	WT-R2D2_11	R2D2	2a	WT-R2D2_11_bud4 83	20.7801	-22.0135	-2.79227	15959.9	11932.2	0.747636
WT-R2D2_11_bud4	WT-R2D2_11	R2D2	2a	WT-R2D2_11_bud4 84	5.71214	20.6911	11.269	3010.34	11630.2	3.86342
WT-R2D2_11_bud4	WT-R2D2_11	R2D2	2a	WT-R2D2_11_bud4 86	24.2018	5.92488	5.10175	4903.94	11654.5	2.37656
WT-R2D2_11_bud4	WT-R2D2_11	R2D2	2a	WT-R2D2_11_bud4 88	24.9757	-12.3769	-0.435184	5163.27	9743.88	1.88715
WT-R2D2_11_bud4	WT-R2D2_11	R2D2	2a	WT-R2D2_11_bud4 92	13.9078	17.1654	10.5569	6074.77	12349.6	2.03293
WT-R2D2_11_bud4	WT-R2D2_11	R2D2	2a	WT-R2D2_11_bud4 95	-23.5089	6.92975	9.50926	3782.7	8844.25	2.33808
WT-R2D2_11_bud4	WT-R2D2_11	R2D2	2a	WT-R2D2_11_bud4 96	-25.9124	1.28501	8.02898	4083.61	8511.97	2.08442
WT-R2D2_11_bud4	WT-R2D2_11	R2D2	2a	WT-R2D2_11_bud4 97	-20.7922	-20.3691	1.11597	8807.86	10833	1.22992
WT-R2D2_11_bud4	WT-R2D2_11	R2D2	2a	WT-R2D2_11_bud4 98	-24.1426	-15.5893	2.833	7040.52	9907.22	1.40717
WT-R2D2_11_bud4	WT-R2D2_11	R2D2	2a	WT-R2D2_11_bud4 99	16.608	15.1137	9.54919	4125.93	6735.87	1.63257
WT-R2D2_11_bud4	WT-R2D2_11	R2D2	2a	WT-R2D2_11_bud4 100	2.36942	19.7907	12.1728	3499.72	11830.4	3.38038
WT-R2D2_11_bud4	WT-R2D2_11	R2D2	2a	WT-R2D2_11_bud4 102	-5.4223	20.9063	13.177	4009.3	10508.5	2.62103
WT-R2D2_11_bud4	WT-R2D2_11	R2D2	2a	WT-R2D2_11_bud4 103	-13.0107	16.2005	12.4237	3866.65	8553.23	2.21205
WT-R2D2_11_bud4	WT-R2D2_11	R2D2	2a	WT-R2D2_11_bud4 104	-17.2743	12.8932	11.8022	4754.37	7779.67	1.63632
WT-R2D2_11_bud4	WT-R2D2_11	R2D2	2a	WT-R2D2_11_bud4 204	-10.7188	-1.02361	22.6251	4433.19	13943.8	3.14532
WT-R2D2_11_bud4	WT-R2D2_11	R2D2	2a	WT-R2D2_11_bud4 205	-9.73977	-17.9302	17.4875	6344.43	15617.7	2.46164
WT-R2D2_11_bud4	WT-R2D2_11	R2D2	2a	WT-R2D2_11_bud4 206	-13.8656	-13.9428	19.0345	5421.1	12254.1	2.26045
WT-R2D2_11_bud4	WT-R2D2_11	R2D2	2a	WT-R2D2_11_bud4 207	-14.7322	-11.2991	21.1086	7316.87	11428.8	1.56198
WT-R2D2_11_bud4	WT-R2D2_11	R2D2	2a	WT-R2D2_11_bud4 208	10.3945	-15.5942	17.4998	7065.02	14605.8	2.06734
WT-R2D2_11_bud4	WT-R2D2_11	R2D2	2a	WT-R2D2_11_bud4 209	3.11634	-1.16422	21.5541	2849.83	10951.7	3.84293
WT-R2D2_11_bud4	WT-R2D2_11	R2D2	2a	WT-R2D2_11_bud4 210	5.90141	-16.6752	17.5635	9077.34	12232.3	1.34756
WT-R2D2_11_bud4	WT-R2D2_11	R2D2	2a	WT-R2D2_11_bud4 211	-4.9625	1.25193	23.857	5590.57	10520.6	1.88185
WT-R2D2_11_bud4	WT-R2D2_11	R2D2	2a	WT-R2D2_11_bud4 212	9.68302	-10.9489	19.9967	5824.99	11526.9	1.97887
WT-R2D2_11_bud4	WT-R2D2_11	R2D2	2a	WT-R2D2_11_bud4 213	4.68563	-2.02785	24.3026	6275.42	9736.77	1.55157
WT-R2D2_11_bud4	WT-R2D2_11	R2D2	2a	WT-R2D2_11_bud4 214	-0.693479	1.00612	24.4633	5363.08	12289.3	2.29146
WT-R2D2_11_bud4	WT-R2D2_11	R2D2	2a	WT-R2D2_11_bud4 215	-1.99077	-18.4543	18.7584	6093.98	16930.4	2.77822
WT-R2D2_11_bud4	WT-R2D2_11	R2D2	2a	WT-R2D2_11_bud4 216	-9.86076	-6.1715	23.1071	5769.13	11661.3	2.02133
WT-R2D2_11_bud4	WT-R2D2_11	R2D2	2a	WT-R2D2_11_bud4 217	-11.2298	-8.82459	23.6412	7664.15	12008.9	1.56689
WT-R2D2_11_bud4	WT-R2D2_11	R2D2	2a	WT-R2D2_11_bud4 218	9.82218	-7.9026	21.0573	7669.92	12088.5	1.57609
WT-R2D2_11_bud4	WT-R2D2_11	R2D2	2a	WT-R2D2_11_bud4 219	8.77298	-4.18995	22.2573	7531.16	9476.44	1.2583
WT-R2D2_11_bud4	WT-R2D2_11	R2D2	2a	WT-R2D2_11_bud4 220	5.2222	-12.1386	21.0724	9171.19	11736.4	1.2797
WT-R2D2_11_bud4	WT-R2D2_11	R2D2	2a	WT-R2D2_11_bud4 221	-3.35749	-0.177369	24.5009	6003.22	8965.59	1.49346
WT-R2D2_11_bud4	WT-R2D2_11	R2D2	2a	WT-R2D2_11_bud4 222	-7.37133	-4.3686	23.5937	8233.35	12630.5	1.53407
WT-R2D2_11_bud4	WT-R2D2_11	R2D2	2a	WT-R2D2_11_bud4 223	-7.93898	-10.1362	22.8039	6414.95	12729.4	1.98433
WT-R2D2_11_bud4	WT-R2D2_11	R2D2	2a	WT-R2D2_11_bud4 224	-7.06021	-14.6609	21.3758	4372.19	12219.3	2.79478
WT-R2D2_11_bud4	WT-R2D2_11	R2D2	2a	WT-R2D2_11_bud4 225	4.39044	-8.48269	23.284	5036.67	9158.01	1.81827
WT-R2D2_11_bud4	WT-R2D2_11	R2D2	2a	WT-R2D2_11_bud4 226	0.765394	-4.85609	23.7948	4807.09	11904.7	2.47649
WT-R2D2_11_bud4	WT-R2D2_11	R2D2	2a	WT-R2D2_11_bud4 227	0.890854	-15.2009	21.5772	8622.54	12361.3	1.4336
WT-R2D2_11_bud4	WT-R2D2_11	R2D2	2a	WT-R2D2_11_bud4 228	-2.1267	-5.93605	24.6062	4792.93	10509.2	2.19265
WT-R2D2_11_bud4	WT-R2D2_11	R2D2	2a	WT-R2D2_11_bud4 229	-2.21469	-13.4069	22.3808	5091.39	9931.71	1.95069
WT-R2D2_11_bud4	WT-R2D2_11	R2D2	2a	WT-R2D2_11_bud4 230	1.4856	-11.6437	22.7513	6181.09	10411.3	1.68438
WT-R2D2_11_bud4	WT-R2D2_11	R2D2	2a	WT-R2D2_11_bud4 231	-3.23674	-10.4984	23.5001	5130.16	11494.7	2.24061
WT-R2D2_11_bud4	WT-R2D2_11	R2D2	2a	WT-R2D2_11_bud4 200	11.728	-1.92474	20.4234	8246.41	9264.02	1.1234
WT-R2D2_11_bud4	WT-R2D2_11	R2D2	2a	WT-R2D2_11_bud4 201	12.8919	-6.75003	18.881	8918.04	12367.7	1.38682
WT-R2D2_11_bud4	WT-R2D2_11	R2D2	2a	WT-R2D2_11_bud4 202	13.0655	-10.9016	17.6252	7888.7	11861.1	1.50356
WT-R2D2_11_bud4	WT-R2D2_11	R2D2	2a	WT-R2D2_11_bud4 203	3.62035	3.41749	22.7181	3417.24	12181.5	3.56472
WT-R2D2_11_bud5	WT-R2D2_11	R2D2	2b	WT-R2D2_11_bud5 88	1.96193	28.1112	19.6642	2943.25	10790.7	3.66625
WT-R2D2_11_bud5	WT-R2D2_11	R2D2	2b	WT-R2D2_11_bud5 89	23.3659	18.0962	17.0006	5308.77	10306.5	1.94141
WT-R2D2_11_bud5	WT-R2D2_11	R2D2	2b	WT-R2D2_11_bud5 91	28.8313	11.0519	15.4621	10615.9	10484.5	0.987622
WT-R2D2_11_bud5	WT-R2D2_11	R2D2	2b	WT-R2D2_11_bud5 93	31.4629	3.31954	14.7904	2440.8	8883.99	3.63979
WT-R2D2_11_bud5	WT-R2D2_11	R2D2	2b	WT-R2D2_11_bud5 96	31.81	-4.14947	11.6778	3391.32	10699	3.15482
WT-R2D2_11_bud5	WT-R2D2_11	R2D2	2b	WT-R2D2_11_bud5 97	-18.4431	21.9914	16.8428	4166.04	10316.8	2.4764
WT-R2D2_11_bud5	WT-R2D2_11	R2D2	2b	WT-R2D2_11_bud5 99	-32.2629	-3.99454	10.572	2962.5	11486.5	3.8773
WT-R2D2_11_bud5	WT-R2D2_11	R2D2	2b	WT-R2D2_11_bud5 100	-1.78035	28.089	20.4957	4427.8	9473.21	2.13948
WT-R2D2_11_bud5	WT-R2D2_11	R2D2	2b	WT-R2D2_11_bud5 46	24.9449	19.3035	12.2247	8422.66	13928	1.65363
WT-R2D2_11_bud5	WT-R2D2_11	R2D2	2b	WT-R2D2_11_bud5 47	33.1004	2.99654	8.42646	5832.17	9854.13	1.68962
WT-R2D2_11_bud5	WT-R2D2_11	R2D2	2b	WT-R2D2_11_bud5 48	-16.0397	24.8145	11.6549	4473.46	13105.1	2.92952
WT-R2D2_11_bud5	WT-R2D2_11	R2D2	2b	WT-R2D2_11_bud5 49	-8.99659	27.8108	12.8026	4913.6	14743	3.00045
WT-R2D2_11_bud5	WT-R2D2_11	R2D2	2b	WT-R2D2_11_bud5 50	11.3239	27.3248	12.5525	4319.42	10680	2.47255
WT-R2D2_11_bud5	WT-R2D2_11	R2D2	2b	WT-R2D2_11_bud5 51	29.9462	8.0675	9.73507	10304.5	12174.3	1.18145
WT-R2D2_11_bud5	WT-R2D2_11	R2D2	2b	WT-R2D2_11_bud5 52	31.3319	-5.00117	5.22533	7161.78	14585	2.0365
WT-R2D2_11_bud5	WT-R2D2_11	R2D2	2b	WT-R2D2_11_bud5 53	28.0351	-15.413	2.3523	10098.4	16464.1	1.63037
WT-R2D2_11_bud5	WT-R2D2_11	R2D2	2b	WT-R2D2_11_bud5 54	-28.3118	9.99016	7.00501	5885.92	13843.2	2.35192
WT-R2D2_11_bud5	WT-R2D2_11	R2D2	2b	WT-R2D2_11_bud5 55	-22.2443	19.4159	9.7684	7681.17	12989.8	1.69112
WT-R2D2_11_bud5	WT-R2D2_11	R2D2	2b	WT-R2D2_11_bud5 56	-31.8687	-10.1559	1.59457	9347.32	10497.1	1.12301
WT-R2D2_11_bud5	WT-R2D2_11	R2D2	2b	WT-R2D2_11_bud5 57	-4.35274	29.1461	13.2334	4022.25	12968.9	3.22429
WT-R2D2_11_bud5	WT-R2D2_11	R2D2	2b	WT-R2D2_11_bud5 59	-22.4791	-20.4702	-0.585033	12583.5	11496.4	0.913609
WT-R2D2_11_bud5	WT-R2D2_11	R2D2	2b	WT-R2D2_11_bud5 67	-32.7423	-6.08202	4.67358	5131.69	12893.4	2.51251
WT-R2D2_11_bud5	WT-R2D2_11	R2D2	2b	WT-R2D2_11_bud5 69	7.65338	27.9776	16.8261	5160.89	13369.6	2.59056
WT-R2D2_11_bud5	WT-R2D2_11	R2D2	2b	WT-R2D2_11_bud5 71	19.554	22.2733	14.7795	5226.38	9237.42	1.76746
WT-R2D2_11_bud5	WT-R2D2_11	R2D2	2b	WT-R2D2_11_bud5 72	31.467	-1.2611	10.4998	8478.77	11777.4	1.38905
WT-R2D2_11_bud5	WT-R2D2_11	R2D2	2b	WT-R2D2_11_bud5 73	-26.0751	14.5484	11.4078	7325.83	12111.7	1.65329
WT-R2D2_11_bud5	WT-R2D2_11	R2D2	2b	WT-R2D2_11_bud5 74	-31.9647	0.680727	7.50232	4032.29	11311.6	2.80525
WT-R2D2_11_bud5	WT-R2D2_11	R2D2	2b	WT-R2D2_11_bud5 76	-29.2363	-16.4308	4.40397	8815.1	9041.37	1.02567
WT-R2D2_11_bud5	WT-R2D2_11	R2D2	2b	WT-R2D2_11_bud5 77	-22.6975	-21.1591	3.52247	9883.86	7142.81	0.722674
WT-R2D2_11_bud5	WT-R2D2_11	R2D2	2b	WT-R2D2_11_bud5 78	-18.933	-23.8157	3.03199	9632.11	11744.3	1.21929
WT-R2D2_11_bud5	WT-R2D2_11	R2D2	2b	WT-R2D2_11_bud5 79	26.8535	14.4081	15.3537	9660.26	11248.6	1.16442
WT-R2D2_11_bud5	WT-R2D2_11	R2D2	2b	WT-R2D2_11_bud5 80	24.5785	-19.4814	5.25306	17318.4	12800.6	0.739133
WT-R2D2_11_bud5	WT-R2D2_11	R2D2	2b	WT-R2D2_11_bud5 81	-30.4766	6.13575	11.2238	3370.69	13485.7	4.00087
WT-R2D2_11_bud5	WT-R2D2_11	R2D2	2b	WT-R2D2_11_bud5 84	17.7894	-23.6657	6.03951	12474.2	10634.6	0.852528
WT-R2D2_11_bud5	WT-R2D2_11	R2D2	2b	WT-R2D2_11_bud5 86	30.084	-14.015	9.18921	4475.63	12965.2	2.89684
WT-R2D2_11_bud5	WT-R2D2_11	R2D2	2b	WT-R2D2_11_bud5 87	-13.8942	26.0051	17.0885	3608.39	10754.1	2.9803
WT-R2D2_11_bud5	WT-R2D2_11	R2D2	2b	WT-R2D2_11_bud5 168	-29.7126	0.446534	17.9043	3625.68	8393.37	2.31498
WT-R2D2_11_bud5	WT-R2D2_11	R2D2	2b	WT-R2D2_11_bud5 169	-13.6674	23.0606	24.6123	3560.97	10221	2.87029
WT-R2D2_11_bud5	WT-R2D2_11	R2D2	2b	WT-R2D2_11_bud5 171	-26.0432	-3.45455	17.0861	3176.59	10294.8	3.24083
WT-R2D2_11_bud5	WT-R2D2_11	R2D2	2b	WT-R2D2_11_bud5 172	-29.0032	-13.7383	15.4583	3715.93	10651.1	2.86633
WT-R2D2_11_bud5	WT-R2D2_11	R2D2	2b	WT-R2D2_11_bud5 173	-2.14864	26.1467	26.0191	2672.95	10721.2	4.011
WT-R2D2_11_bud5	WT-R2D2_11	R2D2	2b	WT-R2D2_11_bud5 175	-16.9805	-23.2468	12.4319	13856.4	8477.76	0.61183
WT-R2D2_11_bud5	WT-R2D2_11	R2D2	2b	WT-R2D2_11_bud5 178	28.6114	3.19129	22.8822	5407.14	7744.65	1.4323
WT-R2D2_11_bud5	WT-R2D2_11	R2D2	2b	WT-R2D2_11_bud5 183	29.6188	-4.66732	19.7033	3186.7	7067.57	2.21783
WT-R2D2_11_bud5	WT-R2D2_11	R2D2	2b	WT-R2D2_11_bud5 102	11.4276	25.949	19.4421	4281.08	10721.6	2.50441
WT-R2D2_11_bud5	WT-R2D2_11	R2D2	2b	WT-R2D2_11_bud5 104	-28.4716	8.55274	13.8649	6763.05	11798.4	1.74454
WT-R2D2_11_bud5	WT-R2D2_11	R2D2	2b	WT-R2D2_11_bud5 106	-31.5398	-9.71316	8.96747	5815.31	13638.7	2.34531
WT-R2D2_11_bud5	WT-R2D2_11	R2D2	2b	WT-R2D2_11_bud5 108	18.1062	23.8507	22.3531	4460.77	8387.77	1.88034
WT-R2D2_11_bud5	WT-R2D2_11	R2D2	2b	WT-R2D2_11_bud5 110	31.1807	-2.92933	15.2243	3783.2	10006.5	2.64498
WT-R2D2_11_bud5	WT-R2D2_11	R2D2	2b	WT-R2D2_11_bud5 112	30.5434	-10.1415	13.3208	3659.94	10085	2.75551
WT-R2D2_11_bud5	WT-R2D2_11	R2D2	2b	WT-R2D2_11_bud5 113	-26.2598	11.9529	15.8972	8897.04	10718.4	1.20472
WT-R2D2_11_bud5	WT-R2D2_11	R2D2	2b	WT-R2D2_11_bud5 114	-30.2168	4.42593	14.9318	4307.66	13975.7	3.24438
WT-R2D2_11_bud5	WT-R2D2_11	R2D2	2b	WT-R2D2_11_bud5 117	-6.85558	26.8388	21.973	2683.49	11462.3	4.27142
WT-R2D2_11_bud5	WT-R2D2_11	R2D2	2b	WT-R2D2_11_bud5 119	-25.0025	-19.9007	8.89937	10192.7	11199.9	1.09882
WT-R2D2_11_bud5	WT-R2D2_11	R2D2	2b	WT-R2D2_11_bud5 123	11.5901	-25.2474	9.44053	18538.3	9762.06	0.526589
WT-R2D2_11_bud5	WT-R2D2_11	R2D2	2b	WT-R2D2_11_bud5 125	21.3024	-22.3096	10.7137	16057.5	5892.46	0.36696
WT-R2D2_11_bud5	WT-R2D2_11	R2D2	2b	WT-R2D2_11_bud5 126	26.653	-17.3404	11.0895	11246.6	11904.8	1.05852
WT-R2D2_11_bud5	WT-R2D2_11	R2D2	2b	WT-R2D2_11_bud5 127	-18.1004	20.9473	19.6933	4633.17	10410.2	2.24688
WT-R2D2_11_bud5	WT-R2D2_11	R2D2	2b	WT-R2D2_11_bud5 129	-27.9042	-17.0602	9.32297	5785.9	10964.6	1.89506
WT-R2D2_11_bud5	WT-R2D2_11	R2D2	2b	WT-R2D2_11_bud5 130	24.8478	15.4479	20.5296	5777.56	8635.39	1.49464
WT-R2D2_11_bud5	WT-R2D2_11	R2D2	2b	WT-R2D2_11_bud5 133	14.1671	-24.558	9.595	7757.02	8428.36	1.08655
WT-R2D2_11_bud5	WT-R2D2_11	R2D2	2b	WT-R2D2_11_bud5 134	-23.0134	15.7623	19.1247	13979.9	11952.3	0.854963
WT-R2D2_11_bud5	WT-R2D2_11	R2D2	2b	WT-R2D2_11_bud5 138	-20.7812	-22.5212	10.5111	16923.9	8722.97	0.515423
WT-R2D2_11_bud5	WT-R2D2_11	R2D2	2b	WT-R2D2_11_bud5 139	-13.8251	-23.8343	9.34261	24542.8	9233.07	0.376203
WT-R2D2_11_bud5	WT-R2D2_11	R2D2	2b	WT-R2D2_11_bud5 142	0.0899673	-26.8475	9.29432	14368.9	9171.51	0.638289
WT-R2D2_11_bud5	WT-R2D2_11	R2D2	2b	WT-R2D2_11_bud5 143	28.6096	7.5255	19.7082	9852.05	8579.5	0.870834
WT-R2D2_11_bud5	WT-R2D2_11	R2D2	2b	WT-R2D2_11_bud5 146	-30.8198	-2.4575	15.0242	2376.98	10514.8	4.4236
WT-R2D2_11_bud5	WT-R2D2_11	R2D2	2b	WT-R2D2_11_bud5 148	-30.9903	-8.96834	14.5216	2364.97	10417.1	4.40475
WT-R2D2_11_bud5	WT-R2D2_11	R2D2	2b	WT-R2D2_11_bud5 151	5.17088	26.2887	24.3727	3140.65	10662.9	3.39513
WT-R2D2_11_bud5	WT-R2D2_11	R2D2	2b	WT-R2D2_11_bud5 153	25.7079	12.8609	21.973	5831.44	8851.36	1.51787
WT-R2D2_11_bud5	WT-R2D2_11	R2D2	2b	WT-R2D2_11_bud5 156	22.1238	-20.0607	13.2488	7867.38	8639.42	1.09813
WT-R2D2_11_bud5	WT-R2D2_11	R2D2	2b	WT-R2D2_11_bud5 157	-28.1611	5.66497	18.3045	6614.7	11323.1	1.71181
WT-R2D2_11_bud5	WT-R2D2_11	R2D2	2b	WT-R2D2_11_bud5 161	12.1791	23.6042	25.0802	4465.86	10686	2.39282
WT-R2D2_11_bud5	WT-R2D2_11	R2D2	2b	WT-R2D2_11_bud5 162	-9.70463	-25.7206	12.3339	21049.9	9782.79	0.464743
WT-R2D2_11_bud5	WT-R2D2_11	R2D2	2b	WT-R2D2_11_bud5 165	30.7465	-3.1871	19.1121	3030.53	8564.46	2.82606
WT-R2D2_11_bud5	WT-R2D2_11	R2D2	2b	WT-R2D2_11_bud5 167	-26.5472	12.9732	21.3186	7801.5	12111.7	1.55248
WT-R2D2_11_bud5	WT-R2D2_11	R2D2	2b	WT-R2D2_11_bud5 238	-12.8708	-24.5392	18.5198	13690.4	9732.36	0.710889
WT-R2D2_11_bud5	WT-R2D2_11	R2D2	2b	WT-R2D2_11_bud5 239	25.7487	4.30352	28.0318	5576.75	9458.52	1.69606
WT-R2D2_11_bud5	WT-R2D2_11	R2D2	2b	WT-R2D2_11_bud5 243	27.0593	-1.80486	26.5171	4030.67	10263.4	2.54633
WT-R2D2_11_bud5	WT-R2D2_11	R2D2	2b	WT-R2D2_11_bud5 244	25.2829	-13.7652	23.3227	4158.29	12549.6	3.01797
WT-R2D2_11_bud5	WT-R2D2_11	R2D2	2b	WT-R2D2_11_bud5 245	-23.8648	6.51973	27.0276	9480.51	12794.3	1.34954
WT-R2D2_11_bud5	WT-R2D2_11	R2D2	2b	WT-R2D2_11_bud5 248	-4.27331	22.4868	32.1991	2246.75	9561.68	4.25578
WT-R2D2_11_bud5	WT-R2D2_11	R2D2	2b	WT-R2D2_11_bud5 252	-9.76847	-25.5223	19.4627	5226.14	14363.9	2.74847
WT-R2D2_11_bud5	WT-R2D2_11	R2D2	2b	WT-R2D2_11_bud5 253	-4.18357	-26.6974	19.4522	13876.5	16269.6	1.17246
WT-R2D2_11_bud5	WT-R2D2_11	R2D2	2b	WT-R2D2_11_bud5 254	1.78001	-26.5332	19.8089	9652.99	15082.4	1.56246
WT-R2D2_11_bud5	WT-R2D2_11	R2D2	2b	WT-R2D2_11_bud5 255	26.2683	2.93439	28.7386	6711.51	10129.5	1.50927
WT-R2D2_11_bud5	WT-R2D2_11	R2D2	2b	WT-R2D2_11_bud5 256	26.5263	-6.1075	26.408	3124.8	12299.5	3.93609
WT-R2D2_11_bud5	WT-R2D2_11	R2D2	2b	WT-R2D2_11_bud5 261	25.3014	-10.4347	26.2559	4870.19	12146.5	2.49405
WT-R2D2_11_bud5	WT-R2D2_11	R2D2	2b	WT-R2D2_11_bud5 262	20.4843	-19.298	23.7042	9493.76	12213.5	1.28648
WT-R2D2_11_bud5	WT-R2D2_11	R2D2	2b	WT-R2D2_11_bud5 263	-25.0072	1.42964	27.7165	10501.7	13153.5	1.25251
WT-R2D2_11_bud5	WT-R2D2_11	R2D2	2b	WT-R2D2_11_bud5 264	-17.6034	14.0763	30.1909	8530.08	15302.4	1.79393
WT-R2D2_11_bud5	WT-R2D2_11	R2D2	2b	WT-R2D2_11_bud5 265	-7.93003	20.6154	33.5902	2805.82	12431.5	4.43061
WT-R2D2_11_bud5	WT-R2D2_11	R2D2	2b	WT-R2D2_11_bud5 266	7.75342	19.5078	34.1291	2947.04	14302.7	4.85324
WT-R2D2_11_bud5	WT-R2D2_11	R2D2	2b	WT-R2D2_11_bud5 267	14.7842	15.573	33.4793	6070.47	13417.5	2.21029
WT-R2D2_11_bud5	WT-R2D2_11	R2D2	2b	WT-R2D2_11_bud5 269	20.9295	10.2097	32.4124	6351.82	11821.8	1.86117
WT-R2D2_11_bud5	WT-R2D2_11	R2D2	2b	WT-R2D2_11_bud5 271	24.951	-1.2954	28.447	8296.98	10693.3	1.28882
WT-R2D2_11_bud5	WT-R2D2_11	R2D2	2b	WT-R2D2_11_bud5 272	12.407	-24.132	23.0599	6071.78	10754.8	1.77128
WT-R2D2_11_bud5	WT-R2D2_11	R2D2	2b	WT-R2D2_11_bud5 274	-21.1548	7.11279	30.4273	19341.9	15434.1	0.797962
WT-R2D2_11_bud5	WT-R2D2_11	R2D2	2b	WT-R2D2_11_bud5 275	-25.4828	-1.7149	26.7162	9727.95	13417.6	1.37928
WT-R2D2_11_bud5	WT-R2D2_11	R2D2	2b	WT-R2D2_11_bud5 277	-26.0282	-6.59629	25.4219	7093.78	14749.3	2.07919
WT-R2D2_11_bud5	WT-R2D2_11	R2D2	2b	WT-R2D2_11_bud5 280	-24.6122	-15.5622	24.3663	9011.04	16381.7	1.81796
WT-R2D2_11_bud5	WT-R2D2_11	R2D2	2b	WT-R2D2_11_bud5 281	2.26221	20.3014	35.08	2803.84	13702.2	4.88694
WT-R2D2_11_bud5	WT-R2D2_11	R2D2	2b	WT-R2D2_11_bud5 284	22.6419	-15.0626	26.9848	6050.55	9259.12	1.53029
WT-R2D2_11_bud5	WT-R2D2_11	R2D2	2b	WT-R2D2_11_bud5 286	-3.81914	20.1428	35.753	3013.61	11031.8	3.66066
WT-R2D2_11_bud5	WT-R2D2_11	R2D2	2b	WT-R2D2_11_bud5 288	-21.228	-20.1186	23.2033	14723.6	14304.9	0.971563
WT-R2D2_11_bud5	WT-R2D2_11	R2D2	2b	WT-R2D2_11_bud5 290	-13.0971	-24.2914	23.7441	5956.29	16278	2.73291
WT-R2D2_11_bud5	WT-R2D2_11	R2D2	2b	WT-R2D2_11_bud5 291	16.6696	11.7301	34.651	10570.1	13082.9	1.23773
WT-R2D2_11_bud5	WT-R2D2_11	R2D2	2b	WT-R2D2_11_bud5 292	22.9931	1.92535	32.4421	14761.3	11446.7	0.775453
WT-R2D2_11_bud5	WT-R2D2_11	R2D2	2b	WT-R2D2_11_bud5 293	5.81736	-26.0062	24.2958	5994.94	16454.8	2.74478
WT-R2D2_11_bud5	WT-R2D2_11	R2D2	2b	WT-R2D2_11_bud5 297	17.3289	-21.205	24.9525	6079.23	13829.3	2.27484
WT-R2D2_11_bud5	WT-R2D2_11	R2D2	2b	WT-R2D2_11_bud5 298	-18.7905	8.40778	32.9563	15494.5	15637.4	1.00922
WT-R2D2_11_bud5	WT-R2D2_11	R2D2	2b	WT-R2D2_11_bud5 299	-16.5342	12.3858	32.9121	9993.23	15026.6	1.50368
WT-R2D2_11_bud5	WT-R2D2_11	R2D2	2b	WT-R2D2_11_bud5 300	-21.9447	3.65653	30.364	19537.9	14538.1	0.744097
WT-R2D2_11_bud5	WT-R2D2_11	R2D2	2b	WT-R2D2_11_bud5 301	-12.4593	16.0503	34.0769	5992.28	14127.9	2.35768
WT-R2D2_11_bud5	WT-R2D2_11	R2D2	2b	WT-R2D2_11_bud5 307	-17.6046	-21.9105	25.1584	6252.83	17781.5	2.84375
WT-R2D2_11_bud5	WT-R2D2_11	R2D2	2b	WT-R2D2_11_bud5 310	-10.094	-25.2394	23.4965	6105.31	20592.1	3.37282
WT-R2D2_11_bud5	WT-R2D2_11	R2D2	2b	WT-R2D2_11_bud5 312	-23.884	-11.1114	28.6618	7485.79	15351.2	2.05071
WT-R2D2_11_bud5	WT-R2D2_11	R2D2	2b	WT-R2D2_11_bud5 313	8.90783	16.1614	36.2655	5066.77	12250.3	2.41777
WT-R2D2_11_bud5	WT-R2D2_11	R2D2	2b	WT-R2D2_11_bud5 314	1.23941	-26.5973	25.9702	7802.64	14938.1	1.91449
WT-R2D2_11_bud5	WT-R2D2_11	R2D2	2b	WT-R2D2_11_bud5 315	22.9415	-4.4839	31.6521	14742.4	12423.2	0.842685
WT-R2D2_11_bud5	WT-R2D2_11	R2D2	2b	WT-R2D2_11_bud5 316	22.2026	-8.27383	31.825	13152.5	14938.2	1.13577
WT-R2D2_11_bud5	WT-R2D2_11	R2D2	2b	WT-R2D2_11_bud5 317	-22.6902	-1.88501	30.9568	14596.3	12573	0.861383
WT-R2D2_11_bud5	WT-R2D2_11	R2D2	2b	WT-R2D2_11_bud5 320	-5.24527	17.193	38.0163	4052.18	12477.3	3.07916
WT-R2D2_11_bud5	WT-R2D2_11	R2D2	2b	WT-R2D2_11_bud5 322	3.25159	17.0526	37.233	3636.66	13171.6	3.62189
WT-R2D2_11_bud5	WT-R2D2_11	R2D2	2b	WT-R2D2_11_bud5 324	16.4207	9.92681	36.0792	10616.8	13688.4	1.28932
WT-R2D2_11_bud5	WT-R2D2_11	R2D2	2b	WT-R2D2_11_bud5 325	19.2015	5.68296	35.1254	16008	11564	0.722389
WT-R2D2_11_bud5	WT-R2D2_11	R2D2	2b	WT-R2D2_11_bud5 328	20.6195	-16.4015	29.4743	11216.4	14360.8	1.28034
WT-R2D2_11_bud5	WT-R2D2_11	R2D2	2b	WT-R2D2_11_bud5 329	-19.5237	3.44537	34.7344	17458.8	15488.1	0.887123
WT-R2D2_11_bud5	WT-R2D2_11	R2D2	2b	WT-R2D2_11_bud5 330	-16.1185	8.9133	35.137	13723.7	13984.9	1.01903
WT-R2D2_11_bud5	WT-R2D2_11	R2D2	2b	WT-R2D2_11_bud5 331	-11.8105	15.2794	36.14	6561.61	14747.5	2.24754
WT-R2D2_11_bud5	WT-R2D2_11	R2D2	2b	WT-R2D2_11_bud5 332	-22.5947	-6.99206	30.6722	16463.1	15729.9	0.955464
WT-R2D2_11_bud5	WT-R2D2_11	R2D2	2b	WT-R2D2_11_bud5 334	-20.3559	-17.2033	28.1427	11342.3	16429.6	1.44852
WT-R2D2_11_bud5	WT-R2D2_11	R2D2	2b	WT-R2D2_11_bud5 338	12.2794	11.2484	38.4325	6207.3	15807.7	2.54663
WT-R2D2_11_bud5	WT-R2D2_11	R2D2	2b	WT-R2D2_11_bud5 340	-4.8762	-25.6935	26.7568	4306.67	16008.5	3.71714
WT-R2D2_11_bud5	WT-R2D2_11	R2D2	2b	WT-R2D2_11_bud5 342	21.9464	-0.100356	33.9305	14343.5	12226.9	0.852435
WT-R2D2_11_bud5	WT-R2D2_11	R2D2	2b	WT-R2D2_11_bud5 345	10.4876	-24.7722	26.9305	4181.68	17256.4	4.12667
WT-R2D2_11_bud5	WT-R2D2_11	R2D2	2b	WT-R2D2_11_bud5 346	22.5093	-11.9241	30.8948	13005.8	14303.2	1.09976
WT-R2D2_11_bud5	WT-R2D2_11	R2D2	2b	WT-R2D2_11_bud5 347	-3.93065	15.1192	39.6167	4427.91	11071.1	2.5003
WT-R2D2_11_bud5	WT-R2D2_11	R2D2	2b	WT-R2D2_11_bud5 349	-15.3104	-20.7022	29.7301	5680.06	18382.9	3.23639
WT-R2D2_11_bud5	WT-R2D2_11	R2D2	2b	WT-R2D2_11_bud5 351	1.72545	-24.6689	28.4046	2048.91	6286.26	3.0681
WT-R2D2_11_bud5	WT-R2D2_11	R2D2	2b	WT-R2D2_11_bud5 353	15.8489	-17.9392	32.0876	7582.44	14386.5	1.89734
WT-R2D2_11_bud5	WT-R2D2_11	R2D2	2b	WT-R2D2_11_bud5 354	-19.7835	-0.974498	34.4492	23285.9	14225.2	0.610893
WT-R2D2_11_bud5	WT-R2D2_11	R2D2	2b	WT-R2D2_11_bud5 356	-6.38471	14.0953	39.062	4996.97	11323.3	2.26603
WT-R2D2_11_bud5	WT-R2D2_11	R2D2	2b	WT-R2D2_11_bud5 357	-21.0678	-12.1409	31.4865	11168.9	15262.6	1.36653
WT-R2D2_11_bud5	WT-R2D2_11	R2D2	2b	WT-R2D2_11_bud5 361	17.7096	0.951801	36.9234	15837.5	11219.6	0.70842
WT-R2D2_11_bud5	WT-R2D2_11	R2D2	2b	WT-R2D2_11_bud5 362	13.8207	-20.6008	31.1308	5422.21	14621.3	2.69656
WT-R2D2_11_bud5	WT-R2D2_11	R2D2	2b	WT-R2D2_11_bud5 363	-17.9081	4.59901	38.2218	25135.5	13818.9	0.549776
WT-R2D2_11_bud5	WT-R2D2_11	R2D2	2b	WT-R2D2_11_bud5 364	7.71167	10.2849	41.0453	4974.97	10727	2.15619
WT-R2D2_11_bud5	WT-R2D2_11	R2D2	2b	WT-R2D2_11_bud5 366	-8.51846	-23.5397	31.421	4740.94	19145.9	4.03842
WT-R2D2_11_bud5	WT-R2D2_11	R2D2	2b	WT-R2D2_11_bud5 367	15.5393	4.36185	39.922	11900.8	12878.4	1.08215
WT-R2D2_11_bud5	WT-R2D2_11	R2D2	2b	WT-R2D2_11_bud5 371	18.9639	-5.92365	36.2413	17874.5	12572.6	0.703382
WT-R2D2_11_bud5	WT-R2D2_11	R2D2	2b	WT-R2D2_11_bud5 372	16.1274	-13.4616	35.332	7363.04	13095.7	1.77857
WT-R2D2_11_bud5	WT-R2D2_11	R2D2	2b	WT-R2D2_11_bud5 373	-17.0608	1.62624	37.3357	15184.1	14996.3	0.987632
WT-R2D2_11_bud5	WT-R2D2_11	R2D2	2b	WT-R2D2_11_bud5 374	-11.9073	8.12229	39.2913	14290.2	13123.9	0.918385
WT-R2D2_11_bud5	WT-R2D2_11	R2D2	2b	WT-R2D2_11_bud5 375	-18.6818	-7.17315	34.9689	15858.1	16642.9	1.04949
WT-R2D2_11_bud5	WT-R2D2_11	R2D2	2b	WT-R2D2_11_bud5 376	-19.0273	-12.823	33.4859	10196.2	16001.8	1.56939
WT-R2D2_11_bud5	WT-R2D2_11	R2D2	2b	WT-R2D2_11_bud5 377	-1.56855	14.3966	40.5882	4628.03	10731.8	2.31887
WT-R2D2_11_bud5	WT-R2D2_11	R2D2	2b	WT-R2D2_11_bud5 378	3.87177	13.3523	40.604	7639.21	10605.3	1.38827
WT-R2D2_11_bud5	WT-R2D2_11	R2D2	2b	WT-R2D2_11_bud5 381	12.9499	7.99169	39.6923	9165.98	10347.9	1.12895
WT-R2D2_11_bud5	WT-R2D2_11	R2D2	2b	WT-R2D2_11_bud5 385	-15.6437	-15.5354	33.9953	14701	13014.5	0.88528
WT-R2D2_11_bud5	WT-R2D2_11	R2D2	2b	WT-R2D2_11_bud5 388	13.9968	0.80861	40.9883	11650.9	12368.3	1.06157
WT-R2D2_11_bud5	WT-R2D2_11	R2D2	2b	WT-R2D2_11_bud5 391	7.936	-21.8705	33.5948	4183.3	15620	3.73389
WT-R2D2_11_bud5	WT-R2D2_11	R2D2	2b	WT-R2D2_11_bud5 392	16.3425	-9.81374	38.3579	8652.7	12473.5	1.44157
WT-R2D2_11_bud5	WT-R2D2_11	R2D2	2b	WT-R2D2_11_bud5 393	-12.5132	1.7408	40.8682	16075.4	11693.8	0.727434
WT-R2D2_11_bud5	WT-R2D2_11	R2D2	2b	WT-R2D2_11_bud5 394	-15.6165	-7.26717	38.3692	13181.3	15924.5	1.20811
WT-R2D2_11_bud5	WT-R2D2_11	R2D2	2b	WT-R2D2_11_bud5 184	27.8994	-13.6256	17.2902	5216.65	9418.91	1.80555
WT-R2D2_11_bud5	WT-R2D2_11	R2D2	2b	WT-R2D2_11_bud5 185	-31.4875	-4.9877	17.4362	2576.88	10825.8	4.20113
WT-R2D2_11_bud5	WT-R2D2_11	R2D2	2b	WT-R2D2_11_bud5 186	-8.77363	24.5524	27.4857	3039.93	11239.6	3.69732
WT-R2D2_11_bud5	WT-R2D2_11	R2D2	2b	WT-R2D2_11_bud5 188	-26.0406	-8.20408	16.8892	5333.6	8583.5	1.60933
WT-R2D2_11_bud5	WT-R2D2_11	R2D2	2b	WT-R2D2_11_bud5 190	17.7559	19.5329	26.3872	3878.08	9664.66	2.49212
WT-R2D2_11_bud5	WT-R2D2_11	R2D2	2b	WT-R2D2_11_bud5 193	29.0318	-11.2135	20.204	3357.79	8877.5	2.64385
WT-R2D2_11_bud5	WT-R2D2_11	R2D2	2b	WT-R2D2_11_bud5 194	-18.336	18.1013	25.1494	4827.85	8948.6	1.85354
WT-R2D2_11_bud5	WT-R2D2_11	R2D2	2b	WT-R2D2_11_bud5 197	-25.9943	-18.6781	16.4049	11198.8	10359.1	0.925019
WT-R2D2_11_bud5	WT-R2D2_11	R2D2	2b	WT-R2D2_11_bud5 200	20.3492	16.6368	26.8073	3729.28	8701.17	2.3332
WT-R2D2_11_bud5	WT-R2D2_11	R2D2	2b	WT-R2D2_11_bud5 201	-0.405136	-26.5266	14.5235	22233.7	10204	0.458943
WT-R2D2_11_bud5	WT-R2D2_11	R2D2	2b	WT-R2D2_11_bud5 204	19.2855	-21.6761	16.8182	8423	7498.45	0.890235
WT-R2D2_11_bud5	WT-R2D2_11	R2D2	2b	WT-R2D2_11_bud5 205	-22.1602	12.4902	24.5277	7618.99	8977.05	1.17825
WT-R2D2_11_bud5	WT-R2D2_11	R2D2	2b	WT-R2D2_11_bud5 207	-22.8787	-20.1724	16.0215	18796.6	10563.9	0.562011
WT-R2D2_11_bud5	WT-R2D2_11	R2D2	2b	WT-R2D2_11_bud5 209	-8.16643	-25.174	15.4997	27784.3	11831.5	0.425834
WT-R2D2_11_bud5	WT-R2D2_11	R2D2	2b	WT-R2D2_11_bud5 211	24.23	-17.5048	19.1945	6170.79	8372.76	1.35684
WT-R2D2_11_bud5	WT-R2D2_11	R2D2	2b	WT-R2D2_11_bud5 212	-26.0796	5.63432	23.5782	8931.11	10950.1	1.22606
WT-R2D2_11_bud5	WT-R2D2_11	R2D2	2b	WT-R2D2_11_bud5 213	-27.9105	0.86152	22.2443	6448.37	11833.6	1.83513
WT-R2D2_11_bud5	WT-R2D2_11	R2D2	2b	WT-R2D2_11_bud5 214	-28.656	-3.25127	21.1387	3456.93	11530.6	3.3355
WT-R2D2_11_bud5	WT-R2D2_11	R2D2	2b	WT-R2D2_11_bud5 215	4.90034	24.1137	30.0009	2375.65	11604.1	4.8846
WT-R2D2_11_bud5	WT-R2D2_11	R2D2	2b	WT-R2D2_11_bud5 216	9.58534	22.2145	29.7553	2827.09	12477.4	4.41351
WT-R2D2_11_bud5	WT-R2D2_11	R2D2	2b	WT-R2D2_11_bud5 218	13.1597	-24.2574	17.8951	9135.46	9038.53	0.98939
WT-R2D2_11_bud5	WT-R2D2_11	R2D2	2b	WT-R2D2_11_bud5 219	-28.754	-7.2668	22.3213	5132.27	12915.2	2.51647
WT-R2D2_11_bud5	WT-R2D2_11	R2D2	2b	WT-R2D2_11_bud5 220	-1.11446	23.6989	30.611	2372.23	10978.3	4.62784
WT-R2D2_11_bud5	WT-R2D2_11	R2D2	2b	WT-R2D2_11_bud5 224	23.8058	10.0678	28.3895	7739.48	10104	1.30551
WT-R2D2_11_bud5	WT-R2D2_11	R2D2	2b	WT-R2D2_11_bud5 225	5.76457	-25.8082	18.1379	12805.2	10691.7	0.83495
WT-R2D2_11_bud5	WT-R2D2_11	R2D2	2b	WT-R2D2_11_bud5 227	-20.831	11.9469	27.5601	6437.98	9546.83	1.48289
WT-R2D2_11_bud5	WT-R2D2_11	R2D2	2b	WT-R2D2_11_bud5 228	-12.5509	19.8497	30.0451	5544.25	13405.5	2.41791
WT-R2D2_11_bud5	WT-R2D2_11	R2D2	2b	WT-R2D2_11_bud5 231	-27.373	-12.4827	22.0762	4258.48	15284.6	3.58921
WT-R2D2_11_bud5	WT-R2D2_11	R2D2	2b	WT-R2D2_11_bud5 232	-25.847	-16.0096	20.0477	9347.93	14235.3	1.52283
WT-R2D2_11_bud5	WT-R2D2_11	R2D2	2b	WT-R2D2_11_bud5 235	-18.9396	-22.6901	18.6795	15877.4	12696	0.799627
WT-R2D2_11_bud5	WT-R2D2_11	R2D2	2b	WT-R2D2_11_bud5 236	-15.9501	-19.6855	19.616	7723.81	13134.8	1.70056
WT-R2D2_11_bud5	WT-R2D2_11	R2D2	2b	WT-R2D2_11_bud5 237	13.94	19.0818	31.2413	4205.7	9666.19	2.29835
WT-R2D2_11_bud5	WT-R2D2_11	R2D2	2b	WT-R2D2_11_bud5 10	24.1159	19.457	3.07122	14504.1	10853.1	0.748278
WT-R2D2_11_bud5	WT-R2D2_11	R2D2	2b	WT-R2D2_11_bud5 16	27.176	14.7676	3.05101	6799.72	11218.3	1.64982
WT-R2D2_11_bud5	WT-R2D2_11	R2D2	2b	WT-R2D2_11_bud5 22	8.82606	29.0081	6.81098	7994.82	15146.8	1.89458
WT-R2D2_11_bud5	WT-R2D2_11	R2D2	2b	WT-R2D2_11_bud5 26	13.1934	27.8831	7.78372	8601.54	13992.1	1.6267
WT-R2D2_11_bud5	WT-R2D2_11	R2D2	2b	WT-R2D2_11_bud5 27	30.56	5.70353	2.94807	15623.7	13487.9	0.863297
WT-R2D2_11_bud5	WT-R2D2_11	R2D2	2b	WT-R2D2_11_bud5 30	29.1055	11.9188	5.51727	9583.59	9538.54	0.995299
WT-R2D2_11_bud5	WT-R2D2_11	R2D2	2b	WT-R2D2_11_bud5 31	31.4524	-1.39194	2.18992	9160.97	12495.6	1.364
WT-R2D2_11_bud5	WT-R2D2_11	R2D2	2b	WT-R2D2_11_bud5 34	-25.3185	14.7659	4.26322	9446.1	12266.6	1.29859
WT-R2D2_11_bud5	WT-R2D2_11	R2D2	2b	WT-R2D2_11_bud5 36	3.14714	29.7209	10.8343	4878.91	11201.3	2.29586
WT-R2D2_11_bud5	WT-R2D2_11	R2D2	2b	WT-R2D2_11_bud5 38	21.4117	22.6438	8.76701	17355.5	9498.68	0.547301
WT-R2D2_11_bud5	WT-R2D2_11	R2D2	2b	WT-R2D2_11_bud5 39	29.9837	-9.21732	0.958093	12821.9	14640.3	1.14182
WT-R2D2_11_bud5	WT-R2D2_11	R2D2	2b	WT-R2D2_11_bud5 40	-18.1781	22.844	7.76808	4282.85	13496	3.15117
WT-R2D2_11_bud5	WT-R2D2_11	R2D2	2b	WT-R2D2_11_bud5 43	-32.2205	-1.12348	3.0434	6443.43	14570.4	2.26128
WT-R2D2_11_bud5	WT-R2D2_11	R2D2	2b	WT-R2D2_11_bud5 45	17.4588	24.8281	12.3884	4965.97	11599.6	2.33582
WT-R2D2_11_bud5	WT-R2D2_11	R2D2	2b	WT-R2D2_11_bud5 446	5.57083	-9.62683	43.011	13019.2	16816.2	1.29165
WT-R2D2_11_bud5	WT-R2D2_11	R2D2	2b	WT-R2D2_11_bud5 447	-1.62454	-11.9462	43.0651	6577.87	14092.8	2.14246
WT-R2D2_11_bud5	WT-R2D2_11	R2D2	2b	WT-R2D2_11_bud5 448	2.78729	-10.6488	43.6339	6759.51	12841.6	1.89978
WT-R2D2_11_bud5	WT-R2D2_11	R2D2	2b	WT-R2D2_11_bud5 404	-1.25263	7.70995	42.8488	13207.9	13475.4	1.02025
WT-R2D2_11_bud5	WT-R2D2_11	R2D2	2b	WT-R2D2_11_bud5 405	2.63609	7.60601	44.2211	7435.33	9491.1	1.27649
WT-R2D2_11_bud5	WT-R2D2_11	R2D2	2b	WT-R2D2_11_bud5 407	-7.70961	-21.4542	36.1419	3589.99	15268.8	4.25316
WT-R2D2_11_bud5	WT-R2D2_11	R2D2	2b	WT-R2D2_11_bud5 408	9.20996	2.20651	43.1675	9599.84	9624.83	1.0026
WT-R2D2_11_bud5	WT-R2D2_11	R2D2	2b	WT-R2D2_11_bud5 409	-13.4556	-4.1179	41.3683	18368.4	11663.1	0.634955
WT-R2D2_11_bud5	WT-R2D2_11	R2D2	2b	WT-R2D2_11_bud5 410	-14.0639	-11.6732	38.1831	13536.3	14185.7	1.04797
WT-R2D2_11_bud5	WT-R2D2_11	R2D2	2b	WT-R2D2_11_bud5 412	-8.55907	-8.83289	38.335	3886.22	14472.1	3.72395
WT-R2D2_11_bud5	WT-R2D2_11	R2D2	2b	WT-R2D2_11_bud5 415	-0.524908	-17.6964	36.4602	2830.68	17546.5	6.19869
WT-R2D2_11_bud5	WT-R2D2_11	R2D2	2b	WT-R2D2_11_bud5 416	9.793	-0.827677	42.2515	9408.8	11394	1.21099
WT-R2D2_11_bud5	WT-R2D2_11	R2D2	2b	WT-R2D2_11_bud5 417	2.63811	-21.1019	36.6182	4101.56	16621.7	4.05253
WT-R2D2_11_bud5	WT-R2D2_11	R2D2	2b	WT-R2D2_11_bud5 418	-10.887	2.8848	42.2848	17593.6	14069.2	0.799677
WT-R2D2_11_bud5	WT-R2D2_11	R2D2	2b	WT-R2D2_11_bud5 419	-5.12963	5.98971	43.393	14189.5	12262.5	0.864195
WT-R2D2_11_bud5	WT-R2D2_11	R2D2	2b	WT-R2D2_11_bud5 420	1.26598	5.03168	43.4815	7898.24	10351.8	1.31065
WT-R2D2_11_bud5	WT-R2D2_11	R2D2	2b	WT-R2D2_11_bud5 421	-11.6531	-16.1759	37.3027	4860.05	15181.7	3.12377
WT-R2D2_11_bud5	WT-R2D2_11	R2D2	2b	WT-R2D2_11_bud5 422	-4.89684	-5.63893	40.3904	3932.46	10393.3	2.64295
WT-R2D2_11_bud5	WT-R2D2_11	R2D2	2b	WT-R2D2_11_bud5 423	1.35565	-2.82656	41.4489	4098.56	11183.5	2.72864
WT-R2D2_11_bud5	WT-R2D2_11	R2D2	2b	WT-R2D2_11_bud5 424	7.00141	4.46354	43.6363	8974.11	10900	1.21461
WT-R2D2_11_bud5	WT-R2D2_11	R2D2	2b	WT-R2D2_11_bud5 425	-2.90522	-21.3416	36.4242	2810.13	15207.1	5.41153
WT-R2D2_11_bud5	WT-R2D2_11	R2D2	2b	WT-R2D2_11_bud5 426	11.7411	-4.62281	41.5302	15325.4	13669.5	0.891951
WT-R2D2_11_bud5	WT-R2D2_11	R2D2	2b	WT-R2D2_11_bud5 427	7.00364	-18.0864	37.79	5150.93	18306.5	3.55402
WT-R2D2_11_bud5	WT-R2D2_11	R2D2	2b	WT-R2D2_11_bud5 428	12.8113	-9.80776	40.2423	11659.2	14375.1	1.23294
WT-R2D2_11_bud5	WT-R2D2_11	R2D2	2b	WT-R2D2_11_bud5 429	11.2404	-13.4334	39.2195	9486.27	15334.4	1.61648
WT-R2D2_11_bud5	WT-R2D2_11	R2D2	2b	WT-R2D2_11_bud5 430	-11.9118	-2.21096	41.9441	10858.1	12925.9	1.19044
WT-R2D2_11_bud5	WT-R2D2_11	R2D2	2b	WT-R2D2_11_bud5 431	-12.5841	-8.75202	40.2128	8204.22	11753.7	1.43264
WT-R2D2_11_bud5	WT-R2D2_11	R2D2	2b	WT-R2D2_11_bud5 432	-5.39919	1.74868	43.3137	15915.9	13391.2	0.841372
WT-R2D2_11_bud5	WT-R2D2_11	R2D2	2b	WT-R2D2_11_bud5 433	5.6082	1.31968	43.7822	11199.8	12811.6	1.14391
WT-R2D2_11_bud5	WT-R2D2_11	R2D2	2b	WT-R2D2_11_bud5 434	-6.55548	-19.0331	37.8648	3673.75	14110.4	3.84087
WT-R2D2_11_bud5	WT-R2D2_11	R2D2	2b	WT-R2D2_11_bud5 435	0.150554	-13.67	39.6085	4828.32	11916.2	2.46798
WT-R2D2_11_bud5	WT-R2D2_11	R2D2	2b	WT-R2D2_11_bud5 436	-8.04291	-1.95767	43.2479	16816.4	12739.6	0.75757
WT-R2D2_11_bud5	WT-R2D2_11	R2D2	2b	WT-R2D2_11_bud5 437	-7.06241	-13.6143	41.1518	5327.83	16678.3	3.13041
WT-R2D2_11_bud5	WT-R2D2_11	R2D2	2b	WT-R2D2_11_bud5 438	1.40574	0.918722	44.4913	8161.5	9845.04	1.20628
WT-R2D2_11_bud5	WT-R2D2_11	R2D2	2b	WT-R2D2_11_bud5 439	7.01901	-6.53618	43.7286	9695.81	11061.8	1.14088
WT-R2D2_11_bud5	WT-R2D2_11	R2D2	2b	WT-R2D2_11_bud5 440	2.89412	-15.3741	41.22	1759.44	7607.96	4.32408
WT-R2D2_11_bud5	WT-R2D2_11	R2D2	2b	WT-R2D2_11_bud5 395	-11.8518	-18.5108	35.6525	5924.6	14494.5	2.44649
WT-R2D2_11_bud5	WT-R2D2_11	R2D2	2b	WT-R2D2_11_bud5 396	6.51174	7.11588	43.2638	9669.88	11478.4	1.18703
WT-R2D2_11_bud5	WT-R2D2_11	R2D2	2b	WT-R2D2_11_bud5 397	-3.71264	-22.6445	33.815	2366.93	17207.7	7.27005
WT-R2D2_11_bud5	WT-R2D2_11	R2D2	2b	WT-R2D2_11_bud5 398	14.9449	-3.09167	39.8671	14433.4	13144.5	0.9107
WT-R2D2_11_bud5	WT-R2D2_11	R2D2	2b	WT-R2D2_11_bud5 400	15.5548	-6.16046	40.298	12801.4	9124.13	0.712745
WT-R2D2_11_bud5	WT-R2D2_11	R2D2	2b	WT-R2D2_11_bud5 401	11.0744	-17.3907	37.1504	5981.3	18163.4	3.0367
WT-R2D2_11_bud5	WT-R2D2_11	R2D2	2b	WT-R2D2_11_bud5 402	-8.66311	6.47282	43.3322	15510	13639	0.879368
WT-R2D2_11_bud5	WT-R2D2_11	R2D2	2b	WT-R2D2_11_bud5 442	-6.0267	-10.1501	42.2645	6360.73	15421.1	2.42442
WT-R2D2_11_bud5	WT-R2D2_11	R2D2	2b	WT-R2D2_11_bud5 443	-0.237796	-6.63043	43.4819	10731.5	15329.8	1.42849
WT-R2D2_11_bud5	WT-R2D2_11	R2D2	2b	WT-R2D2_11_bud5 444	-3.27431	-15.8949	40.9201	5082.74	13982.4	2.75096
WT-R2D2_11_bud5	WT-R2D2_11	R2D2	2b	WT-R2D2_11_bud5 441	-3.21537	-2.70405	44.3431	14618.2	12079.5	0.826333
WT-R2D2_11_bud5	WT-R2D2_11	R2D2	2b	WT-R2D2_11_bud5 445	4.92595	-3.39197	44.5935	20817.9	14250.3	0.684521
WT-R2D2_11_bud6	WT-R2D2_11	R2D2	2c	WT-R2D2_11_bud6 153	27.4252	5.28772	25.2217	3814.71	13372	3.50538
WT-R2D2_11_bud6	WT-R2D2_11	R2D2	2c	WT-R2D2_11_bud6 154	-28.368	-16.9846	20.4143	2817.4	10803.9	3.83471
WT-R2D2_11_bud6	WT-R2D2_11	R2D2	2c	WT-R2D2_11_bud6 155	19.8803	21.5289	29.7608	2486.21	12434	5.00119
WT-R2D2_11_bud6	WT-R2D2_11	R2D2	2c	WT-R2D2_11_bud6 157	-15.6281	22.4926	30.7815	3050.97	10985.6	3.60069
WT-R2D2_11_bud6	WT-R2D2_11	R2D2	2c	WT-R2D2_11_bud6 158	-27.4568	-1.14502	25.7	4384.28	8446.6	1.92656
WT-R2D2_11_bud6	WT-R2D2_11	R2D2	2c	WT-R2D2_11_bud6 159	-23.6712	11.031	28.9006	2728.73	9596.77	3.51694
WT-R2D2_11_bud6	WT-R2D2_11	R2D2	2c	WT-R2D2_11_bud6 156	-27.0396	3.65398	25.9485	3094.24	9297.14	3.00466
WT-R2D2_11_bud6	WT-R2D2_11	R2D2	2c	WT-R2D2_11_bud6 167	24.5051	13.4251	29.5493	2459.48	13598.8	5.52914
WT-R2D2_11_bud6	WT-R2D2_11	R2D2	2c	WT-R2D2_11_bud6 168	-10.0671	24.6589	33.3181	2604.9	10138.4	3.89205
WT-R2D2_11_bud6	WT-R2D2_11	R2D2	2c	WT-R2D2_11_bud6 170	25.1089	-18.9863	21.8365	3611.66	12222.1	3.38407
WT-R2D2_11_bud6	WT-R2D2_11	R2D2	2c	WT-R2D2_11_bud6 171	-8.70456	-32.57	18.9	3118.08	13989.4	4.48654
WT-R2D2_11_bud6	WT-R2D2_11	R2D2	2c	WT-R2D2_11_bud6 172	-14.8364	-31.4761	19.3262	4805.3	13004.4	2.70626
WT-R2D2_11_bud6	WT-R2D2_11	R2D2	2c	WT-R2D2_11_bud6 173	28.4219	-13.1786	23.3309	2361.51	10895.5	4.61379
WT-R2D2_11_bud6	WT-R2D2_11	R2D2	2c	WT-R2D2_11_bud6 175	27.2265	-2.05481	26.3546	3506.48	11340.3	3.2341
WT-R2D2_11_bud6	WT-R2D2_11	R2D2	2c	WT-R2D2_11_bud6 176	15.6889	23.9513	33.6113	4633.28	12828.2	2.76871
WT-R2D2_11_bud6	WT-R2D2_11	R2D2	2c	WT-R2D2_11_bud6 160	-20.263	15.6678	30.0773	1973.04	10681	5.41347
WT-R2D2_11_bud6	WT-R2D2_11	R2D2	2c	WT-R2D2_11_bud6 162	4.83554	29.0752	33.1531	2341.79	11697.7	4.9952
WT-R2D2_11_bud6	WT-R2D2_11	R2D2	2c	WT-R2D2_11_bud6 164	28.3407	-12.0147	22.6104	2412.75	9582.51	3.97161
WT-R2D2_11_bud6	WT-R2D2_11	R2D2	2c	WT-R2D2_11_bud6 165	26.3503	8.74275	28.2478	3120.69	13274	4.25355
WT-R2D2_11_bud6	WT-R2D2_11	R2D2	2c	WT-R2D2_11_bud6 166	-27.3499	-9.23509	24.553	3961.59	10436.6	2.63445
WT-R2D2_11_bud6	WT-R2D2_11	R2D2	2c	WT-R2D2_11_bud6 182	-18.1908	-29.5814	20.9446	5537.24	12832.3	2.31745
WT-R2D2_11_bud6	WT-R2D2_11	R2D2	2c	WT-R2D2_11_bud6 183	-25.5745	-21.3411	23.3238	3798.36	11549.6	3.04068
WT-R2D2_11_bud6	WT-R2D2_11	R2D2	2c	WT-R2D2_11_bud6 184	18.1352	19.8247	34.6787	3211.52	11469.2	3.57127
WT-R2D2_11_bud6	WT-R2D2_11	R2D2	2c	WT-R2D2_11_bud6 185	-24.3122	6.12756	30.7004	2379.84	10607.9	4.4574
WT-R2D2_11_bud6	WT-R2D2_11	R2D2	2c	WT-R2D2_11_bud6 186	-1.20888	-32.4271	20.8496	2980	14603	4.90034
WT-R2D2_11_bud6	WT-R2D2_11	R2D2	2c	WT-R2D2_11_bud6 189	27.8383	-7.50353	26.9448	3870.95	12475.1	3.22275
WT-R2D2_11_bud6	WT-R2D2_11	R2D2	2c	WT-R2D2_11_bud6 190	27.5056	-3.40553	28.0564	3884.01	12098.5	3.11495
WT-R2D2_11_bud6	WT-R2D2_11	R2D2	2c	WT-R2D2_11_bud6 191	-23.8511	-24.5275	23.464	5020.03	13938.1	2.7765
WT-R2D2_11_bud6	WT-R2D2_11	R2D2	2c	WT-R2D2_11_bud6 177	7.19581	27.3753	34.7162	3172.04	11343.3	3.57603
WT-R2D2_11_bud6	WT-R2D2_11	R2D2	2c	WT-R2D2_11_bud6 178	-4.11462	28.3439	35.2196	2628.75	10327.6	3.92871
WT-R2D2_11_bud6	WT-R2D2_11	R2D2	2c	WT-R2D2_11_bud6 179	5.67315	-30.7233	20.1255	5774.93	9711.47	1.68166
WT-R2D2_11_bud6	WT-R2D2_11	R2D2	2c	WT-R2D2_11_bud6 180	11.6973	-28.2314	20.668	4665.51	12315.8	2.63975
WT-R2D2_11_bud6	WT-R2D2_11	R2D2	2c	WT-R2D2_11_bud6 181	26.178	-17.5889	24.4223	5405.09	13583.5	2.51309
WT-R2D2_11_bud6	WT-R2D2_11	R2D2	2c	WT-R2D2_11_bud6 197	-26.0863	-8.40202	26.6621	5683.01	11144.6	1.96104
WT-R2D2_11_bud6	WT-R2D2_11	R2D2	2c	WT-R2D2_11_bud6 198	-26.3731	-6.08677	28.4884	7435.04	14288.5	1.92178
WT-R2D2_11_bud6	WT-R2D2_11	R2D2	2c	WT-R2D2_11_bud6 199	20.4663	15.7887	33.3807	2520.37	14384.4	5.70726
WT-R2D2_11_bud6	WT-R2D2_11	R2D2	2c	WT-R2D2_11_bud6 200	-24.4138	2.5759	29.5851	2379.83	12095.7	5.08259
WT-R2D2_11_bud6	WT-R2D2_11	R2D2	2c	WT-R2D2_11_bud6 201	-19.9136	13.3119	32.3823	2473.95	13142.7	5.31244
WT-R2D2_11_bud6	WT-R2D2_11	R2D2	2c	WT-R2D2_11_bud6 202	-13.8627	20.2656	35.323	4556.24	14968	3.28516
WT-R2D2_11_bud6	WT-R2D2_11	R2D2	2c	WT-R2D2_11_bud6 203	15.7936	-26.066	23.2357	3570.09	16655.2	4.6652
WT-R2D2_11_bud6	WT-R2D2_11	R2D2	2c	WT-R2D2_11_bud6 204	20.767	-22.3659	22.9302	4233.93	17064.4	4.03039
WT-R2D2_11_bud6	WT-R2D2_11	R2D2	2c	WT-R2D2_11_bud6 205	-24.2867	-0.370502	31.0203	3290.65	13960.4	4.24244
WT-R2D2_11_bud6	WT-R2D2_11	R2D2	2c	WT-R2D2_11_bud6 206	-15.7303	16.199	35.3029	4882.59	14539.3	2.97778
WT-R2D2_11_bud6	WT-R2D2_11	R2D2	2c	WT-R2D2_11_bud6 207	-4.62863	23.8167	37.1181	8657.87	15018.3	1.73464
WT-R2D2_11_bud6	WT-R2D2_11	R2D2	2c	WT-R2D2_11_bud6 208	26.5025	-10.6104	28.2078	3155.85	13941	4.41751
WT-R2D2_11_bud6	WT-R2D2_11	R2D2	2c	WT-R2D2_11_bud6 209	-21.1818	8.61914	33.2165	2324.26	12720.3	5.47284
WT-R2D2_11_bud6	WT-R2D2_11	R2D2	2c	WT-R2D2_11_bud6 210	7.51621	23.4075	37.7835	7375.72	14343.8	1.94473
WT-R2D2_11_bud6	WT-R2D2_11	R2D2	2c	WT-R2D2_11_bud6 211	0.403277	25.3057	38.4475	6898.8	14618.3	2.11896
WT-R2D2_11_bud6	WT-R2D2_11	R2D2	2c	WT-R2D2_11_bud6 212	-8.50582	21.9441	37.7324	6059.68	14497.9	2.39252
WT-R2D2_11_bud6	WT-R2D2_11	R2D2	2c	WT-R2D2_11_bud6 213	22.6766	-18.0798	26.1164	5329.96	17592.9	3.30076
WT-R2D2_11_bud6	WT-R2D2_11	R2D2	2c	WT-R2D2_11_bud6 214	24.2584	-15.0051	26.9111	5351.33	15062.4	2.8147
WT-R2D2_11_bud6	WT-R2D2_11	R2D2	2c	WT-R2D2_11_bud6 215	-12.6574	-31.5945	24.4271	4879.68	20441.5	4.18911
WT-R2D2_11_bud6	WT-R2D2_11	R2D2	2c	WT-R2D2_11_bud6 216	24.5498	-3.69879	31.1484	4541.64	16993.7	3.74175
WT-R2D2_11_bud6	WT-R2D2_11	R2D2	2c	WT-R2D2_11_bud6 217	21.4948	11.3742	35.2765	2368.05	12286.3	5.18836
WT-R2D2_11_bud6	WT-R2D2_11	R2D2	2c	WT-R2D2_11_bud6 218	-8.5459	-32.3015	25.1843	3928.97	20652.1	5.25636
WT-R2D2_11_bud6	WT-R2D2_11	R2D2	2c	WT-R2D2_11_bud6 219	-19.8574	-26.3708	27.0253	4564.85	16838.4	3.68871
WT-R2D2_11_bud6	WT-R2D2_11	R2D2	2c	WT-R2D2_11_bud6 220	24.1196	-8.17952	30.9859	5959.69	15064.5	2.52773
WT-R2D2_11_bud6	WT-R2D2_11	R2D2	2c	WT-R2D2_11_bud6 221	23.7884	1.16293	33.511	3120.28	17269.4	5.53457
WT-R2D2_11_bud6	WT-R2D2_11	R2D2	2c	WT-R2D2_11_bud6 222	24.1355	6.05364	33.6256	2315.14	13374.6	5.77702
WT-R2D2_11_bud6	WT-R2D2_11	R2D2	2c	WT-R2D2_11_bud6 223	-24.3572	-12.2989	30.9145	4923.45	16188.1	3.28796
WT-R2D2_11_bud6	WT-R2D2_11	R2D2	2c	WT-R2D2_11_bud6 224	-24.4363	-9.19768	30.5558	6376.98	16611	2.60484
WT-R2D2_11_bud6	WT-R2D2_11	R2D2	2c	WT-R2D2_11_bud6 225	-23.1197	-3.61094	32.0334	3745.17	14627	3.90556
WT-R2D2_11_bud6	WT-R2D2_11	R2D2	2c	WT-R2D2_11_bud6 226	15.8328	17.3425	36.8462	4674.99	15385.9	3.29111
WT-R2D2_11_bud6	WT-R2D2_11	R2D2	2c	WT-R2D2_11_bud6 227	-21.3666	3.36656	33.8765	3773.93	11988.4	3.17664
WT-R2D2_11_bud6	WT-R2D2_11	R2D2	2c	WT-R2D2_11_bud6 228	0.0932945	-32.3962	24.8135	3211.51	15436.2	4.80652
WT-R2D2_11_bud6	WT-R2D2_11	R2D2	2c	WT-R2D2_11_bud6 229	17.4579	-24.0323	27.8918	3402.66	15049.1	4.42275
WT-R2D2_11_bud6	WT-R2D2_11	R2D2	2c	WT-R2D2_11_bud6 230	-22.8949	-22.0469	29.2916	5615.68	16492.1	2.93679
WT-R2D2_11_bud6	WT-R2D2_11	R2D2	2c	WT-R2D2_11_bud6 231	-23.8065	-17.5837	30.5142	5498.15	14856.9	2.70216
WT-R2D2_11_bud6	WT-R2D2_11	R2D2	2c	WT-R2D2_11_bud6 192	26.0493	1.15624	29.3172	4646.32	14462.3	3.11264
WT-R2D2_11_bud6	WT-R2D2_11	R2D2	2c	WT-R2D2_11_bud6 193	-26.1184	-18.4061	25.1625	4935.1	12189.2	2.4699
WT-R2D2_11_bud6	WT-R2D2_11	R2D2	2c	WT-R2D2_11_bud6 194	25.512	4.7661	30.3016	3500.64	13386.8	3.8241
WT-R2D2_11_bud6	WT-R2D2_11	R2D2	2c	WT-R2D2_11_bud6 195	-26.4783	-14.7231	26.1629	4024.53	14666.4	3.64425
WT-R2D2_11_bud6	WT-R2D2_11	R2D2	2c	WT-R2D2_11_bud6 196	-25.7278	-11.1857	27.1003	3240.83	13567.5	4.18643
WT-R2D2_11_bud6	WT-R2D2_11	R2D2	2c	WT-R2D2_11_bud6 150	28.7777	-6.859	21.9187	2514.36	10368.3	4.12363
WT-R2D2_11_bud6	WT-R2D2_11	R2D2	2c	WT-R2D2_11_bud6 151	-23.0631	-26.6897	17.6848	4332.12	7291.72	1.68318
WT-R2D2_11_bud6	WT-R2D2_11	R2D2	2c	WT-R2D2_11_bud6 152	28.3918	1.65373	24.2215	4407.65	14690.1	3.33286
WT-R2D2_11_bud6	WT-R2D2_11	R2D2	2c	WT-R2D2_11_bud6 281	17.0311	-1.36192	41.2626	2453.17	15056.7	6.13765
WT-R2D2_11_bud6	WT-R2D2_11	R2D2	2c	WT-R2D2_11_bud6 282	-19.686	-13.618	37.5499	3558.06	16084.1	4.52047
WT-R2D2_11_bud6	WT-R2D2_11	R2D2	2c	WT-R2D2_11_bud6 283	9.73516	10.4516	43.4069	7345.31	13291.4	1.80951
WT-R2D2_11_bud6	WT-R2D2_11	R2D2	2c	WT-R2D2_11_bud6 284	-13.4052	4.5098	42.3013	3825.79	11875.4	3.10404
WT-R2D2_11_bud6	WT-R2D2_11	R2D2	2c	WT-R2D2_11_bud6 285	-2.83562	11.9073	44.0686	22739.8	16335.8	0.718379
WT-R2D2_11_bud6	WT-R2D2_11	R2D2	2c	WT-R2D2_11_bud6 286	-8.98751	-28.7301	35.4795	3547.46	18079.7	5.09652
WT-R2D2_11_bud6	WT-R2D2_11	R2D2	2c	WT-R2D2_11_bud6 287	-16.3784	-21.9046	37.4776	4650.46	20151.1	4.33314
WT-R2D2_11_bud6	WT-R2D2_11	R2D2	2c	WT-R2D2_11_bud6 288	16.8456	-7.35478	40.6873	3659.23	11038.8	3.0167
WT-R2D2_11_bud6	WT-R2D2_11	R2D2	2c	WT-R2D2_11_bud6 289	11.5623	6.59492	44.5603	7185.6	15817.9	2.20133
WT-R2D2_11_bud6	WT-R2D2_11	R2D2	2c	WT-R2D2_11_bud6 290	-16.051	-3.50908	41.2326	3075.24	14811.5	4.81637
WT-R2D2_11_bud6	WT-R2D2_11	R2D2	2c	WT-R2D2_11_bud6 291	5.59014	-27.528	36.5271	2844.49	18077.8	6.35537
WT-R2D2_11_bud6	WT-R2D2_11	R2D2	2c	WT-R2D2_11_bud6 292	0.989587	-29.2001	34.9788	2168.57	13959.8	6.43733
WT-R2D2_11_bud6	WT-R2D2_11	R2D2	2c	WT-R2D2_11_bud6 293	-2.68331	-31.3252	34.4848	2002.58	16953.1	8.46563
WT-R2D2_11_bud6	WT-R2D2_11	R2D2	2c	WT-R2D2_11_bud6 294	15.0148	-17.7513	37.7641	3503.56	12874.1	3.67458
WT-R2D2_11_bud6	WT-R2D2_11	R2D2	2c	WT-R2D2_11_bud6 295	16.4138	-10.9202	39.5752	4519.37	16088.2	3.55983
WT-R2D2_11_bud6	WT-R2D2_11	R2D2	2c	WT-R2D2_11_bud6 296	14.6524	0.250223	42.6237	4392.24	12506.4	2.84739
WT-R2D2_11_bud6	WT-R2D2_11	R2D2	2c	WT-R2D2_11_bud6 297	-16.9998	-10.6243	40.3711	4384.53	16498.4	3.76287
WT-R2D2_11_bud6	WT-R2D2_11	R2D2	2c	WT-R2D2_11_bud6 298	-10.9874	3.57447	45.2653	4468.18	12884.3	2.88357
WT-R2D2_11_bud6	WT-R2D2_11	R2D2	2c	WT-R2D2_11_bud6 299	0.837059	10.2671	45.6197	16836.5	15370.8	0.912945
WT-R2D2_11_bud6	WT-R2D2_11	R2D2	2c	WT-R2D2_11_bud6 300	-4.72421	8.38378	46.4274	10570	17509.8	1.65656
WT-R2D2_11_bud6	WT-R2D2_11	R2D2	2c	WT-R2D2_11_bud6 301	11.5272	-21.7105	39.0037	2624.09	23184	8.83506
WT-R2D2_11_bud6	WT-R2D2_11	R2D2	2c	WT-R2D2_11_bud6 302	13.9717	-5.04721	43.4426	2941.31	14710.3	5.00127
WT-R2D2_11_bud6	WT-R2D2_11	R2D2	2c	WT-R2D2_11_bud6 303	5.79865	6.90028	46.8379	20423.8	13726.4	0.672079
WT-R2D2_11_bud6	WT-R2D2_11	R2D2	2c	WT-R2D2_11_bud6 304	-12.9171	-2.73643	44.6416	3330.39	16005	4.80574
WT-R2D2_11_bud6	WT-R2D2_11	R2D2	2c	WT-R2D2_11_bud6 305	-6.9391	5.58536	46.7565	12251.1	16419.2	1.34022
WT-R2D2_11_bud6	WT-R2D2_11	R2D2	2c	WT-R2D2_11_bud6 306	13.1968	-16.4187	40.234	2872.87	16907	5.88506
WT-R2D2_11_bud6	WT-R2D2_11	R2D2	2c	WT-R2D2_11_bud6 307	-13.4601	-23.4117	38.9204	2686.17	18663.9	6.94815
WT-R2D2_11_bud6	WT-R2D2_11	R2D2	2c	WT-R2D2_11_bud6 308	-17.1823	-16.6572	39.9451	5677.09	20604.2	3.62936
WT-R2D2_11_bud6	WT-R2D2_11	R2D2	2c	WT-R2D2_11_bud6 309	12.0131	2.68055	44.5315	4501.91	12007.6	2.66722
WT-R2D2_11_bud6	WT-R2D2_11	R2D2	2c	WT-R2D2_11_bud6 310	-14.3137	-7.63031	43.1923	3507.15	18608.5	5.30588
WT-R2D2_11_bud6	WT-R2D2_11	R2D2	2c	WT-R2D2_11_bud6 311	-2.82934	5.79278	46.5641	16630	14292.5	0.859441
WT-R2D2_11_bud6	WT-R2D2_11	R2D2	2c	WT-R2D2_11_bud6 312	-8.93379	-28.0355	37.7375	3201.88	15393.5	4.80764
WT-R2D2_11_bud6	WT-R2D2_11	R2D2	2c	WT-R2D2_11_bud6 313	14.4146	-11.1164	41.7973	4776.14	18530	3.8797
WT-R2D2_11_bud6	WT-R2D2_11	R2D2	2c	WT-R2D2_11_bud6 314	2.91137	6.51269	46.7953	22514	12709.5	0.564515
WT-R2D2_11_bud6	WT-R2D2_11	R2D2	2c	WT-R2D2_11_bud6 315	0.337832	-25.7042	40.0787	2446.57	19123.7	7.81653
WT-R2D2_11_bud6	WT-R2D2_11	R2D2	2c	WT-R2D2_11_bud6 316	8.1907	-22.4306	39.9171	3631.13	19952.5	5.49485
WT-R2D2_11_bud6	WT-R2D2_11	R2D2	2c	WT-R2D2_11_bud6 317	-6.44588	-24.8546	39.5774	2572.05	13170.3	5.12055
WT-R2D2_11_bud6	WT-R2D2_11	R2D2	2c	WT-R2D2_11_bud6 318	11.429	-16.4522	41.459	12315.6	19777.1	1.60586
WT-R2D2_11_bud6	WT-R2D2_11	R2D2	2c	WT-R2D2_11_bud6 319	-12.1615	-21.3699	40.6391	4891.71	16618.3	3.39724
WT-R2D2_11_bud6	WT-R2D2_11	R2D2	2c	WT-R2D2_11_bud6 320	11.3773	-6.79247	44.0637	5426.12	15968.2	2.94284
WT-R2D2_11_bud6	WT-R2D2_11	R2D2	2c	WT-R2D2_11_bud6 321	-14.3192	-13.5898	42.7823	6684.18	18496.2	2.76716
WT-R2D2_11_bud6	WT-R2D2_11	R2D2	2c	WT-R2D2_11_bud6 322	10.6427	-2.25597	45.3022	6342.03	14285.8	2.25256
WT-R2D2_11_bud6	WT-R2D2_11	R2D2	2c	WT-R2D2_11_bud6 323	6.90336	2.44967	46.6506	6016.06	18841.1	3.1318
WT-R2D2_11_bud6	WT-R2D2_11	R2D2	2c	WT-R2D2_11_bud6 324	-8.76162	1.41531	46.7075	4834.1	13093	2.70847
WT-R2D2_11_bud6	WT-R2D2_11	R2D2	2c	WT-R2D2_11_bud6 325	2.64315	-22.8301	43.036	4172.57	19772.1	4.73859
WT-R2D2_11_bud6	WT-R2D2_11	R2D2	2c	WT-R2D2_11_bud6 326	6.73779	-18.0816	43.0319	11855	16430.2	1.38593
WT-R2D2_11_bud6	WT-R2D2_11	R2D2	2c	WT-R2D2_11_bud6 327	8.64076	-11.4455	44.7798	8735.14	18781.2	2.15007
WT-R2D2_11_bud6	WT-R2D2_11	R2D2	2c	WT-R2D2_11_bud6 328	-9.63527	-19.4093	43.0249	10769.3	17832.7	1.65588
WT-R2D2_11_bud6	WT-R2D2_11	R2D2	2c	WT-R2D2_11_bud6 329	-11.8783	-9.82379	44.781	6194.66	15296.6	2.46932
WT-R2D2_11_bud6	WT-R2D2_11	R2D2	2c	WT-R2D2_11_bud6 330	-8.62951	-5.48025	46.7577	4065.6	15548.6	3.82443
WT-R2D2_11_bud6	WT-R2D2_11	R2D2	2c	WT-R2D2_11_bud6 331	-1.35135	0.354015	48.1742	6364.9	11617	1.82517
[truncated: 6,551 more rows]

## Sheet: Fig. 4
Data for dual-reporter DR5 (F1 of DR5::3xVENUS-N7 and DR5::mScarlet-I-N7 line 24) in the upper epidermis, used in Fig. 4.
Bud ID	Inflorescence ID	Reporter	Stage	Cell ID	x	y	z	Channel 1	Channel 2
DR5_F1_cross2_31_bud1	DR5_F1_cross2_31	DR5	1a	DR5_F1_cross2_31_bud1 71	6.26303	-4.30495	13.9445	1231.31	2074.29
DR5_F1_cross2_31_bud1	DR5_F1_cross2_31	DR5	1a	DR5_F1_cross2_31_bud1 72	-4.80225	-4.4502	16.0628	2491.98	402.643
DR5_F1_cross2_31_bud1	DR5_F1_cross2_31	DR5	1a	DR5_F1_cross2_31_bud1 26	-15.6395	6.52257	10.5383	65.152	141.063
DR5_F1_cross2_31_bud1	DR5_F1_cross2_31	DR5	1a	DR5_F1_cross2_31_bud1 70	-21.4983	-15.9718	5.45028	1261.93	639.975
DR5_F1_cross2_31_bud1	DR5_F1_cross2_31	DR5	1a	DR5_F1_cross2_31_bud1 69	24.1447	-11.3467	6.62172	32.7121	304.135
DR5_F1_cross2_31_bud1	DR5_F1_cross2_31	DR5	1a	DR5_F1_cross2_31_bud1 110	3.50177	-19.292	9.22624	2023.41	32529.3
DR5_F1_cross2_31_bud1	DR5_F1_cross2_31	DR5	1a	DR5_F1_cross2_31_bud1 40	-26.3144	-11.3355	2.27807	990.342	1546.71
DR5_F1_cross2_31_bud1	DR5_F1_cross2_31	DR5	1a	DR5_F1_cross2_31_bud1 73	-1.14344	-3.67591	13.8428	2738.13	3004.46
DR5_F1_cross2_31_bud1	DR5_F1_cross2_31	DR5	1a	DR5_F1_cross2_31_bud1 44	24.8219	-5.08483	6.04729	3103.99	240.511
DR5_F1_cross2_31_bud1	DR5_F1_cross2_31	DR5	1a	DR5_F1_cross2_31_bud1 39	9.74629	4.60632	15.5837	407.242	245.752
DR5_F1_cross2_31_bud1	DR5_F1_cross2_31	DR5	1a	DR5_F1_cross2_31_bud1 74	9.07022	-5.31232	14.4185	2375.45	1320.87
DR5_F1_cross2_31_bud1	DR5_F1_cross2_31	DR5	1a	DR5_F1_cross2_31_bud1 41	2.47868	5.46106	16.016	3035.65	1155.62
DR5_F1_cross2_31_bud1	DR5_F1_cross2_31	DR5	1a	DR5_F1_cross2_31_bud1 28	-10.2199	8.94337	14.5989	126.578	93.5245
DR5_F1_cross2_31_bud1	DR5_F1_cross2_31	DR5	1a	DR5_F1_cross2_31_bud1 29	22.8671	1.65942	6.06581	3032.7	388.005
DR5_F1_cross2_31_bud1	DR5_F1_cross2_31	DR5	1a	DR5_F1_cross2_31_bud1 78	22.1322	-11.0926	8.48761	26.4724	391.518
DR5_F1_cross2_31_bud1	DR5_F1_cross2_31	DR5	1a	DR5_F1_cross2_31_bud1 75	-2.91862	-6.66175	13.9921	351.14	9173.56
DR5_F1_cross2_31_bud1	DR5_F1_cross2_31	DR5	1a	DR5_F1_cross2_31_bud1 76	-9.28543	-7.07437	14.0338	892.865	370.143
DR5_F1_cross2_31_bud1	DR5_F1_cross2_31	DR5	1a	DR5_F1_cross2_31_bud1 77	17.2911	-8.91468	10.7171	868.297	192.106
DR5_F1_cross2_31_bud1	DR5_F1_cross2_31	DR5	1a	DR5_F1_cross2_31_bud1 94	-15.8169	-18.2763	7.59648	1129.29	617.886
DR5_F1_cross2_31_bud1	DR5_F1_cross2_31	DR5	1a	DR5_F1_cross2_31_bud1 95	10.7498	-11.5604	11.0432	4278	1066.73
DR5_F1_cross2_31_bud1	DR5_F1_cross2_31	DR5	1a	DR5_F1_cross2_31_bud1 96	-5.43212	-12.0118	11.6759	5783.61	3179.56
DR5_F1_cross2_31_bud1	DR5_F1_cross2_31	DR5	1a	DR5_F1_cross2_31_bud1 42	17.9153	0.184382	10.3781	27.128	485.978
DR5_F1_cross2_31_bud1	DR5_F1_cross2_31	DR5	1a	DR5_F1_cross2_31_bud1 43	-13.4048	3.43653	15.9993	822.443	168.058
DR5_F1_cross2_31_bud1	DR5_F1_cross2_31	DR5	1a	DR5_F1_cross2_31_bud1 86	24.5477	-16.805	4.80894	0	626.335
DR5_F1_cross2_31_bud1	DR5_F1_cross2_31	DR5	1a	DR5_F1_cross2_31_bud1 45	21.1602	-3.55847	8.38364	3371.89	370.816
DR5_F1_cross2_31_bud1	DR5_F1_cross2_31	DR5	1a	DR5_F1_cross2_31_bud1 46	-22.1886	-7.32101	7.82684	546.804	615.904
DR5_F1_cross2_31_bud1	DR5_F1_cross2_31	DR5	1a	DR5_F1_cross2_31_bud1 47	-1.74638	3.93056	18.7473	1521.05	9005.11
DR5_F1_cross2_31_bud1	DR5_F1_cross2_31	DR5	1a	DR5_F1_cross2_31_bud1 48	6.13758	3.29533	17.6846	3570.78	972.337
DR5_F1_cross2_31_bud1	DR5_F1_cross2_31	DR5	1a	DR5_F1_cross2_31_bud1 49	-19.2419	-5.28675	10.1904	53.4929	297.19
DR5_F1_cross2_31_bud1	DR5_F1_cross2_31	DR5	1a	DR5_F1_cross2_31_bud1 50	28.885	-10.1613	2.82409	2229.12	4927.6
DR5_F1_cross2_31_bud1	DR5_F1_cross2_31	DR5	1a	DR5_F1_cross2_31_bud1 68	-17.835	-7.76933	10.9105	47.6373	216.609
DR5_F1_cross2_31_bud1	DR5_F1_cross2_31	DR5	1a	DR5_F1_cross2_31_bud1 67	-10.5074	-4.36798	14.9851	373.638	630.205
DR5_F1_cross2_31_bud1	DR5_F1_cross2_31	DR5	1a	DR5_F1_cross2_31_bud1 66	12.0276	-3.86488	13.9932	2745.23	511.941
DR5_F1_cross2_31_bud1	DR5_F1_cross2_31	DR5	1a	DR5_F1_cross2_31_bud1 25	14.9337	8.93264	9.95932	152.481	358.265
DR5_F1_cross2_31_bud1	DR5_F1_cross2_31	DR5	1a	DR5_F1_cross2_31_bud1 109	9.61507	-17.6984	9.48543	7341.2	2470.95
DR5_F1_cross2_31_bud1	DR5_F1_cross2_31	DR5	1a	DR5_F1_cross2_31_bud1 84	11.4378	-7.44458	12.3591	2989.83	1456.22
DR5_F1_cross2_31_bud1	DR5_F1_cross2_31	DR5	1a	DR5_F1_cross2_31_bud1 85	-10.6529	-9.65068	11.8208	6749.93	4409.53
DR5_F1_cross2_31_bud1	DR5_F1_cross2_31	DR5	1a	DR5_F1_cross2_31_bud1 30	5.92668	8.65071	15.6102	1859.34	804.694
DR5_F1_cross2_31_bud1	DR5_F1_cross2_31	DR5	1a	DR5_F1_cross2_31_bud1 31	-26.8229	-6.84504	4.02868	791.469	933.826
DR5_F1_cross2_31_bud1	DR5_F1_cross2_31	DR5	1a	DR5_F1_cross2_31_bud1 32	-1.81017	8.914	17.0923	397.288	351.533
DR5_F1_cross2_31_bud1	DR5_F1_cross2_31	DR5	1a	DR5_F1_cross2_31_bud1 33	-23.7324	-3.36495	7.65807	506.202	306.071
DR5_F1_cross2_31_bud1	DR5_F1_cross2_31	DR5	1a	DR5_F1_cross2_31_bud1 34	16.2835	3.90238	10.7343	123.667	226.664
DR5_F1_cross2_31_bud1	DR5_F1_cross2_31	DR5	1a	DR5_F1_cross2_31_bud1 35	-20.4142	-1.22999	11.972	115.409	159.117
DR5_F1_cross2_31_bud1	DR5_F1_cross2_31	DR5	1a	DR5_F1_cross2_31_bud1 79	26.5627	-14.2966	5.37923	18.5193	1035.59
DR5_F1_cross2_31_bud1	DR5_F1_cross2_31	DR5	1a	DR5_F1_cross2_31_bud1 80	-13.7387	-9.89267	12.5884	54.1773	260.672
DR5_F1_cross2_31_bud1	DR5_F1_cross2_31	DR5	1a	DR5_F1_cross2_31_bud1 81	-17.7997	-11.6887	9.72166	1217.62	397.361
DR5_F1_cross2_31_bud1	DR5_F1_cross2_31	DR5	1a	DR5_F1_cross2_31_bud1 82	-19.2804	-14.1556	7.63998	931.069	269.724
DR5_F1_cross2_31_bud1	DR5_F1_cross2_31	DR5	1a	DR5_F1_cross2_31_bud1 83	1.98841	-5.58225	14.6039	13993.4	1629.38
DR5_F1_cross2_31_bud1	DR5_F1_cross2_31	DR5	1a	DR5_F1_cross2_31_bud1 13	2.09619	15.4769	12.408	2032.72	688.923
DR5_F1_cross2_31_bud1	DR5_F1_cross2_31	DR5	1a	DR5_F1_cross2_31_bud1 14	-19.8901	6.60231	5.98108	81.0777	173.347
DR5_F1_cross2_31_bud1	DR5_F1_cross2_31	DR5	1a	DR5_F1_cross2_31_bud1 2	0.896199	23.4343	2.85283	800.34	1109.95
DR5_F1_cross2_31_bud1	DR5_F1_cross2_31	DR5	1a	DR5_F1_cross2_31_bud1 87	5.96506	-6.58986	14.2186	13259.3	15943.8
DR5_F1_cross2_31_bud1	DR5_F1_cross2_31	DR5	1a	DR5_F1_cross2_31_bud1 88	0.683693	-7.9197	14.9235	14962.2	3164.52
DR5_F1_cross2_31_bud1	DR5_F1_cross2_31	DR5	1a	DR5_F1_cross2_31_bud1 89	-4.1183	-8.34742	13.3107	452.774	18063.2
DR5_F1_cross2_31_bud1	DR5_F1_cross2_31	DR5	1a	DR5_F1_cross2_31_bud1 90	6.3108	-9.48127	12.4029	16142.6	20540.9
DR5_F1_cross2_31_bud1	DR5_F1_cross2_31	DR5	1a	DR5_F1_cross2_31_bud1 91	0.0599503	-11.3737	12.6734	7806.4	4197.98
DR5_F1_cross2_31_bud1	DR5_F1_cross2_31	DR5	1a	DR5_F1_cross2_31_bud1 92	14.5848	-13.7214	9.67733	4064.77	675.321
DR5_F1_cross2_31_bud1	DR5_F1_cross2_31	DR5	1a	DR5_F1_cross2_31_bud1 93	-14.258	-13.9972	9.73023	1497.7	709.676
DR5_F1_cross2_31_bud1	DR5_F1_cross2_31	DR5	1a	DR5_F1_cross2_31_bud1 10	-9.27481	14.5995	8.95979	95.0992	133.346
DR5_F1_cross2_31_bud1	DR5_F1_cross2_31	DR5	1a	DR5_F1_cross2_31_bud1 11	-13.9966	12.0603	7.02078	11.9837	116.049
DR5_F1_cross2_31_bud1	DR5_F1_cross2_31	DR5	1a	DR5_F1_cross2_31_bud1 12	-23.0405	5.35789	3.19885	19.0931	60.2714
DR5_F1_cross2_31_bud1	DR5_F1_cross2_31	DR5	1a	DR5_F1_cross2_31_bud1 53	-13.8453	-0.222817	15.07	1186.62	112.499
DR5_F1_cross2_31_bud1	DR5_F1_cross2_31	DR5	1a	DR5_F1_cross2_31_bud1 54	14.6711	-0.847986	12.7016	44.5613	203.321
DR5_F1_cross2_31_bud1	DR5_F1_cross2_31	DR5	1a	DR5_F1_cross2_31_bud1 15	-3.10443	14.8446	12.5669	326.922	217.486
DR5_F1_cross2_31_bud1	DR5_F1_cross2_31	DR5	1a	DR5_F1_cross2_31_bud1 16	16.1229	10.7667	7.74491	247.059	350.889
DR5_F1_cross2_31_bud1	DR5_F1_cross2_31	DR5	1a	DR5_F1_cross2_31_bud1 17	6.87137	13.3254	12.1049	1545.71	751.715
DR5_F1_cross2_31_bud1	DR5_F1_cross2_31	DR5	1a	DR5_F1_cross2_31_bud1 18	-25.051	-1.09638	0.633285	315.949	421.709
DR5_F1_cross2_31_bud1	DR5_F1_cross2_31	DR5	1a	DR5_F1_cross2_31_bud1 19	11.5821	11.1477	11.3976	701.379	356.967
DR5_F1_cross2_31_bud1	DR5_F1_cross2_31	DR5	1a	DR5_F1_cross2_31_bud1 20	-1.98326	12.5282	14.9933	349.239	606.768
DR5_F1_cross2_31_bud1	DR5_F1_cross2_31	DR5	1a	DR5_F1_cross2_31_bud1 21	-7.52025	11.5031	14.4419	23.0737	99.8316
DR5_F1_cross2_31_bud1	DR5_F1_cross2_31	DR5	1a	DR5_F1_cross2_31_bud1 22	20.9167	5.5576	7.38577	2486.34	325.564
DR5_F1_cross2_31_bud1	DR5_F1_cross2_31	DR5	1a	DR5_F1_cross2_31_bud1 23	-20.8141	2.37957	5.70009	77.1584	69.7678
DR5_F1_cross2_31_bud1	DR5_F1_cross2_31	DR5	1a	DR5_F1_cross2_31_bud1 24	1.7291	11.6049	14.6992	2561.42	840.198
DR5_F1_cross2_31_bud1	DR5_F1_cross2_31	DR5	1a	DR5_F1_cross2_31_bud1 108	-2.24238	-17.8732	10.0869	10592.9	2929.5
DR5_F1_cross2_31_bud1	DR5_F1_cross2_31	DR5	1a	DR5_F1_cross2_31_bud1 107	14.3477	-17.7439	7.6302	943.18	316.014
DR5_F1_cross2_31_bud1	DR5_F1_cross2_31	DR5	1a	DR5_F1_cross2_31_bud1 3	-2.76117	23.6407	2.8686	12.1875	329.63
DR5_F1_cross2_31_bud1	DR5_F1_cross2_31	DR5	1a	DR5_F1_cross2_31_bud1 55	-22.4206	-10.8709	6.22392	990.078	445.436
DR5_F1_cross2_31_bud1	DR5_F1_cross2_31	DR5	1a	DR5_F1_cross2_31_bud1 56	2.48243	0.866126	16.5038	2876.39	1044.61
DR5_F1_cross2_31_bud1	DR5_F1_cross2_31	DR5	1a	DR5_F1_cross2_31_bud1 57	-15.6483	-4.43893	12.9796	310.205	106.403
DR5_F1_cross2_31_bud1	DR5_F1_cross2_31	DR5	1a	DR5_F1_cross2_31_bud1 36	25.4429	-3.02893	4.7935	2117	278.951
DR5_F1_cross2_31_bud1	DR5_F1_cross2_31	DR5	1a	DR5_F1_cross2_31_bud1 4	6.31054	21.4989	4.5849	713.301	1417.46
DR5_F1_cross2_31_bud1	DR5_F1_cross2_31	DR5	1a	DR5_F1_cross2_31_bud1 5	-8.10342	18.468	4.72889	80.8922	119.323
DR5_F1_cross2_31_bud1	DR5_F1_cross2_31	DR5	1a	DR5_F1_cross2_31_bud1 6	1.21943	18.8488	7.8697	1246.93	1290.18
DR5_F1_cross2_31_bud1	DR5_F1_cross2_31	DR5	1a	DR5_F1_cross2_31_bud1 98	20.275	-16.1251	6.40971	34.3357	372.984
DR5_F1_cross2_31_bud1	DR5_F1_cross2_31	DR5	1a	DR5_F1_cross2_31_bud1 37	14.1402	3.81765	13.8512	312.887	343.938
DR5_F1_cross2_31_bud1	DR5_F1_cross2_31	DR5	1a	DR5_F1_cross2_31_bud1 38	-6.77503	5.40921	17.3446	367.026	305.458
DR5_F1_cross2_31_bud1	DR5_F1_cross2_31	DR5	1a	DR5_F1_cross2_31_bud1 52	11.2762	-0.0301114	15.1809	224.125	549.944
DR5_F1_cross2_31_bud1	DR5_F1_cross2_31	DR5	1a	DR5_F1_cross2_31_bud1 61	16.3736	-5.54151	10.7238	930.749	301.683
DR5_F1_cross2_31_bud1	DR5_F1_cross2_31	DR5	1a	DR5_F1_cross2_31_bud1 58	22.6527	-8.45147	7	0	586.53
DR5_F1_cross2_31_bud1	DR5_F1_cross2_31	DR5	1a	DR5_F1_cross2_31_bud1 59	-3.82768	1.5679	16.7403	3586	17018.2
DR5_F1_cross2_31_bud1	DR5_F1_cross2_31	DR5	1a	DR5_F1_cross2_31_bud1 97	-9.77605	-13.461	10.6744	5797.39	3834.14
DR5_F1_cross2_31_bud1	DR5_F1_cross2_31	DR5	1a	DR5_F1_cross2_31_bud1 65	3.17834	-1.98914	16.2115	1873.01	2724.49
DR5_F1_cross2_31_bud1	DR5_F1_cross2_31	DR5	1a	DR5_F1_cross2_31_bud1 7	-4.00263	18.3424	9.26938	261.607	197.6
DR5_F1_cross2_31_bud1	DR5_F1_cross2_31	DR5	1a	DR5_F1_cross2_31_bud1 8	7.06132	17.7634	8.8107	1410.07	1782.39
DR5_F1_cross2_31_bud1	DR5_F1_cross2_31	DR5	1a	DR5_F1_cross2_31_bud1 60	7.82528	0.0369157	16.1889	280.398	459.862
DR5_F1_cross2_31_bud1	DR5_F1_cross2_31	DR5	1a	DR5_F1_cross2_31_bud1 101	-11.4757	-16.6686	8.71024	22464.7	556.801
DR5_F1_cross2_31_bud1	DR5_F1_cross2_31	DR5	1a	DR5_F1_cross2_31_bud1 102	15.9642	-16.1683	9.70158	2993.26	594.603
DR5_F1_cross2_31_bud1	DR5_F1_cross2_31	DR5	1a	DR5_F1_cross2_31_bud1 99	4.63815	-13.0637	10.8634	6092.79	4024.94
DR5_F1_cross2_31_bud1	DR5_F1_cross2_31	DR5	1a	DR5_F1_cross2_31_bud1 51	-8.71458	1.41661	17.7306	354.763	260.368
DR5_F1_cross2_31_bud1	DR5_F1_cross2_31	DR5	1a	DR5_F1_cross2_31_bud1 64	-0.600593	-2.94254	15.6113	2492.05	3217.34
DR5_F1_cross2_31_bud1	DR5_F1_cross2_31	DR5	1a	DR5_F1_cross2_31_bud1 9	12.3048	15.681	5.51125	116.381	566.815
DR5_F1_cross2_31_bud1	DR5_F1_cross2_31	DR5	1a	DR5_F1_cross2_31_bud1 62	-20.1638	-11.0448	8.19736	1259.82	792.412
DR5_F1_cross2_31_bud1	DR5_F1_cross2_31	DR5	1a	DR5_F1_cross2_31_bud1 100	-2.56265	-14.6667	9.90817	7988.15	2037.43
DR5_F1_cross2_31_bud1	DR5_F1_cross2_31	DR5	1a	DR5_F1_cross2_31_bud1 104	-7.115	-16.2253	9.58028	10831	1547.05
DR5_F1_cross2_31_bud1	DR5_F1_cross2_31	DR5	1a	DR5_F1_cross2_31_bud1 105	1.73515	-16.4784	8.79315	3233.57	54877.3
DR5_F1_cross2_31_bud1	DR5_F1_cross2_31	DR5	1a	DR5_F1_cross2_31_bud1 106	1.71112	-14.24	11.526	5117.49	3359.73
DR5_F1_cross2_31_bud1	DR5_F1_cross2_31	DR5	1a	DR5_F1_cross2_31_bud1 63	-7.80665	-1.60049	14.9559	3518.96	833.86
DR5_F1_cross2_31_bud1	DR5_F1_cross2_31	DR5	1a	DR5_F1_cross2_31_bud1 103	8.84326	-14.7871	9.832	7564.63	2199.65
DR5_F1_cross2_31_bud2	DR5_F1_cross2_31	DR5	1a	DR5_F1_cross2_31_bud2 93	-3.74409	-14.6641	9.15009	1519.4	17584.1
DR5_F1_cross2_31_bud2	DR5_F1_cross2_31	DR5	1a	DR5_F1_cross2_31_bud2 6	8.58496	17.9273	2.87631	86.1637	552.607
DR5_F1_cross2_31_bud2	DR5_F1_cross2_31	DR5	1a	DR5_F1_cross2_31_bud2 7	16.5492	11.6796	-0.377702	342.646	235.737
DR5_F1_cross2_31_bud2	DR5_F1_cross2_31	DR5	1a	DR5_F1_cross2_31_bud2 92	-9.06585	-18.1317	6.0362	20452.7	18132
DR5_F1_cross2_31_bud2	DR5_F1_cross2_31	DR5	1a	DR5_F1_cross2_31_bud2 91	10.4403	-18.168	7.52827	21.8417	161.372
DR5_F1_cross2_31_bud2	DR5_F1_cross2_31	DR5	1a	DR5_F1_cross2_31_bud2 64	5.72461	-2.98373	12.3776	2935.16	4194.19
DR5_F1_cross2_31_bud2	DR5_F1_cross2_31	DR5	1a	DR5_F1_cross2_31_bud2 65	-1.50748	-3.17989	12.115	127.565	2053.25
DR5_F1_cross2_31_bud2	DR5_F1_cross2_31	DR5	1a	DR5_F1_cross2_31_bud2 94	2.65783	-17.4648	7.85343	7702.07	6599.94
DR5_F1_cross2_31_bud2	DR5_F1_cross2_31	DR5	1a	DR5_F1_cross2_31_bud2 95	-2.46675	-19.7173	7.04617	21640	34935.4
DR5_F1_cross2_31_bud2	DR5_F1_cross2_31	DR5	1a	DR5_F1_cross2_31_bud2 63	12.3609	-10.2768	7.85883	503.065	247.909
DR5_F1_cross2_31_bud2	DR5_F1_cross2_31	DR5	1a	DR5_F1_cross2_31_bud2 4	1.8571	20.7259	3.08658	150.273	715.233
DR5_F1_cross2_31_bud2	DR5_F1_cross2_31	DR5	1a	DR5_F1_cross2_31_bud2 3	-0.990915	20.5825	1.22746	665.888	56.489
DR5_F1_cross2_31_bud2	DR5_F1_cross2_31	DR5	1a	DR5_F1_cross2_31_bud2 66	15.703	-14.1827	6.11705	215.503	177.229
DR5_F1_cross2_31_bud2	DR5_F1_cross2_31	DR5	1a	DR5_F1_cross2_31_bud2 67	2.41537	-7.00085	10.5009	2967.87	4511.36
DR5_F1_cross2_31_bud2	DR5_F1_cross2_31	DR5	1a	DR5_F1_cross2_31_bud2 96	-3.30917	-16.972	8.93574	1989.63	15758.1
[truncated: 9,474 more rows]

## Sheet: Fig. 5
Data for dual-reporter AHP6 (F1 of pAHP6::mNG-N7 line 313 and pAHP6::mScarlet-I-N7 line 184) in the upper epidermis, used in Fig. 5.
[truncated: 9,607 more rows]

[truncated: 11 more sheets: Fig. 6, Fig. 7, Supplementary Fig. 1, Supplementary Fig. 2, Supplementary Fig. 3, Supplementary Fig. 4, Supplementary Fig. 5, Supplementary Fig. 6, Supplementary Fig. 7, Supplementary Fig. 8, Supplementary Fig. 10]
